# Supplementary material for: An In Vitro Functional Characterization of the Cholesterol-Transforming Blautia hominis Strain HA2291 Isolated from the Human Gut
Source: Nutrients. 2026 Mar 10;18(6):882. doi: 10.3390/nu18060882 (PMC13029680; doi:10.3390/nu18060882)
Supplement: Supplementary file 1 [file nutrients-18-00882-s001.zip]

Archive with 10 entries (10 files):
- Figure S1.png
- Figure S2.png
- Figure S3.png
- Figure S4.png
- Figure S5.png
- Supporting Material.pdf
- Table S3-Raw traces for enzymatic kinetic analysis.xlsx
- Table S4-16S rRNA sequences of Blautia strains and cholesterol removal screening results.xlsx
- Table S5-GC-MS output data for B. hominis HA2291.xlsx
- Table S8-DEG analysis output for B. hominis HA2291.xlsx
