# Supplementary material for: An In Vitro Functional Characterization of the Cholesterol-Transforming Blautia hominis Strain HA2291 Isolated from the Human Gut
Source: Nutrients. 2026 Mar 10;18(6):882. doi: 10.3390/nu18060882 (PMC13029680; doi:10.3390/nu18060882)
Supplement: Supplementary file 1 [file nutrients-18-00882-s001.zip › Table S3-Raw traces for enzymatic kinetic analysis.xlsx]

## Sheet: Table S9-Raw NADH
Time (min)	CONT2_1	CONT2_2	CONT2_3	CONT2_4	R10+NAD_1	R10+NAD_2	R10+NAD_3	R10+NAD_4	R10-NAD_1	R10-NAD_2	R10-NAD_3	R10-NAD_4	dR10+NAD_1	dR10+NAD_2	dR10+NAD_3	dR10+NAD_4	mR10+NAD_1	mR10+NAD_2	mR10+NAD_3	mR10+NAD_4
0	2.96057	3.4543	3.8543	3.81946	4.69947	4.75978	4.99312	4.82216	4.11557	4.1462	3.89017	4.11557	2.73597	2.66628	2.85668	2.73597	2.44115	2.52245	2.43137	2.44115
5	4.68757	5.01083	5.41083	5.23331	5.55439	5.8596	6.09293	6.2796	5.12975	4.80929	5.52828	5.12975	2.96853	3.00336	2.81239	2.96853	5.12166	5.11581	5.1354	5.12166
10	4.94557	5.18562	5.58562	5.61617	6.58227	6.56151	6.79485	6.84361	5.68534	5.29848	5.99277	5.68534	4.19366	4.02056	3.99414	4.19366	3.87224	4.39173	3.97648	3.87224
15	4.0777	4.31501	4.71501	5.01207	5.68827	5.49697	5.7303	6.021	4.19813	3.91711	4.58156	4.19813	3.6499	3.25266	4.06357	3.6499	5.02506	5.28176	4.92007	5.02506
20	3.11437	3.51397	3.91397	4.00669	11.6772	11.675	11.9083	12.6391	4.53289	4.27242	4.83611	4.53289	1.97762	1.95572	2.01536	1.97762	5.99152	5.71858	6.15905	5.99152
25	2.59485	3.07566	3.47566	3.71303	24.1823	25.0536	25.287	25.3949	4.98252	4.87122	5.30562	4.98252	4.99292	4.80251	5.75219	4.99292	6.02762	5.94359	6.2179	6.02762
30	4.58639	4.6137	5.0137	5.12173	38.3133	38.4171	38.6504	38.3845	6.30799	6.26706	6.38388	6.30799	5.52604	5.36599	5.63348	5.52604	5.79124	6.00146	5.62318	5.79124
45	4.92368	4.55234	4.95234	4.94225	59.8365	61.4415	61.6749	62.3042	6.06464	5.80171	6.15078	6.06464	2.21156	2.52039	2.52865	2.21156	5.07037	5.71896	5.15314	5.07037
60	3.85941	4.59159	4.99159	4.71469	67.0941	66.6005	66.8338	66.5406	5.06748	5.04924	5.1718	5.06748	1.68588	1.86883	1.24759	1.68588	4.02186	4.15025	4.16702	4.02186
