# Supplementary material for: An In Vitro Functional Characterization of the Cholesterol-Transforming Blautia hominis Strain HA2291 Isolated from the Human Gut
Source: Nutrients. 2026 Mar 10;18(6):882. doi: 10.3390/nu18060882 (PMC13029680; doi:10.3390/nu18060882)
Supplement: Supplementary file 1 [file nutrients-18-00882-s001.zip › Table S4-16S rRNA sequences of Blautia strains and cholesterol removal screening results.xlsx]

## Sheet: Study strains
						cholesterol removal screening by OPA colorimetric assay
No.	LabID	stain	similarity	NCBI Accession	16S rRNA sequence	run1	run2	run3	Mean	SD
1	HA2272	Blautia faecicola	97.75	NR_170495.1	GGGGGCGGGCCTTACACATGC-AGTCGAACGAAGCACTTTGGACAGATTCTTCGGATGAAGT-CCTTGGTGACTGAGTGGCGGACGGGTGAGTAACGCGTGGGTAACCTGCCTCATACAGGGGGATAACAGTTAGAAATGGCTGCTAATACCGCATAAGCGCACGGTACTGCATGGTACAGTGTGAAAAACTCCGGTGGTATGAGATGGACCCGCGTTGGATTAGCTAGTTGGCAGGGTAACGGCCTACCAAGGCGACGATCCATAGCCGGCCTGAGAGGGTGGACGGCCACATTGGGACTGAGACACGGCCCAGACTCCTACGGGAGGCAGCAGTGGGGAATATTGCACAATGGGGGAAACCCTGATGCAGCGACGCCGCGTGAGCGAAGAAGTATTT…	2.6	2.5	5.2	3.43333	1.5308
2	HA2291	Blautia hominis	98.95	NR_163638.1	TGGCGGCTGCTTAACTGCAAGTCGAGCGAAGCGCTTAGGTGGATTTCTTCGGATTGAGGCCTTTATGACTGAGCGGCGGACGGGTGAGTAACGCGTGGGTAACCTGCCTTATACAGGGGGATAACAGTTAGAAATGACTGCTAATACCGCATAAGCGCACAGGGCTGCATGGCCTGGTGTGAAAAACTCCGGTGGTATGAGATGGACCCGCGTCTGATTAGCTAGTTGGAGGGGTAACGGCCCACCAAGGCGACGATCAGTAGCCGGCCTGAGAGGGTGAACGGCCACATTGGGACTGAGACACGGCCCAGACTCCTACGGGAGGCAGCAGTGGGGAATATTGCACAATGGGGGAAACCCTGATGCAGCGACGCCGCGTGAAGGAAGAAGTATCTCGGT…	64.6	59	66.9	63.5	4.06325
3	HA2355	Blautia wexlerae	98.219	NR_044054.1	GGGGGGTGCTTACACATGCAAGTCGAACGGGAATTACTATTATTGAAACTTCGGTCGATTTAATTTAGATTCTAGTGGCGGACGGGTGAGTAACGCGTGGGTAACCTGCCTTATACAGGGGGATAACAGTCAGAAATGGCTGCTAATACCGCATAAGCGCACAGAGCTGCATGGCTCAGTGTGAAAAACTCCGGTGGTATAAGATGGACCCGCGTTGGATTAGCTTGTTGGTGGGGTAACGGCCCACCAAGGCGACGATCCATAGCCGGCCTGAGAGGGTGAACGGCCACATTGGGACTGAGACACGGCCCAGACTCCTACGGGAGGCAGCAGTGGGGAATATTGCACAATGGGGGAAACCCTGATGCAGCGACGCCGCGTGAAGGAAGAAGTATCTCG…	2.8	3.1	5.7	3.86667	1.59478
4	HA2366	Blautia luti	97.402	NR_114315.1	GAGGGGGGGTGCTTACCATGCAGTCGAACGGGAAATACTTCATTGAGACTTCGGTGGATTTGATTTATTTCTAGTGGCGGACGGGTGAGTAACGCGTGGGTAACCTGCCTTATACAGGGGGATAACAGTCAGAAATGACTGCTAATACCGCATAAGCGCACAGGACCGCATGGTCCGGTGTGAAAAACTCCGGTGGTATAAGATGGACCCGCGTTGGATTAGCTTGTTGGTGGGGTAACGGCCCACCAAGGCGACGATCCATAGCCGGCCTGAGAGGGTGAACGGCCACATTGGGACTGAGACACGGCCCAGACTCCTACGGGAGGCAGCAGTGGGGAATATTGCACAATGGGGGAAACCCTGATGCAGCGACGCCGCGTGAAGGAAGAAGTATCTCGG…	4.2	5.8	5.1	5.03333	0.802081
5	HA2371	Blautia wexlerae	98.287	NR_044054.1	GGGGAGCTTACACATGCAGTCGAACGGGAATTACTTTATTGAAACTTCGGTCGATTTAACTTAGATTCTAGTGGCGGACGGGTGAGTAACGCGTGGGTAACCTGCCTTATACAGGGGGATAACAGTCAGAAATGGCTGCTAATACCGCATAAGCGCACAGAGCTGCATGGCTCAGTGTGAAAAACTCCGGTGGTATAAGATGGACCCGCGTTGGATTAGCTTGTTGGTGGGGTAACGGCCCACCAAGGCGACGATCCATAGCCGGCCTGAGAGGGTGAACGGCCACATTGGGACTGAGACACGGCCCAGACTCCTACGGGAGGCAGCAGTGGGGAATATTGCACAATGGGGGAAACCCTGATGCAGCGACGCCGCGTGAAGGAAGAAGTATCTCGGTAT…	1.7	2.6	4.8	3.03333	1.59478
6	HA2375	Blautia luti	97.666	NR_114315.1	GGGGGGGGAGCTTACACATGCAGTCGAACGGGAAATACTTCATTGAGACTTCGGTGGATTTGATTTATTTCTAGTGGCGGACGGGTGAGTAACGCGTGGGTAACCTGCCTTATACAGGGGGATAACAGTCAGAAATGACTGCTAATACCGCATAAGCGCACAGGACCGCATGGTCCGGTGTGAAAAACTCCGGTGGTATAAGATGGACCCGCGTTGGATTAGCTTGTTGGTGGGGTAACGGCCCACCAAGGCGACGATCCATAGCCGGCCTGAGAGGGTGAACGGCCACATTGGGACTGAGACACGGCCCAGACTCCTACGGGAGGCAGCAGTGGGGAATATTGCACAATGGGGGAAACCCTGATGCAGCGACGCCGCGTGAAGGAAGAAGTATCTCGG…	4.1	2.9	5	4	1.05357
7	HA2469	Blautia stercoris	99.781	NR_117867.1	TATGCGGGGCTACCATGCAGTCGAGCGAAGCGCTTACGACAGAACCTTCGGGGGAAGATGTAAGGGACTGAGCGGCGGACGGGTGAGTAACGCGTGGGTAACCTGCCTCATACAGGGGGATAACAGTTGGAAACGGCTGCTAATACCGCATAAGCGCACGGTATCGCATGATACAGTGTGAAAAACTCCGGTGGTATGAGATGGACCCGCGTCTGATTAGCTAGTTGGAGGGGTAACGGCCCACCAAGGCGACGATCAGTAGCCGGCCTGAGAGGGTGAACGGCCACATTGGGACTGAGACACGGCCCAGACTCCTACGGGAGGCAGCAGTGGGGAATATTGCACAATGGGGGAAACCCTGATGCAGCGACGCCGCGTGAAGGAAGAAGTATTTCGGTA…	4.1	5	4.8	4.63333	0.472582
8	HA2470	Blautia stercoris	99.709	NR_117867.1	GGGGGGGGTGCTTACCATGCAGTCGAGCGAAGCGCTTTACGACAGAACCTTCGGGGGAAGATGTAAGGGACTGAGCGGCGGACGGGTGAGTAACGCGTGGGTAACCTGCCTCATACAGGGGGATAACAGTTGGAAACGGCTGCTAATACCGCATAAGCGCACGGTATCGCATGATACAGTGTGAAAAACTCCGGTGGTATGAGATGGACCCGCGTCTGATTAGCTAGTTGGAGGGGTAACGGCCCACCAAGGCGACGATCAGTAGCCGGCCTGAGAGGGTGAACGGCCACATTGGGACTGAGACACGGCCCAGACTCCTACGGGAGGCAGCAGTGGGGAATATTGCACAATGGGGGAAACCCTGATGCAGCGACGCCGCGTGAAGGAAGAAGTATTTCG…	2	3.5	4.8	3.43333	1.40119
9	HA2627	Blautia sp.	95.49	NR_114315.1	GGGGGGGGGGCCTTACCATGCAGTCGAACGGGATCCTTTTATTGAAGCTTCGGCCGATTTAGATTGTTTCTAGTGGCGGACGGGTGAGTAACGCGTGGGTAACCTGCCTTATACAGGGGGATAACAGTCAGAAATGACTGCTAATACCGCATAAGCGCACAGAGCCGCATGGCTCGGTGTGAAAAACTCCGGTGGTATAAGATGGACCCGCGTTGGATTAGCTAGTTGGTGAGGTAACGGCCCACCAAGGCGACGATCCATAGCCGGCCTGAGAGGGTGAACGGCCACATTGGGACTGAGACACGGCCCAGACTCCTACGGGAGGCAGCAGTGGGGAATATTGCACAATGGGGGAAACCCTGATGCAGCGACGCCGCGTGAAGGAAGAAGTATCTCGGT…	4.1	3.1	3.5	3.56667	0.503322
10	HA2811	Blautia wexlerae	98.219	NR_044054.1	GGGGGGTGCTTACACATGCAAGTCGAACGGGAATTACTATTATTGAAACTTCGGTCGATTTAATTTAGATTCTAGTGGCGGACGGGTGAGTAACGCGTGGGTAACCTGCCTTATACAGGGGGATAACAGTCAGAAATGGCTGCTAATACCGCATAAGCGCACAGAGCTGCATGGCTCAGTGTGAAAAACTCCGGTGGTATAAGATGGACCCGCGTTGGATTAGCTTGTTGGTGGGGTAACGGCCCACCAAGGCGACGATCCATAGCCGGCCTGAGAGGGTGAACGGCCACATTGGGACTGAGACACGGCCCAGACTCCTACGGGAGGCAGCAGTGGGGAATATTGCACAATGGGGGAAACCCTGATGCAGCGACGCCGCGTGAAGGAAGAAGTATCTCG…	3	3.3	5.3	3.86667	1.25033
11	HA2848	Blautia luti	98.168	NR_041960.1	AGCGGGGGGGTGCTTACCATGCAAGTCGAACGGGAATTACTTTATTGAAGCTTCGGTCGATTTAATTTGATTCTAGTGGCGGACGGGTGAGTAACGCGTGGGTAACCTGCCTTGTACAGGGGGATAACAGTCAGAAATGACTGCTAATACCGCATAAGCGCACAGAGCTGCATGGCTCGGTGTGAAAAACTCCGGTGGTATAAGATGGACCCGCGTTGGATTAGCTAGTTGGTGAGGTAACGGCCCACCAAGGCGACGATCCATAGCCGGCCTGAGAGGGTGAACGGCCACATTGGGACTGAGACACGGCCCAGACTCCTACGGGAGGCAGCAGTGGGGAATATTGCACAATGGGGGAAACCCTGATGCAGCGACGCCGCGTGAAGGAAGAAGTATCTC…	2.7	3.8	4.9	3.8	1.1
12	HA2850	Blautia sp.	95.728	NR_114315.1	TGGCGGGGGGGTGCTTACCATGCAAGTCGAACGGGAATTACTTTATTGAAACTTCGGTCGATATGATTTGATTCTAGTGGCGGACGGGTGAGTAACGCGTGGGTAACCTGCCTTATACAGGGGGATAACAGTCAGAAATGACTGCTAATACCGCATAAGCGCACAGAGCTGCATGGCTCGGTGTGAAAAACTCCGGTGGTATAAGATGGACCCGCGTTGGATTAGCTAGTTGGTGAGGTAACGGCCCACCAAGGCGACGATCCATAGCCGGCCTGAGAGGGTGAACGGCCACATTGGGACTGAGACACGGCCCAGACTCCTACGGGAGGCAGCAGTGGGGAATATTGCACAATGGGGGAAACCCTGATGCAGCGACGCCGCGTGAAGGAAGAAGTATCT…	3.2	2.3	5.1	3.53333	1.42945
13	HA2859	Blautia wexlerae	99.091	NR_044054.1	ATTGAAACTTCGGTCGATTTAGATTTATTTCTAGTGGCGGACGGGTGAGTAACGCGTGGGTAACCTGCCTTATACAGGGGGATAACAGTCAGAAATGGCTGCTAATACCGCATAAGCGCACAGAGCTGCATGGCTCAGTGTGAAAAACTCCGGTGGTATAAGATGGACCCGCGTTGGATTAGCTAGTTGGTGGGGTAACGGCCCACCAAGGCGACGATCCATAGCCGGCCTGAGAGGGTGAACGGCCACATTGGGACTGAGACACGGCCCAGACTCCTACGGGAGGCAGCAGTGGGGAATATTGCACAATGGGGGAAACCCTGATGCAGCGACGCCGCGTGAAGGAAGAAGTATCTCGGTATGTAAACTTCTATCAGCAGGGAAGATAGTGACGGTACC…	2.2	5.3	4.8	4.1	1.66433
14	HA2869	Blautia sp.	95.349	NR_113231.1	TTAACACATGGCAAGGTCGAACGGGAAACCTTTTATTGAAGCTTCGGCAGATTTAGATTGTTTCTAGTGGCGGACGGGTGAGTAACGCGTGGGTAACCTGCCTTGTACAGGGGGATAACAGTCAGAAATGACTGCTAATACCGCATAAGCGCACAGAACCGCATGGTCCGGTGTGAAAAACTCCGGTGGTATAAGATGGACCCGCGTTGGATTAGCTAGTTGGTGGGGTAACGGCCCACCAAGGCGACGATCCATAGCCGGCCTGAGAGGGTGAACGGCCACATTGGGACTGAGACACGGCCCAGACTCCTACGGGAGGCAGCAGTGGGGAATATTGCACAATGGGGGAAACCCTGATGCAGCGACGCCGCGTGAAGGAAGAAGTATCTCGGTATGTAA…	1.7	5.6	4.8	4.03333	2.05994
15	HA2873	Blautia wexlerae	99.214	NR_044054.1	CAAGTCGAACGGGAATTACTTTATTGAAACTTCGGTCGATTTAATTTAATTCTAGTGGCGGACGGGTGAGTAACGCGTGGGTAACCTGCCTTATACAGGGGGATAACAGTCAGAAATGGCTGCTAATACCGCATAAGCGCACAGAGCTGCATGGCTCAGTGTGAAAAACTCCGGTGGTATAAGATGGACCCGCGTTGGATTAGCTTGTTGGTGGGGTAACGGCCCACCAAGGCGACGATCCATAGCCGGCCTGAGAGGGTGAACGGCCACATTGGGACTGAGACACGGCCCAGACTCCTACGGGAGGCAGCAGTGGGGAATATTGCACAATGGGGGAAACCCTGATGCAGCGACGCCGCGTGAAGGAAGAAGTATCTCGGTATGTAAACTTCTATCAGC…	3.4	3.4	4.9	3.9	0.866025
16	HA2874	Blautia stercoris	99.707	NR_117867.1	CGAGCCGAAGGCGCTTACGACAGAACCTTCGGGGGAAGATGTAAGGGACTGAGCGGCGGACGGGTGAGTAACGCGTGGGTAACCTGCCTCATACAGGGGGATAACAGTTGGAAACGGCTGCTAATACCGCATAAGCGCACGGTATCGCATGATACAGTGTGAAAAACTCCGGTGGTATGAGATGGACCCGCGTCTGATTAGCTAGTTGGAGGGGTAACGGCCCACCAAGGCGACGATCAGTAGCCGGCCTGAGAGGGTGAACGGCCACATTGGGACTGAGACACGGCCCAGACTCCTACGGGAGGCAGCAGTGGGGAATATTGCACAATGGGGGAAACCCTGATGCAGCGACGCCGCGTGAAGGAAGAAGTATTTCGGTATGTAAACTTCTATCAGCAG…	3.8	4.8	4.8	4.46667	0.57735
17	HA2877	Blautia obeum	98.612	NR_118692.1	CTTTTAATTGAAGCTTCGGCAGATTTAGGCTCTGGTTTCTAGTGGCGGACGGGTGAGTAACGCGTGGGTAACCTGCCTTATACAGGGGGATAACAACCAGAAATGGTTGCTAATACCGCATAAGCGCACAGGACCGCATGGTCCGGTGTGAAAAACTCCGGTGGTATAAGATGGACCCGCGTTGGATTAGCTAGTTGGCAGGGTAACGGCCTACCAAGGCGACGATCCATAGCCGGCCTGAGAGGGTGAACGGCCACATTGGGACTGAGACACGGCCCAGACTCCTACGGGAGGCAGCAGTGGGGAATATTGCACAATGGGGGAAACCCTGATGCAGCGACGCCGCGTGAAGGAAGAAGTATCTCGGTATGTAAACTTCTATCAGCAGGGAAGATAGTG…	4.3	5.5	4.8	4.86667	0.602771
18	HA2879	Blautia stercoris	99.698	NR_117867.1	ACAGGAACCTTCGGGGGAAGATGTAAGGGACTGAGCGGCGGACGGGTGAGTAACGCGTGGGTAACCTGCCTCATACAGGGGGATAACAGTTGGAAACGGCTGCTAATACCGCATAAGCGCACGGTATCGCATGATACAGTGTGAAAAACTCCGGTGGTATGAGATGGACCCGCGTCTGATTAGCTAGTTGGAGGGGTAACGGCCCACCAAGGCGACGATCAGTAGCCGGCCTGAGAGGGTGAACGGCCACATTGGGACTGAGACACGGCCCAGACTCCTACGGGAGGCAGCAGTGGGGAATATTGCACAATGGGGGAAACCCTGATGCAGCGACGCCGCGTGAAGGAAGAAGTATTTCGGTATGTAAACTTCTATCAGCAGGGAAGAAAATGACGGTAC…	1.6	3.6	0.4	1.86667	1.61658
19	HA3021	Blautia wexlerae	98.787	NR_044054.1	CATGCAGTCGAACGGGAATTACTTTATTGAAACTTCGGTGGATTTAGATTCTAATTCTAGTGGCGGACGGGTGAGTAACGCGTGGGTAACCTGCCTTATACAGGGGGATAACAGTCAGAAATGGCTGCTAATACCGCATAAGCGCACAGAGCTGCATGGCTCAGTGTGAAAAACTCCGGTGGTATAAGATGGACCCGCGTTGGATTAGCTGGTTGGTGGGGTAACGGCCCACCAAGGCGACGATCCATAGCCGGCCTGAGAGGGTGAACGGCCACATTGGGACTGAAACACGGCCCAGACTCCTACGGGAGGCAGCAGTGGGGAATATTGCACAATGGGGGAAACCCTGATGCAGCGACGCCGCGTGAAGGAAGAAGTATCTCGGTATGTAAACTTCTA…	2.3	5.1	3	3.46667	1.45717
20	HA3024	Blautia wexlerae	98.999	NR_044054.1	CATGCAGTCGAACGGGAATTACTTTATTGAAACTTCGGTGGATTTAATTTAATTCTAGTGGCGGACGGGTGAGTAACGCGTGGGTAACCTGCCTTATACAGGGGGATAACAGTCAGAAATGGCTGCTAATACCGCATAAGCGCACAGAGCTGCATGGCTCAGTGTGAAAAACTCCGGTGGTATAAGATGGACCCGCGTTGGATTAGCTGGTTGGTGGGGTAACGGCCCACCAAGGCGACGATCCATAGCCGGCCTGAGAGGGTGAACGGCCACATTGGGACTGAGACACGGCCCAGACTCCTACGGGAGGCAGCAGTGGGGAATATTGCACAATGGGGGAAACCCTGATGCAGCGACGCCGCGTGAAGGAAGAAGTATCTCGGTATGTAAACTTCTATC…	3.2	2.9	0	2.03333	1.7673
21	HA3025	Blautia luti	97.333	NR_114315.1	TTACACATGCAGTCGAACGGGAATTACTTCATTGAGACTTCGGTGGATTTGATTTAGTATTCTAGTGGCGGACGGGTGAGTAACGCGTGGGTAACCTGCCTTATACAGGGGGATAACAGTCAGAAATGACTGCTAATACCGCATAAGCGCACAGGACCGCATGGTCCGGTGTGAAAAACTCCGGTGGTATAAGATGGACCCGCGTTGGATTAGCTTGTTGGTGGGGTAACGGCCCACCAAGGCGACGATCCATAGCCGGCCTGAGAGGGTGAACGGCCACATTGGGACTGAGACACGGCCCAGACTCCTACGGGAGGCAGCAGTGGGGAATATTGCACAATGGGGGAAACCCTGATGCAGCGACGCCGCGTGAAGGAAGAAGTATCTCGGTATGTAAAC…	2.3	3.6	0.3	2.06667	1.66233
22	HA3026	Blautia wexlerae	99.073	NR_044054.1	CATGCAAGTCGAACGGGAATTACTTTATTGAAACTTCGGTGGATTTAATTTAATTCTAGTGGCGGACGGGTGAGTAACGCGTGGGTAACCTGCCTTATACAGGGGGATAACAGTCAGAAATGGCTGCTAATACCGCATAAGCGCACAGAGCTGCATGGCTCAGTGTGAAAAACTCCGGTGGTATAAGATGGACCCGCGTTGGATTAGCTGGTTGGTGGGGTAACGGCCCACCAAGGCGACGATCCATAGCCGGCCTGAGAGGGTGAACGGCCACATTGGGACTGAGACACGGCCCAGACTCCTACGGGAGGCAGCAGTGGGGAATATTGCACAATGGGGGAAACCCTGATGCAGCGACGCCGCGTGAAGGAAGAAGTATCTCGGTATGTAAACTTCTAT…	1.1	2.6	0.5	1.4	1.08167
23	HA3055	Blautia sp.	96.494	NR_114315.1	TTACACATGCAGTCGAACGGGAATACATTTCATTGAGACTTCGGTGGATTTAGATTTAGTATTCTAGTGGCGGACGGGTGAGTAACGCGTGGGTAACCTGCCTTATACAGGGGGATAACAGTCAGAAATGACTGCTAATACCGCATAAGCGCACAGGACCGCATGGTCCGGTGTGAAAAACTCCGGTGGTATAAGATGGACCCGCGTTGGATTAGCTTGTTGGTGGGGTAACGGCCCACCAAGGCGACGATCCATAGCCGGCCTGAGAGGGTGAACGGCCACATTGGGACTGAGACACGGCCCAGACTCCTACGGGAGGCAGCAGTGGGGAATATTGCACAATGGGGGAAACCCTGATGCAGCGACGCCGCGTGAAGGAAGAAGTATCTCGGTATGTAA…	4.5	4.8	0	3.1	2.68887
24	HA3056	Blautia stercoris	99.708	NR_117867.1	TACACATGCAGTCGAGCGAAGCGCTTACGACAGAACCTTCGGGGGAAGATGTAAGGGACTGAGCGGCGGACGGGTGAGTAACGCGTGGGTAACCTGCCTCATACAGGGGGATAACAGTTGGAAACGGCTGCTAATACCGCATAAGCGCACGGTATCGCATGGTACAGTGTGAAAAACTCCGGTGGTATGAGATGGACCCGCGTCTGATTAGCTAGTTGGAGGGGTAACGGCCCACCAAGGCGACGATCAGTAGCCGGCCTGAGAGGGTGAACGGCCACATTGGGACTGAGACACGGCCCAGACTCCTACGGGAGGCAGCAGTGGGGAATATTGCACAATGGGGGAAACCCTGATGCAGCGACGCCGCGTGAAGGAAGAAGTATTTCGGTATGTAAACTT…	2.8	2	4.8	3.2	1.44222
25	HA3073	Blautia wexlerae	99.212	NR_044054.1	CATGCAGTCGAACGGGAATTACTTTATTGAAACTTCGGTCGATTTAATTTAATTCTAGTGGCGGACGGGTGAGTAACGCGTGGGTAACCTGCCTTATACAGGGGGATAACAGTCAGAAATGGCTGCTAATACCGCATAAGCGCACAGAGCTGCATGGCTCAGTGTGAAAAACTCCGGTGGTATAAGATGGACCCGCGTTGGATTAGCTAGTTGGTGGGGTAACGGCCCACCAAGGCGACGATCCATAGCCGGCCTGAGAGGGTGAACGGCCACATTGGGACTGAGACACGGCCCAGACTCCTACGGGAGGCAGCAGTGGGGAATATTGCACAATGGGGGAAACCCTGATGCAGCGACGCCGCGTGAAGGAAGAAGTATCTCGGTATGTAAACTTCTATC…	2.8	3.5	4.8	3.7	1.01489
26	HA3079	Blautia luti	98.167	NR_041960.1	TGCAAAGTCGAACGGGAA-A-TACTTTATTGAAA-CTTCGG-TCGATTTA-A-ATTATTTCTAGTGGCGGACGGGTGAGTAACGCGTGGGTAACCTGCCTTATACAGGGGGATAACAGTCAGAAATGACTGCTAATACCGCATAAGCGCACAGAGCTGCATGGCTCGGTGTGAAAAACTCCGGTGGTATAAGATGGACCCGCGTTGGATTAGCTAGTTGGTGAGGTAACGGCCCACCAAGGCGACGATCCATAGCCGGCCTGAGAGGGTGAACGGCCACATTGGGACTGAGACACGGCCCAGACTCCTACGGGAGGCAGCAGTGGGGAATATTGCACAATGGGGGAAACCCTGATGCAGCGACGCCGCGTGAAGGAAGAAGTATCTCGGTATGTAAACT…	3.1	5.3	4.8	4.4	1.15326
27	HA3239	Blautia sp.	96.304	NR_044054.1	CAAGTCGAACGGGAATTACTTTATTGAAACTTCGGTCGATTTGATTTAATTCTAGTGGCGGACGGGTGAGTAACGCGTGGGTAACCTGCCTTGTACAGGGGGATAACAGTCAGAAATGACTGCTAATACCGCATAAGCGCACAGAGCTGCATGGCTCAGTGTGAAAAACTCCGGTGGTATAAGATGGACCCGCGTTGGATTAGCTAGTTGGTGAGGTAACGGCCCACCAAGGCGACGATCCATAGCCGGCCTGAGAGGGTGAACGGCCACATTGGGACTGAGACACGGCCCAGACTCCTACGGGAGGCAGCAGTGGGGAATATTGCACAATGGGGGAAACCCTGATGCAGCGACGCCGCGTGAAGGAAGAAGTATCTCGGTATGTAAACTTCTATCAGC…	2.1	3	0.3	1.8	1.37477
28	HA3244	Blautia hansenii	98.724	NR_104687.1	TTAAC-CATGC-AGTCCGAGCGAAGCACTTATCATTGACTCTTCGGAGGATATGATATTTGACTGAGCGGCGGACGGGTGAGTAACGCGTGGGTAACCTGCCTCATACAGGGGAATAACAGTTAGAAATGGCTGCTAATGCCGCATAAGCGCACAGGGCCGCATGGTCCGGTGTGAAAAACTGAGGTGGTATGAGATGGACCCGCGTCTGATTAGGTAGTTGGTGGGGTAACGGCCTACCAAGCCGACGATCAGTAGCCGGCCTGAGAGGGTGAACGGCCACATTGGGACTGAGACACGGCCCAGACTCCTACGGGAGGCAGCAGTGGGGAATATTGCACAATGGGGGAAACCCTGATGCAGCGACGCCGCGTGAAGGAAGAAGTATCTCGGTATGTAA…	2.3	2.9	5.1	3.43333	1.47422
29	HA3502	Blautia wexlerae	98.935	NR_044054.1	CGGGCCTTTCGGCAGCTCCTTCTTTGCAGTTAGGTCACTGACTTCGGGCGTTACTGACTCCCATGGTGTGACGGGCGGTGTGTACAAGACCCGGGAACGTATTCACCGCGGCATTCTGATCCGCGATTACTAGCGATTCCAGCTTCGTGTAGTCGGGTTGCAGACTACAGTCCGAACTGGGACGTTATTTTTGGGATTTGCTCCATCTCACGATCTCGCTTCCCTTTGTTTACGCCATTGTAGCACGTGTGTAGCCCAAATCATAAGGGGCATGATGATTTGACGTCATCCCCGCCTTCCTCCAGGTTATCCCTGGCAGTCTCCCCAGAGTGCCCACCTTAAATGCTGGCTACTGAGGATAGGGGTTGCGCTCGTTGCGGGACTTAACCCAACATCTCA…	3.2	5.5	3.1	3.93333	1.35769
30	HA3509	Blautia wexlerae	98.363	NR_044054.1	GGACTTCGGGCAGCTCCTTCTTTGCAGTTAGGTCACTGACTTCGGGCGTTACTGACTCCCATGGTGTGACGGGCGGTGTGTACAAGACCCGGGAACGTATTCACCGCGGCATTCTGATCCGCGATTACTAGCGATTCCAGCTTCGTGTAGTCGGGTTGCAGACTACAGTCCGAACTGGGACGTTATTTTTGGGATTTGCTCCATCTCACAATCTCGCTTCCCTTTGTTTACGCCATTGTAGCACGTGTGTAGCCCAAATCATAAGGGGCATGATGATTTGACGTCATCCCCGCCTTCCTCCAGGTTATCCCTGGCAGTCTCCCCAGAGTGCCCACCTTAAATGCTGGCTACTGAGGATAGGGGTTGCGCTCGTTGCGGGACTTAACCCAACATCTCACG…	1.2	3.7	5.2	3.36667	2.02073
31	HA3511	Blautia sp.	96.388	NR_114315.1	TGGGGCAGCTCCTTCTTGCAGGTTAGGTCACTGACTTCGGGCGTTACTGACTCCCATGGTGTGACGGGCGGTGTGTACAAGACCCGGGAACGTATTCACCGCGGCATTCTGATCCGCGATTACTAGCGATTCCAGCTTCGTGTAGTCGGGTTGCAGACTACAGTCCGAACTGGGACGTTATTTTTGGGATTTGCTCCATCTCACAATCTCGCTTCCCTTTGTTTACGCCATTGTAGCACGTGTGTAGCCCAAATCATAAGGGGCATGATGATTTGACGTCATCCCCGCCTTCCTCCAGGTTATCCCTGGCAGTCTCCCCAGAGTGCCCAACTTAACTGGCTGGCTACGGAGGATAGGGGTTGCGCTCGTTGCGGGACTTAACCCAACATCTCACGACAC…	4	4.5	4.8	4.43333	0.404145
32	HA3513	Blautia sp.	96.12	NR_179584.1	GCTCCTCCCTTTCGGTTAGGTCACTGACTTCGGGCGTTACTGACTCCCATGGTGTGACGGGCGGTGTGTACAAGACCCGGGAACGTATTCACCGCGGCATTCTGATCCGCGATTACTAGCGATTCCAGCTTCGTGTAGTCGGGTTGCAGACTACAGTCCGAACTGGGACGTTATTTTTGGGATTTGCTCCAGGTCACCCTTTCGCTTCCCTCTGTTTACGCCATTGTAGCACGTGTGTAGCCCAAATCATAAGGGGCATGATGATTTGACGTCATCCCCACCTTCCTCCAGGTTATCCCTGGCAGTCTCCTCAGAGTGCCCACCATTATGTGCTGGCTACTGGGGATAGGGGTTGCGCTCGTTGCGGGACTTAACCCAACATCTCACGACACGAGCTGA…	1.3	4.3	4.8	3.46667	1.89297
33	HA3515	Blautia sp.	95.5	NR_179584.1	GCTCCTCCCTTTCGGTTAGGTCACTGACTTCGGGCGTTACTGACTCCCATGGTGTGACGGGCGGTGTGTACAAGACCCGGGAACGTATTCACCGCGGCATTCTGATCCGCGATTACTAGCGATTCCAGCTTCGTGTAGTCGGGTTGCAGACTACAGTCCGAACTGGGACGTTATTTTTGGGATTTGCTCCAGGTCACCCTTTCGCTTCCCTCTGTTTACGCCATTGTAGCACGTGTGTAGCCCAAATCATAAGGGGCATGATGATTTGACGTCATCCCCACCTTCCTCCAGGTTATCCCTGGCAGTCTCCTCAGAGTGCCCACCACTATGTGCTGGCTACTGGGGATAGGGGTTGCGCTCGTTGCGGGACTTAACCCAACATCTCACGACACGAGCTGA…	63.5	68	69.5	67	3.1225
34	HA3683	Blautia luti	98.369	NR_114315.1	CATGCAAGTCGAACGGGAATTACTTTATTGAAACTTCGGTGGATTTAATTTAATTCTAGTGGCGGACGGGTGAGTAACGCGTGGGTAACCTGCCTTATACAGGGGGATAACAGTCAGAAATGGCTGCTAATACCGCATAAGCGCACAGAGCTGCATGGCTCAGTGTGAAAAACTCCGGTGGTATAAGATGGACCCGCGTTGGATTAGCTGGTTGGTGGGGTAACGGCCCACCAAGGCGACGATCCATAGCCGGCCTGAGAGGGTGAACGGCCACATTGGGACTGAGACACGGCCCAGACTCCTACGGGAGGCAGCAGTGGGGAATATTGCACAATGGGGGAAACCCTGATGCAGCGACGCCGCGTGAAGGAAGAAGTATCTCGGTATGTAAACTTCTAT…	2.2	3	0.1	1.76667	1.49778
35	HA3863	Blautia wexlerae	99.571	NR_044054.1	AGTCGAACGGGAATTACTTTATTGAAACTTCGGTGGATTTAATTTAATTCTAGTGGCGGACGGGTGAGTAACGCGTGGGTAACCTGCCTTATACAGGGGGATAACAGTCAGAAATGGCTGCTAATACCGCATAAGCGCACAGAGCTGCATGGCTCAGTGTGAAAAACTCCGGTGGTATAAGATGGACCCGCGTTGGATTAGCTTGTTGGTGGGGTAACGGCCCACCAAGGCGACGATCCATAGCCGGCCTGAGAGGGTGAACGGCCACATTGGGACTGAGACACGGCCCAGACTCCTACGGGAGGCAGCAGTGGGGAATATTGCACAATGGGGGAAACCCTGATGCAGCGACGCCGCGTGAAGGAAGAAGTATCTCGGTATGTAAACTTCTATCAGCAG…	2.8	5.2	4.8	4.26667	1.28582
36	HA3906	Blautia hominis	98.316	NR_163634.1	GGGGTGCTT-AC-CATGC-AGTCGAGCGAAGCAGCTTAAG-TGGATCTCTTCGGATTGAA-ACTTATTGTGACTGAGCGGCGGACGGGTGAGTAACGCGTGGGTAACCTGCCTCATACAGGGGGATAACAGTTAGAAATGGCTGCTAATACCGCATAAGCGCACAGGACCGCATGGTCTGGTGTGAAAAACTCCGGTGGTATGAGATGGACCCGCGTCTGATTAGCTAGTTGGAGGGGTAACGGCCCACCAAGGCGACGATCAGTAGCCGGCCTGAGAGGGTGAACGGCCACATTGGGACTGAGACACGGCCCAGACTCCTACGGGAGGCAGCAGTGGGGAATATTGCACAATGGGGGAAACCCTGATGCAGCGACGCCGCGTGAAGGAAGAAGTATCT…	4.2	3.5	4.8	4.16667	0.650641
37	HA3993	Blautia provencensis	98.93	NR_179590.1	TGCAGTCGAACGGGAAATATTTCATTGAAACTTCGGTGGATTTGATTTATTTCTAGTGGCGGACGGGTGAGTAACGCGTGGGTAACCTGCCTTATACAGGGGGATAACAGTCAGAAATGACTGCTAATACCGCATAAGCGCACAGGACCGCATGGTCCGGTGTGAAAAACTCCGGTGGTATAAGATGGACCCGCGTTGGATTAGCTGGTTGGTGGGGTAACGGCCCACCAAGGCGACGATCCATAGCCGGCCTGAGAGGGTGAACGGCCACATTGGGACTGAGACACGGCCCAGACTCCTACGGGAGGCAGCAGTGGGGAATATTGCACAATGGGGGAAACCCTGATGCAGCGACGCCGCGTGAAGGAAGAAGTATCTCGGTATGTAAACTTCTATCAG…	1	3.1	4.8	2.96667	1.90351
38	HA3994	Blautia provencensis	99.93	NR_179590.1	TTCGGCAGCTCCTTCTTTGCAGTTAGGTCACTGACTTCGGGCGTTACTGACTCCCATGGTGTGACGGGCGGTGTGTACAAGACCCGGGAACGTATTCACCGCGGCATTCTGATCCGCGATTACTAGCGATTCCAGCTTCGTGTAGTCGGGTTGCAGACTACAGTCCGAACTGGGACGTTATTTTTGGGATTTGCTCCATCTCACAATCTCGCTTCCCTTTGTTTACGCCATTGTAGCACGTGTGTAGCCCAAATCATAAGGGGCATGATGATTTGACGTCATCCCCGCCTTCCTCCAGGTTATCCCTGGCAGTCTCCCCAGAGTGCCCATCTTACATGCTGGCTACTGAGGATAGGGGTTGCGCTCGTTGCGGGACTTAACCCAACATCTCACGACACG…	0.7	2.6	4.8	2.7	2.05183
39	HA3998	Blautia massiliensis	98.64	LN913006	TTCGGCAGCTCCTTCCTTGCGGTTAGGTCACTGACTTCGGGCGTTACTGACTCCCATGGTGTGACGGGCGGTGTGTACAAGACCCGGGAACGTATTCACCGCGGCATTCTGATCCGCGATTACTAGCGATTCCAGCTTCGTGTAGTCGGGTTGCAGACTACAGTCCGAACTGGGACGTTATTTTTGGGATTTGCCCACCCTCGCAGGTTCGCTTCCCTTTGTTTACGCCATTGTAGCACGTGTGTAGCCCAAATCATAAGGGGCATGATGATTTGACGTCATCCCCGCCTTCCTCCAGGTTATCCCTGGCAGTCTCCTCAGAGTGCCCGGCCGAACCGCTGGCTACTGGGGATAGGGGTTGCGCTCGTTGCGGGACTTAACCCAACATCTCACGACACG…	1.5	4.4	3	2.96667	1.45029
40	HA4001	Blautia massiliensis	98.78	LN913006	TTCGGCAGCTCCTTCCTTGCGGTTAGGTCACTGACTTCGGGCGTTACTGACTCCCATGGTGTGACGGGCGGTGTGTACAAGACCCGGGAACGTATTCACCGCGGCATTCTGATCCGCGATTACTAGCGATTCCAGCTTCGTGTAGTCGGGTTGCAGACTACAGTCCGAACTGGGACGTTATTTTTGGGATTTGCCCACCCTCGCAGGTTCGCTTCCCTTTGTTTACGCCATTGTAGCACGTGTGTAGCCCAAATCATAAGGGGCATGATGATTTGACGTCATCCCCGCCTTCCTCCAGGTTATCCCTGGCAGTCTCCTCAGAGTGCCCGGCCGAACCGCTGGCTACTGGGGATAGGGGTTGCGCTCGTTGCGGGACTTAACCCAACATCTCACGACACG…	50.7	49.7	54.9	51.7667	2.75923
41	HA4035	Blautia massiliensis	98.93	LN913006	TTCGGCAGCTCCTTCCTTGCGGTTAGGTCACTGACTTCGGGCGTTACTGACTCCCATGGTGTGACGGGCGGTGTGTACAAGACCCGGGAACGTATTCACCGCGGCATTCTGATCCGCGATTACTAGCGATTCCAGCTTCGTGTAGTCGGGTTGCAGACTACAGTCCGAACTGGGACGTTATTTTTGGGATTTGCCCACCCTCGCAGGTTCGCTTCCCTTTGTTTACGCCATTGTAGCACGTGTGTAGCCCAAATCATAAGGGGCATGATGATTTGACGTCATCCCCGCCTTCCTCCAGGTTATCCCTGGCAGTCTCCTCAGAGTGCCCGGCCGAACCGCTGGCTACTGAGGATAGGGGTTGCGCTCGTTGCGGGACTTAACCCAACATCTCACGACACG…	75.7	76.9	80.2	77.6	2.33024
42	HA4128	Blautia sp.	96.322	NR_044054.1	AGTCGAACGGGAATTACTTTATTGAAACTTCGGTCGATTTAATTTAATTCTAGTGGCGGACGGGTGAGTAACGCGTGGGTAACCTGCCTTGTACAGGGGGATAACAGTCAGAAATGACTGCTAATACCGCATAAGCGCACAGAGCTGCATGGCTCGGTGTGAAAAACTCCGGTGGTATAAGATGGACCCGCGTTGGATTAGCTAGTTGGTGAGGTAACGGCCCACCAAGGCGACGATCCATAGCCGGCCTGAGAGGGTGAACGGCCACATTGGGACTGAGACACGGCCCAGACTCCTACGGGAGGCAGCAGTGGGGAATATTGCACAATGGGGGAAACCCTGATGCAGCGACGCCGCGTGAAGGAAGAAGTATCTCGGTATGTAAACTTCTATCAGCAG…	1	4.8	4.8	3.53333	2.19393
43	HA4133	Blautia sp.	96.37	NR_044054.1	AGTCGAACGGGAATTACTTTATTGAAACTTCGGTCGATTTAATTTAATTCTAGTGGCGGACGGGTGAGTAACGCGTGGGTAACCTGCCTTGTACAGGGGGATAACAGTCAGAAATGACTGCTAATACCGCATAAGCGCACAGAGCTGCATGGCTCGGTGTGAAAAACTCCGGTGGTATAAGATGGACCCGCGTTGGATTAGCTAGTTGGTGAGGTAACGGCCCACCAAGGCGACGATCCATAGCCGGCCTGAGAGGGTGAACGGCCACATTGGGACTGAGACACGGCCCAGACTCCTACGGGAGGCAGCAGTGGGGAATATTGCACAATGGGGGAAACCCTGATGCAGCGACGCCGCGTGAAGGAAGAAGTATCTCGGTATGTAAACTTCTATCAGCAG…	2.1	5	0	2.36667	2.51064
44	HA4378	Blautia obeum	99.15	NR_118692.1	CCTTCGGCAGCTCCTTCTTTGCAGTTAGGTCACTGACTTCGGGCGTTACTGACTCCCATGGTGTGACGGGCGGTGTGTACAAGACCCGGGAACGTATTCACCGCGGCATTCTGATCCGCGATTACTAGCGATTCCAGCTTCGTGCAGTCGAGTTGCAGACTGCAGTCCGAACTGGGACGTTATTTTTGGGATTTGCTTACCTTCGCAGGCTTGCTTCCCTTTGTTTACGCCATTGTAGCACGTGTGTAGCCCAAATCATAAGGGGCATGATGATTTGACGTCATCCCCGCCTTCCTCCAGGTTATCCCTGGCAGTCTCCTCAGAGTGCCCGGCCGAACCGCTGGCTACTGGGGATAGGGGTTGCGCTCGTTGCGGGACTTAACCCAACATCTCACGACA…	2.3	5.6	5	4.3	1.75784
45	HA4410	Blautia wexlerae	99.36	NR_044054.1	GCTGCTTACCATGCAAGTCGAACGGGAAATACTTCATTGAAACTTCGGTCGATTTGATTTATTTCTAGTGGCGGACGGG TGAGTAACGCGTGGGTAACCTGCCTTATACAGGGGGATAACAGTCAGAAATGGCTGCTAATACCGCATAAGCGCACAGA GCTGCATGGCTCAGTGTGAAAAACTCCGGTGGTATAAGATGGACCCGCGTTGGATTAGCTTGTTGGTGGGGTAACGGCC CACCAAGGCGACGATCCATAGCCGGCCTGAGAGGGTGAACGGCCACATTGGGACTGAGACACGGCCCAGACTCCTACGG GAGGCAGCAGTGGGGAATATTGCACAATGGGGGAAACCCTGATGCAGCGACGCCGCGTGAAGGAAGAAGTATCTCGGTA…	25.2	36.9	29.9	30.6667	5.88756
46	HA4419	Blautia coccoides	99.78	NR_104700.1	CATGCAGTCGAGCGAAGCGCTAAGACGGATTTCTTCGGATTGAAGTCTTTGTGACTGAGCGGCGGACGGGTGAGTAACGCGTGGGTAACCTGCCTCATACAGGGGGATAACAGTTAGAAATGACTGCTAATACCGCATAAGCGCACAGGACCGCATGGTCTGGTGTGAAAAACTCCGGTGGTATGAGATGGACCCGCGTCTGATTAGCTAGTTGGAGGGGTAACGGCCCACCAAGGCGACGATCAGTAGCCGGCCTGAGAGGGTGAACGGCCACATTGGGACTGAGACACGGCCCAGACTCCTACGGGAGGCAGCAGTGGGGAATATTGCACAATGGGGGAAACCCTGATGCAGCGACGCCGCGTGAAGGAAGAAGTATCTCGGTATGTAAACTTCTAT…	69.1	63.8	55	62.6333	7.12203
47	HA4427	Blautia wexlerae	99.5	NR_044054.1	CCTTCGGCAGCTCCTTCTTTGCAGTTAGGTCACTGACTTCGGGCGTTACTGACTCCCATGGTGTGACGGG CGGTGTGTACAAGACCCGGGAACGTATTCACCGCGGCATTCTGATCCGCGATTACTAGCGATTCCAGCTT CGTGTAGTCGGGTTGCAGACTACAGTCCGAACTGGGACGTTATTTTTGGGATTTGCTCCATCTCACGATC TCGCTTCCCTTTGTTTACGCCATTGTAGCACGTGTGTAGCCCAAATCATAAGGGGCATGATGATTTGACG TCATCCCCGCCTTCCTCCAGGTTATCCCTGGCAGTCTCCCCAGAGTGCCCACCTTAAATGCTGGCTACTG AGGATAGGGGTTGCGCTCGTTGCGGGACTTAACCCAACATCTCA…	34.2	38.5	45.8	39.5	5.8643
48	HA4666	Blautia stercoris	99.708	NR_117867.1	CAAGTCGAGCGAAGCGCTTACGACAGAACCTTCGGGGGAAGATGTAAGGGACTGAGCGGCGGACGGGTGAGTAACGCGTGGGTAACCTGCCTCATACAGGGGGATAACAGTTGGAAACGGCTGCTAATACCGCATAAGCGCACGGTATCGCATGGTACGGTGTGAAAAACTCCGGTGGTATGAGATGGACCCGCGTCTGATTAGCTAGTTGGAGGGGTAACGGCCCACCAAGGCGACGATCAGTAGCCGGCCTGAGAGGGTGAACGGCCACATTGGGACTGAGACACGGCCCAGACTCCTACGGGAGGCAGCAGTGGGGAATATTGCACAATGGGGGAAACCCTGATGCAGCGACGCCGCGTGAAGGAAGAAGTATTTCGGTATGTAAACTTCTATCAG…	1.2	4.1	4.8	3.36667	1.90875
49	HA4669	Blautia wexlerae	98.713	NR_044054.1	CAAGTCGAACGGGAAATACTTCATTGAGACTTCGGTGGATTTGATTCTATTTCTAGTGGCGGACGGGTGAGTAACGCGTGGGTAACCTGCCTTATACAGGGGGATAACAGTCAGAAATGGCTGCTAATACCGCATAAGCGCACAGAGCTGCATGGCTCAGTGTGAAAAACTCCGGTGGTATAAGATGGACCCGCGTTGGATTAGCTTGTTGGTGGGGTAACGGCCCACCAAGGCGACGATCCATAGCCGGCCTGAGAGGGTGAACGGCCACATTGGGACTGAGACACGGCCCAGACTCCTACGGGAGGCAGCAGTGGGGAATATTGCACAATGGGGGAAACCCTGATGCAGCGACGCCGCGTGAAGGAAGAAGTATCTCGGTATGTAAACTTCTATCAG…	3.3	3.7	3	3.33333	0.351188
50	HA4670	Blautia producta	99.577	NR_113270.1	GGGGTGCCTTACACATGC-AGTCGAGCGAAGCGCTAAGACAGGATTTCTTCGGATTGAAGTCTTTGTGACTGAGCGGCGGACGGGTGAGTAACGCGTGGGTAACCTGCCTCATACAGGGGGATAACAGTTAGAAATGACTGCTAATACCGCATAAGCGCACAGGACCGCATGGTCTGGTGTGAAAAACTCCGGTGGTATGAGATGGACCCGCGTCTGATTAGCTAGTTGGAGGGGTAACGGCCCACCAAGGCGACGATCAGTAGCCGGCCTGAGAGGGTGAACGGCCACATTGGGACTGAGACACGGCCCAGACTCCTACGGGAGGCAGCAGTGGGGAATATTGCACAATGGGGGAAACCCTGATGCAGCGACGCCGCGTGAAGGAAGAAGTATCTCGG…	3.2	2.2	4.8	3.4	1.31149
51	HA4973	Blautia obeum	98.637	NR_118692.1	CTTAACACATGC-AGTCGAACGGGAAACCTTTTATTGAAGCTTCGGCAGATTTAGGTCGGTTTCTAGTGGCGGACGGGTGAGTAACGCGTGGGTAACCTGCCTTATACAGGGGGATAACAACCAGAAATGGTTGCTAATACCGCATAAGCGCACAGGACCGCATGGTCCGGTGTGAAAAACTCCGGTGGTATAAGATGGACCCGCGTTGGATTAGCTAGTTGGCAGGGTAACGGCCTACCAAGGCGACGATCCATAGCCGGCCTGAGAGGGTGAACGGCCACATTGGGACTGAGACACGGCCCAGACTCCTACGGGAGGCAGCAGTGGGGAATATTGCACAATGGGGGAAACCCTGATGCAGCGACGCCGCGTGAAGGAAGAAGTATCTCGGTATGTAA…	2.3	2.1	0	1.46667	1.2741
52	HA4998	Blautia coccoides	99.787	NR_104700.1	CATGC-AGTCGAGCGAAGCGCTAAGACGGATTTCTTCGGATTGAAGTCTTTGTGACTGAGCGGCGGACGGGTGAGTAACGCGTGGGTAACCTGCCTCATACAGGGGGATAACAGTTAGAAATGACTGCTAATACCGCATAAGCGCACAGGACCGCATGGTCTGGTGTGAAAAACTCCGGTGGTATGAGATGGACCCGCGTCTGATTAGCTAGTTGGAGGGGTAACGGCCCACCAAGGCGACGATCAGTAGCCGGCCTGAGAGGGTGAACGGCCACATTGGGACTGAGACACGGCCCAGACTCCTACGGGAGGCAGCAGTGGGGAATATTGCACAATGGGGGAAACCCTGATGCAGCGACGCCGCGTGAAGGAAGAAGTATCTCGGTATGTAAACTTCTA…	53.1	40.6	47	46.9	6.2506
53	HA7271	Blautia sp.	96.484	NR_179584.1	ACATGTGGTGCTTACCATGCAGTCGAACGGGAAACACTTTATTGAAAGCTTCGGCGGATTTAGATTCTATTTCTAGTGGCGGACGGGTGAGTAACGCGTGGGTAACCTGCCTTATACTGGGGGATAACAGCCAGAAATGACTGCTAATACCGCATAAGCGCACAGAACCGCATGGTTCGGTGTGAAAAACTCCGGTGGTATAAGATGGACCCGCGTTGGATTAGCTAGTTGGCAGGGCAGCGGCCTACCAAGGCGACGATCCATAGCCGGCCTGAGAGGGTGAACGGCCACATTGGGACTGAGACACGGCCCAGACTCCTACGGGAGGCAGCAGTGGGGAATATTGCACAATGGGGGAAACCCTGATGCAGCGACGCCGCGTGAAGGAAGAAGTATCTC…	3.5	2.1	4.8	3.46667	1.35031
54	HA7407	Blautia obeum	98.844	NR_118692	TGCAAGTCGAACGGGAAACTTTTCATTGAAGCTTCGGCAGATTTGGCTTGTTTCTAGTGGCGGACGGGTGAGTAACGCGTGGGTAACCTGCCTTATACAGGGGGATAACAACCAGAAATGGTTGCTAATACCGCATAAGCGCACAGGACCGCATGGTCCGGTGTGAAAAACTCCGGTGGTATAAGATGGACCCGCGTTGGATTAGCTAGTTGGCAGGGTAACGGCCTACCAAGGCGACGATCCATAGCCGGCCTGAGAGGGTGAACGGCCACATTGGGACTGAGACACGGCCCAGACTCCTACGGGAGGCAGCAGTGGGGAATATTGCACAATGGGGGAAACCCTGATGCAGCGACGCCGCGTGAAGGAAGAAGTATCTCGGTATGTAAACTTCTATCA…	4.1	2.9	4.9	3.96667	1.00664
55	HA7411	Blautia provencensis	98.444	NR_179590	CTTCGGCAGCTCCTTCTTTGCAGTTAGGTCACTGACTTCGGGCGTTACTGACTCCCATGGTGTGACGGGCGGTGTGTACAAGACCCGGGAACGTATTCACCGCGGCATTCTGATCCGCGATTACTAGCGATTCCAGCTTCGTGTAGTCGGGTTGCAGACTACAGTCCGAACTGGGACGTTATTTTTGGGATTTGCTCCATCTCACGATCTCGCTTCCCTTTGTTTACGCCATTGTAGCACGTGTGTAGCCCAAATCATAAGGGGCATGATGATTTGACGTCATCCCCGCCTTCCTCCAGGTTATCCCTGGCAGTCTCCCCAGAGTGCCCACCTTAAATGCTGGCTACTGAGGATAGGGGTTGCGCTCGTTGCGGGACTTAACCCAACATCTCACGACAC…	4.2	4	4.8	4.33333	0.416333
56	HA7413	Blautia phocaeensis	97.084	NR_179584	GCCTTCGGCAGCTCCTCCTTTGCGGTTAGGTCACTGACTTCGGGCGTTACTGACTCCCATGGTGTGACGGGCGGTGTGTACAAGACCCGGGAACGTATTCACCGCGGCATTCTGATCCGCGATTACTAGCGATTCCAGCTTCGTGCAGTCGAGTTGCAGACTGCAGTCCGAACTGGGACGTTATTTTTGAGATTTGCCCACCCTCGCGGGTTCGCTTCCCTTTGTTTACGCCATTGTAGCACGTGTGTAGCCCAAATCATAAGGGGCATGATGATTTGACGTCATCCCCGCCTTCCTCCAGGTTATCCCTGGCAGTCTCCTCAGAGTGCCCACCATTACGTGCTGGCTACTAAGGATAGGGGTTGCGCTCGTTGCGGGACTTAACCCAACATCTCACGA…	0.9	5.5	5.1	3.83333	2.5482
57	HA7417	Blautia luti	98.319	NR_041960	GTTAGGTCACTGACTTCGGGCGTTACTGACTCCCATGGTGTGACGGGCGGTGTGTACAAGACCCGGGAACGTATTCACCGCGGCATTCTGATCCGCGATTACTAGCGATTCCAGCTTCGTGTAGTCGGGTTGCAGACTACAGTCCGAACTGGGACGTTATTTTTGGGATTTGCCCACCCTCGCAGGTTCGCTTCCCTTTGTTTACGCCATTGTAGCACGTGTGTAGCCCAAATCATAAGGGGCATGATGATTTGACGTCATCCCCGCCTTCCTCCAGGTTATCCCTGGCAGTCTCCTCAGAGTGCCCGGCCGAACCGCTGGCTACTGGGGATAGGGGTTGCGCTCGTTGCGGGACTTAACCCAACATCTCACGACACGAGCTGACGACAACCATGCACC…	2.5	5.3	4.8	4.2	1.49332
58	HA7421	Blautia sp.	96.599	NR_181402	TGCAAGTCGAACGGGAAACCTTTTATTGAAGCTTCGGCAGATTTAGC-TGGTTTCTAGTGGCGGACGGGTGAGTAACGCGTGGGTAACCTGCCTTGTACAGGGGGATAACAGTCAGAAATGACTGCTAATACCGCATAAGCGCACAGGACCGCATGGTCCGGTGTGAAAAACTCCGGTGGTATAAGATGGACCCGCGTTGGATTAGCTTGTTGGCAGGGTAACGGCCTACCAAGGCGACGATCCATAGCCGGCCTGAGAGGGTGAACGGCCACATTGGGACTGAGACACGGCCCAGACTCCTACGGGAGGCAGCAGTGGGGAATATTGCACAATGGGGGAAACCCTGATGCAGCGACGCCGCGTGAAGGAAGAAGTATCTCGGTATGTAAACTTCTATC…	0.6	4.1	4.8	3.16667	2.25019
59	HA7426	Blautia sp.	96.06	NR_179590	CTCCTCCCTTGCGGTTAGGTCACTGACTTCGGGCGTTACTGACTCCCATGGTGTGACGGGCGGTGTGTACAAGACCCGGGAACGTATTCACCGCGGCATTCTGATCCGCGATTACTAGCGATTCCAGCTTCATGTAGTCGAGTTGCAGACTACAATCCGAACTGGGACGTTATTTTTGGGATTTGCTTACCCTCGCAGGCTCGCTTCCCTTTGTTTACGCCATTGTAGCACGTGTGTAGCCCAAATCATAAGGGGCATGATGATTTGACGTCATCCCCGCCTTCCTCCAGGTTATCCCTGGCAGTCTCCACAGAGTGCCCACCTGAACTGCTGGCTACTGAGGATAGGGGTTGCGCTCGTTGCGGGACTTAACCCAACATCTCACGACACGAGCTGACG…	4.4	4.1	3	3.83333	0.737111
60	HA7456	Blautia wexlerae	98.149	NR_044054	GCCTTCGGCAGCTCCTTCTTTGCAGTTAGGTCACTGACTTCGGGCGTTACTGACTCCCATGGTGTGACGGGCGGTGTGTACAAGACCCGGGAACGTATTCACCGCGGCATTCTGATCCGCGATTACTAGCGATTCCAGCTTCGTGTAGTCGGGTTGCAGACTACAGTCCGAACTGGGACGTTATTTTTGGGATTTGCTCCATCTCACAATCTCGCTTCCCTTTGTTTACGCCATTGTAGCACGTGTGTAGCCCAAATCATAAGGGGCATGATGATTTGACGTCATCCCCGCCTTCCTCCAGGTTATCCCTGGCAGTCTCCCCAGAGTGCCCATCTTACATGCTGGCTACTGAGGATAGGGGTTGCGCTCGTTGCGGGACTTAACCCAACATCTCACGAC…	0.9	3.9	5	3.26667	2.12211
61	HA7549	Blautia intestinalis	99.276	NR_181402.1	TGGGAGGTGCTTACACATGCAGTCGAACGGGAGACCTTTTATTGAAGCTTCGGCAGATTTAGCTTGGTTTCTAGTGGCGGACGGGTGAGTAACGCGTGGGTAACCTGCCCTATACAGGGGGATAACAACCAGAAATGGTTGCTAATACCGCATAAGCGCACAGGACCGCATGGTCCGGTGTGAAAAACTCCGGTGGTATAGGATGGACCCGCGTTGGATTAGCCAGTTGGCAGGGTAACGGCCTACCAAAGCGACGATCCATAGCCGGCCTGAGAGGGTGAACGGCCACATTGGGACTGAGACACGGCCCAGACTCCTACGGGAGGCAGCAGTGGGGAATATTGCACAATGGGGGAAACCCTGATGCAGCGACGCCGCGTGAAGGAAGAAGTATCTCGG…	1.4	4.1	4.8	3.43333	1.79536
62	HA7727	Blautia argi	99.86	NR_171388	CCGGGCGGGCGCTACCTGCAGTCGAACGGAGCTATTTTGGAAGAACCCTTCGGGGGGACTCTGGCTTAGCTTAGTGGCGGACGGGTGAGTAACACGTGAGCAACCTGCCTCTCAGAGGGGGATAACGTTTGGAAACGAACGCTAATACCGCATGACATCATTTTCCCGCATGGGGAGATGATCAAAGGAGCAATCCGCTGAGAGATGGGCTCGCGTCCGATTAGATAGTTGGCGGGATAACAGCCCACCAAGTCGACGATCGGTAGCCGGACTGAGAGGTTGATCGGCCACATTGGGACTGAGACACGGCCCAGACTCCTACGGGAGGCAGCAGTGGGGGATATTGCACAATGGGCGAAAGCCTGATGCAGCGACGCCGCGTGAGGGAAGACGGTCTTC…	78.9	69.6	69.5	72.6667	5.39846
63	HA7978	Blautia luti	97.37	NR_114315	AGGCGGGGGGGGTGCTTACCATGCAAGTCGAACGGGAAATACTTCATTGAGACTTCGGTGGATTTGATTTATATTCTAGTGGCGGACGGGTGAGTAACGCGTGGGTAACCTGCCTTATACAGGGGGATAACAGTCAGAAATGACTGCTAATACCGCATAAGCGCACAGGACCGCATGGTCCGGTGTGAAAAACTCCGGTGGTATAAGATGGACCCGCGTTGGATTAGCTTGTTGGTGGGGTAACGGCCCACCAAGGCGACGATCCATAGCCGGCCTGAGAGGGTGAACGGCCACATTGGGACTGAGACACGGCCCAGACTCCTACGGGAGGCAGCAGTGGGGAATATTGCACAATGGGGGAAACCCTGATGCAGCGACGCCGCGTGAAGGAAGAAGTAT…	6.5	5.2	5	5.56667	0.814453
64	HA2294	Bacteroides thetaiotaomicron	99.64	NR_112944.1	GGACGCTCCTTGCGGTTACGTACTTCAGGTACCCCCGGCTTTCATGGCTTGACGGGCGGTGTGTACAAGGCCCGGGAACGTATTCACCGCGCCATGGCTGATGCGCGATTACTAGCGAATCCAGCTTCACGAAGTCGGGTTGCAGACTTCGATCCGAACTGAGAGAGGCTTTTGGGATTAGCATCCTGTCACCAGGTAGCTGCCTTCTGTACCCCCCATTGTAACACGTGTGTAGCCCCGGACGTAAGGGCCGTGCTGATTTGACGTCATCCCCACCTTCCTCACATCTTACGACGGCAGTCTCTCTAGAGTCCTCAGCATGACCTGTTAGTAACTAAAGATAAGGGTTGCGCTCGTTATGGCACTTAAGCCGACACCTCACGGCACGAGCTGACGACA…	68.16	75.7	76.74	73.5333	4.68241	Positive control
