# Supplementary material for: An In Vitro Functional Characterization of the Cholesterol-Transforming Blautia hominis Strain HA2291 Isolated from the Human Gut
Source: Nutrients. 2026 Mar 10;18(6):882. doi: 10.3390/nu18060882 (PMC13029680; doi:10.3390/nu18060882)
Supplement: Supplementary file 1 [file nutrients-18-00882-s001.zip › Table S5-GC-MS output data for B. hominis HA2291.xlsx]

## Sheet: PEAKLIST_20250924
Metabolites	Retention Time	Reference m/z	Area	Height	TIC	Formula (mol ion)	CAS No.	SI	RSI	HRF Score	RHRF Score	Total Score	Library Name	Library ID Number	Sample Name	Category	Condition	Strain
(R)-2,7,8-Trimethyl-2-((3E,7E)-4,8,12-trimethyltrideca-3,7,11-trien-1-yl)chroman-6-ol	37.167	151.076	29925715	3199893	9062484	C28H42O2	14101-61-2	574	574	100	100	91.5	mainlib	175278	BHC	Others	Treated	HA2291
(R)-2,7,8-Trimethyl-2-((3E,7E)-4,8,12-trimethyltrideca-3,7,11-trien-1-yl)chroman-6-ol	37.172	151.075	13720279	1451870	3153905	C28H42O2	14101-61-2	642	642	100	100	92.9	mainlib	175278	BH	Others	Untreated	HA2291
(R)-2,7,8-Trimethyl-2-((3E,7E)-4,8,12-trimethyltrideca-3,7,11-trien-1-yl)chroman-6-ol	37.176	151.076	36214227	3819292	9051435	C28H42O2	14101-61-2	638	638	100	100	92.8	mainlib	175278	BHC	Others	Treated	HA2291
(R)-2,7,8-Trimethyl-2-((3E,7E)-4,8,12-trimethyltrideca-3,7,11-trien-1-yl)chroman-6-ol	37.185	151.075	13827406	1303693	2864386	C28H42O2	14101-61-2	641	641	100	100	92.8	mainlib	175278	BH	Others	Untreated	HA2291
3,4′,5,6′-tetrakis(1,1-dimethylethyl)-[1,1′-biphenyl]-2,3′-diol	19.792	339.232	3589263	875845	3382448	C28H42O2	NA	581	581	96.4342	96.4342	90.2	mainlib	32003	BHC	Others	Treated	HA2291
3,4′,5,6′-tetrakis(1,1-dimethylethyl)-[1,1′-biphenyl]-2,3′-diol	19.796	339.232	4424119	1106028	4253468	C28H42O2	NA	581	581	96.6437	96.6437	90.3	mainlib	32003	BHC	Others	Treated	HA2291
3,4′,5,6′-tetrakis(1,1-dimethylethyl)-[1,1′-biphenyl]-2,3′-diol	19.796	339.232	4563630	1137994	4299870	C28H42O2	NA	582	582	96.4652	96.4652	90.2	mainlib	32003	BHC	Others	Treated	HA2291
3,4′,5,6′-tetrakis(1,1-dimethylethyl)-[1,1′-biphenyl]-2,3′-diol	19.797	339.232	5179243	1324974	5036330	C28H42O2	NA	549	549	96.4352	96.4352	89.6	mainlib	32003	BHC	Others	Treated	HA2291
3,4′,5,6′-tetrakis(1,1-dimethylethyl)-[1,1′-biphenyl]-2,3′-diol	19.81	339.232	6029529	1484110	6721887	C28H42O2	NA	604	604	93.5909	93.5909	89.5	mainlib	32003	CHO	Others	Control	Un-inoculated
1-(2,3,4,5-Tetramethylphenyl)ethanone	7.41	161.096	13586752	4509415	10769864	C12H16O	34764-71-1	714	757	90.6341	95.8558	90.5	mainlib	188089	BH	Others	Untreated	HA2291
1-(2,3,4,5-Tetramethylphenyl)ethanone	7.604	161.096	6078093	2017348	5231752	C12H16O	34764-71-1	689	790	90.9537	100	90.2	mainlib	188089	BHC	Others	Treated	HA2291
3,5-bis(1,1-dimethylethyl)benzene-1,2-diol	7.052	133.029	3502012	458457	2348589	C14H22O2	1020-31-1	523	553	100	100	90.5	replib	37225	BH	Others	Untreated	HA2291
1,3,3-Trimethyl-2-(2-methyl-cyclopropyl)-cyclohexene	27.364	149.133	14766556	3390491	25319811	C13H22	285129-06-8	564	617	94.5618	100	89.1	mainlib	189913	BHC	Others	Treated	HA2291
1,3,5,6-Tetramethyladamantane	34.805	177.164	10245551	1785597	3717700	C14H24	34694-70-7	607	643	96.2248	100	90.6	mainlib	206202	BHC	Others	Treated	HA2291
1,3,5-Cycloheptatriene	4.447	91.0544	19067588	3163420	5690414	C7H8	544-25-2	957	957	100	100	99.2	flavor	3414	BHC	Others	Treated	HA2291
1,3,5-Cyclooctatriene	3.315	91.0544	3607664	737182	2698602	C8H10	1871-52-9	670	670	98.0795	98.0795	92.6	replib	13779	BH	Others	Untreated	HA2291
3,5-di-tert-butylbenzene-1,2-diol	5.52	67.0543	7511507	1761422	3597818	C6H10	513-81-5	866	912	96.8127	100	96.1	replib	9706	CHO	Others	Control	Un-inoculated
2,5-di-tert-butylbenzene-1,4-diol	7.047	207.138	132020279	46684638	200366988	C14H22O2	88-58-4	659	700	98.8052	100	92.7	replib	37291	CHO	Others	Control	Un-inoculated
2,5-di-tert-butylbenzene-1,4-diol	8.507	207.138	6041533	2050434	5777901	C14H22O2	88-58-4	737	871	97.8683	100	93.9	replib	37292	CHO	Others	Control	Un-inoculated
1,5-Dimethyl-2-pyrrolecarbonitrile	4.253	119.061	6903853	1012968	2482571	C7H8N2	56341-36-7	746	885	83.8398	100	88.5	mainlib	123211	BHC	Others	Treated	HA2291
1,5-Dimethyl-2-pyrrolecarbonitrile	4.254	119.061	6669971	1033150	2456313	C7H8N2	56341-36-7	777	923	82.4854	100	88.5	mainlib	123211	BHC	Others	Treated	HA2291
1-Cyclopropyl-2-(4-methoxyphenyl)ethanol	6.899	121.065	4020546	1540659	4455350	C12H16O2	NA	627	862	93.5943	100	90	mainlib	128131	BHC	Others	Treated	HA2291
2,5,5-trimethylhex-1-ene	6.634	43.0542	26861340	5455022	18497890	C9H18	62185-56-2	646	704	95.1917	98.8423	91	mainlib	28888	BH	Others	Untreated	HA2291
3,3-dimethylhex-1-ene	4.627	69.0699	13001570	3914625	10458374	C8H16	3404-77-1	673	713	98.4447	100	92.9	replib	10521	CHO	Others	Control	Un-inoculated
4,5-dimethylhex-1-ene	4.236	43.0542	21295366	6704584	16305060	C8H16	16106-59-5	667	683	97.9766	99.0407	92.5	replib	3144	BH	Others	Untreated	HA2291
4,5-dimethylhex-1-ene	4.236	43.0542	50339008	16336814	39272002	C8H16	16106-59-5	738	746	99.0093	99.5117	94.4	replib	3144	BHC	Others	Treated	HA2291
4,5-dimethylhex-1-ene	4.24	43.0542	20154487	6257185	11982308	C8H16	16106-59-5	633	676	96.452	99.4477	91.3	mainlib	9705	BH	Others	Untreated	HA2291
4-methylhex-1-ene	9.18	57.0699	39287470	14833078	19360346	C7H14	3769-23-1	658	853	83.7969	96.6556	86.7	replib	1299	CHO	Others	Control	Un-inoculated
1-Methyl-3-ethyladamantane	27.364	149.133	5851790	1319704	8030232	C13H22	1687-34-9	526	698	93.5055	100	87.9	mainlib	171154	BH	Others	Untreated	HA2291
1-Methyl-4-(1-methylethyl)-cyclohexane	10.424	43.0542	13825958	6608097	14727774	C10H20	99-82-1	542	606	96.3132	99.5104	89.4	replib	5850	BHC	Others	Treated	HA2291
2,4,4-trimethylpent-1-ene	7.464	57.07	15069874	4271758	6297656	C8H16	107-39-1	680	900	93.6187	100	91.1	replib	7138	BH	Others	Untreated	HA2291
2,4,4-trimethylpent-1-ene	15.202	43.0542	7442529	941461	2631563	C7H14	2213-32-3	505	632	89.4508	97.8765	85.9	replib	6624	BH	Others	Untreated	HA2291
1s,4R,7R,11R-1,3,4,7-Tetramethyltricyclo[5.3.1.0(4,11)]undec-2-en-8-one	7.106	161.096	197008672	68966055	364097460	C15H22O	137235-42-8	700	728	99.6472	100	93.9	mainlib	188336	CHO	Others	Control	Un-inoculated
2,2,4-Trimethyl-4-(4'-methoxyphenyl)chromane	18.202	173.096	3534071	910741	5587495	C19H22O2	109400-42-2	518	674	89.2245	100	86.1	mainlib	271250	BHC	Others	Treated	HA2291
2,2,4-Trimethyl-4-(4'-methoxyphenyl)chromane	18.207	173.096	3143692	815465	5342844	C19H22O2	109400-42-2	516	670	90.4823	100	86.5	mainlib	271250	BH	Others	Untreated	HA2291
2,2,4-Trimethyl-4-(4'-methoxyphenyl)chromane	18.207	173.096	5074865	1322799	8294259	C19H22O2	109400-42-2	513	674	89.9045	100	86.2	mainlib	271250	BHC	Others	Treated	HA2291
2,2,4-Trimethyl-4-(4'-methoxyphenyl)chromane	18.211	173.096	3206531	800590	5481648	C19H22O2	109400-42-2	518	680	90.5811	100	86.6	mainlib	271250	BH	Others	Untreated	HA2291
2,2-Dimethyl-2-[2,4,6-trimethylphenyl]acetic acid	7.411	161.096	26335395	9164004	26320328	C13H18O2	NA	648	658	96.6655	97.2107	91.6	mainlib	188305	BHC	Acid	Treated	HA2291
2,3,3-Trimethyl-1-hexene	6.562	83.0856	8185166	3026250	11757418	C9H18	NA	645	831	93.3574	100	90.3	mainlib	64992	CHO	Others	Control	Un-inoculated
2,3-Diethylpyrazine	4.649	136.1	6654040	2506245	5649539	C8H12N2	15707-24-1	597	614	98.5601	100	91.4	replib	27486	BH	Others	Untreated	HA2291
1,3,5-trimethylpyrimidine-2,4(1H,3H)-dione	11.106	154.074	7421314	958621	2273522	C7H10N2O2	4401-71-2	646	657	96.8092	96.7492	91.7	mainlib	178389	BH	Others	Untreated	HA2291
1,3,5-trimethylpyrimidine-2,4(1H,3H)-dione	11.111	154.074	7228240	993699	2345575	C7H10N2O2	4401-71-2	644	654	96.7523	96.6912	91.6	mainlib	178389	BHC	Others	Treated	HA2291
1,3,5-trimethylpyrimidine-2,4(1H,3H)-dione	12.598	154.074	10056553	3193431	3830376	C7H10N2O2	4401-71-2	702	736	90.8977	96.9036	90.4	replib	30692	BHC	Others	Treated	HA2291
1,3,5-trimethylpyrimidine-2,4(1H,3H)-dione	12.67	154.074	57178184	6543652	15320102	C7H10N2O2	4401-71-2	608	635	92.742	96.5451	89.3	mainlib	178389	BHC	Others	Treated	HA2291
1,3,5-trimethylpyrimidine-2,4(1H,3H)-dione	12.674	154.074	46456888	4992898	12206634	C7H10N2O2	4401-71-2	604	640	90.4696	95.8004	88.3	mainlib	178389	BHC	Others	Treated	HA2291
2,4-di-tert-butyl-6-[(3,5-di-tert-butyl-4-oxo-2,5-cyclohexadien-1-ylidene)]cyclohexa-2,4-dien-1-one	26.667	393.279	13595539	3165567	10539303	C28H40O2	14328-90-6	543	571	96.1333	100	89.3	mainlib	302195	BHC	Others	Treated	HA2291
2,4-di-tert-butyl-6-[(3,5-di-tert-butyl-4-oxo-2,5-cyclohexadien-1-ylidene)]cyclohexa-2,4-dien-1-one	26.672	393.279	16425986	3834641	12670497	C28H40O2	14328-90-6	566	594	96.5293	100	89.9	mainlib	302195	BHC	Others	Treated	HA2291
2,4-di-tert-butyl-6-[(3,5-di-tert-butyl-4-oxo-2,5-cyclohexadien-1-ylidene)]cyclohexa-2,4-dien-1-one	26.686	393.279	24878423	5770957	26996608	C28H40O2	14328-90-6	554	580	97.0381	100	89.9	mainlib	302195	CHO	Others	Control	Un-inoculated
2,5-di-tert-Butyl-1,4-dimethoxybenzene	8.911	235.169	124745655	42865637	175627494	C16H26O2	7323-63-9	702	703	99.8305	99.8301	94	mainlib	255160	CHO	Others	Control	Un-inoculated
2,6,6-Trimethylbicyclo[3.2.0]hept-2-en-7-one	4.582	107.086	4822150	1416810	2527588	C10H14O	4613-37-0	876	941	94.2866	100	95.3	mainlib	61597	CHO	Others	Control	Un-inoculated
2,6-Di-tert-butyl-4-hydroxy-4-methylcyclohexa-2,5-dien-1-one	6.975	165.091	12391547619	4869314299	23898784831	C15H24O2	10396-80-2	783	788	99.6521	99.6492	95.5	mainlib	31203	CHO	Others	Control	Un-inoculated
5,6-dihydro-2-methyl-2H-pyran	26.888	98.0727	14578586	1661327	3952512	C6H10O	55230-25-6	612	675	85.351	100	86.4	mainlib	37382	BHC	Others	Treated	HA2291
2-Methyl-2-octene	8.111	41.0384	6182551	2321512	6451709	C9H18	16993-86-5	572	673	97.9057	100	90.6	mainlib	39408	BHC	Others	Treated	HA2291
3,5-di-tert-Butyl-4-hydroxybenzaldehyde	9.952	219.138	4741738	1382644	4181890	C15H22O2	1620-98-0	839	839	100	100	96.8	mainlib	245239	BHC	Others	Treated	HA2291
3,5-di-tert-Butyl-4-hydroxybenzaldehyde	9.953	219.138	3337394	963544	2917999	C15H22O2	1620-98-0	854	861	98.7335	100	96.6	mainlib	245239	BH	Others	Untreated	HA2291
3,5-di-tert-Butyl-4-hydroxybenzaldehyde	9.953	219.138	5287595	1523558	4540915	C15H22O2	1620-98-0	831	831	99.5797	99.5797	96.5	mainlib	245239	BHC	Others	Treated	HA2291
3,5-di-tert-Butyl-4-hydroxybenzaldehyde	9.957	219.138	3114751	894676	2748510	C15H22O2	1620-98-0	844	852	99.6015	99.5971	96.7	mainlib	245239	BH	Others	Untreated	HA2291
3,5-di-tert-Butyl-4-hydroxybenzaldehyde	9.957	219.138	5213717	1540242	4528263	C15H22O2	1620-98-0	833	833	98.4494	98.4494	96.1	mainlib	245239	BHC	Others	Treated	HA2291
3,5-di-tert-Butyl-4-hydroxybenzaldehyde	9.957	219.138	4557148	1326786	3939293	C15H22O2	1620-98-0	809	809	98.5179	98.5179	95.6	mainlib	245239	BHC	Others	Treated	HA2291
3,5-di-tert-Butyl-4-hydroxybenzaldehyde	9.961	219.138	2777888	788364	2500244	C15H22O2	1620-98-0	852	860	100	100	97.1	mainlib	245239	BH	Others	Untreated	HA2291
3,5-di-tert-Butyl-4-hydroxybenzaldehyde	9.962	219.138	17219644	4566794	11722690	C15H22O2	1620-98-0	856	856	100	100	97.1	mainlib	245239	CHO	Others	Control	Un-inoculated
3,5-di-tert-Butyl-4-hydroxybenzaldehyde	9.966	219.138	2766962	776179	2384592	C15H22O2	1620-98-0	859	859	99.6443	99.6443	97.1	mainlib	245239	BH	Others	Untreated	HA2291
3,6,6-Trimethyl-cyclohex-2-enone	4.981	82.0414	7017912	1810168	2666652	C9H14O	23438-77-9	799	799	95.1981	95.1981	94.1	mainlib	63561	CHO	Others	Control	Un-inoculated
3-Isopropyl-2-oxoimidazolidine-1-carbaldehyde	11.003	156.089	19558782	3953334	15048680	C7H12N2O2	NA	642	697	92.8894	95.8764	90	mainlib	111992	BHC	Others	Treated	HA2291
3-Isopropyl-2-oxoimidazolidine-1-carbaldehyde	11.003	156.09	14859352	2989556	11183296	C7H12N2O2	NA	643	713	90.7746	96.0012	89.2	mainlib	111992	BHC	Others	Treated	HA2291
3-Isopropyl-2-oxoimidazolidine-1-carbaldehyde	11.174	113.035	15685188	1587026	4769485	C7H12N2O2	NA	707	745	91.2371	95.1329	90.6	mainlib	111992	BH	Others	Untreated	HA2291
3-Isopropyl-2-oxoimidazolidine-1-carbaldehyde	11.179	113.035	10694239	1049567	3206100	C7H12N2O2	NA	706	733	92.1401	95.4367	91	mainlib	111992	BH	Others	Untreated	HA2291
3-Isopropyl-2-oxoimidazolidine-1-carbaldehyde	11.192	113.035	8672500	778241	2236829	C7H12N2O2	NA	748	748	95.3738	95.3738	93.1	mainlib	111992	BH	Others	Untreated	HA2291
3-Isopropyl-2-oxoimidazolidine-1-carbaldehyde	11.192	113.035	12180558	1289168	3674867	C7H12N2O2	NA	717	747	93.0826	97.4672	91.6	mainlib	111992	BHC	Others	Treated	HA2291
3-Methyl-4-pyrrolidin-1-ylaniline	8.407	175.123	1230449	353264	2036761	C11H16N2	16089-43-3	620	680	82.3398	93.2898	85.3	mainlib	205595	BH	Others	Untreated	HA2291
4-(N-Nitroso-N-methylamino)-1-(3-pyridyl)-1-butanone	14.996	177.091	15181547	2866230	4949064	C10H13N3O2	64091-91-4	729	944	98.5704	100	94	replib	20705	CHO	Others	Control	Un-inoculated
4,6-di-tert-Butylresorcinol	7.047	207.138	2429327	646896	2267060	C14H22O2	1269006	663	681	100	100	93.3	mainlib	236373	BHC	Others	Treated	HA2291
4,6-di-tert-Butylresorcinol	7.047	207.138	2439156	631472	2215561	C14H22O2	1269006	613	639	100	100	92.3	mainlib	236373	BHC	Others	Treated	HA2291
4,6-di-tert-Butylresorcinol	7.051	207.138	2389553	629271	2482330	C14H22O2	1269006	629	645	100	100	92.6	mainlib	236373	BHC	Others	Treated	HA2291
4,6-di-tert-Butylresorcinol	7.051	207.138	2254404	589186	2315976	C14H22O2	1269006	642	665	100	100	92.9	mainlib	236373	BHC	Others	Treated	HA2291
4,6-di-tert-Butylresorcinol	9.239	207.138	8099230	2363171	5205578	C14H22O2	1269006	800	810	91.4778	94.5602	92.6	mainlib	236373	CHO	Others	Control	Un-inoculated
N,N-dimethylpyridin-4-amine	4.123	122.084	67317731	12763751	29839696	C7H10N2	1122-58-3	794	794	99.685	99.685	95.8	replib	24592	BH	Others	Untreated	HA2291
N,N-dimethylpyridin-4-amine	4.128	122.084	77631710	14160150	36699468	C7H10N2	1122-58-3	813	819	97.4815	98.4332	95.3	replib	24592	BH	Others	Untreated	HA2291
N,N-dimethylpyridin-4-amine	4.128	122.084	97920742	18806035	48160682	C7H10N2	1122-58-3	831	832	99.7451	99.7451	96.5	mainlib	127152	BHC	Others	Treated	HA2291
N,N-dimethylpyridin-4-amine	6.099	122.084	5058757	1979789	4211765	C7H10N2	1122-58-3	788	862	87.1975	96.6554	90.7	replib	24592	BHC	Others	Treated	HA2291
5-Thiatricyclo[4.1.0.0(2,4)]heptane	6.027	112.034	5255651	897961	2770271	C6H8S	NA	798	798	100	100	96	mainlib	20385	BHC	Others	Treated	HA2291
5-Thiatricyclo[4.1.0.0(2,4)]heptane	6.032	112.034	4311229	689693	2161759	C6H8S	NA	782	792	98.9046	100	95.2	mainlib	20385	BH	Others	Untreated	HA2291
6,7-Benzo-phenothiazine-5,5-dioxide	3.818	281.051	109727222	34586927	46853900	C16H11NO2S	1225-11-2	683	685	85.174	85.6958	87.7	mainlib	276830	BH	Others	Untreated	HA2291
6,7-Benzo-phenothiazine-5,5-dioxide	5.92	43.0542	16940938	4407284	12524426	C16H11NO2S	1225-11-2	569	644	85.2754	92.2746	85.5	mainlib	276830	BH	Others	Untreated	HA2291
9,10-dihydro-9,9,10-trimethylanthracene	11.673	207.117	2677979	723157	2048091	C17H18	14923-29-6	626	665	100	100	92.5	mainlib	236725	BHC	Others	Treated	HA2291
9,10-dihydro-9,9,10-trimethylanthracene	11.677	207.117	2655366	694848	2186450	C17H18	14923-29-6	652	690	100	100	93.1	mainlib	236725	BHC	Others	Treated	HA2291
9,10-dihydro-9,9,10-trimethylanthracene	11.695	207.117	4131050	887718	2074584	C17H18	14923-29-6	682	728	93.2553	100	91	mainlib	236725	CHO	Others	Control	Un-inoculated
1,1′-methylenebisazetidine	6.508	125.108	6334057	907414	2979169	C7H14N2	38455-24-2	570	736	81.6635	100	84.1	mainlib	42811	BHC	Others	Treated	HA2291
3-ethylbenzaldehyde	37.441	133.065	30865354	2454042	5255983	C9H10O	34246-54-3	753	768	82.8781	83.8865	88.2	mainlib	147069	BH	Others	Untreated	HA2291
4-(Diethylamino)benzaldehyde	9.809	162.092	4500068	678631	2178573	C11H15NO	120-21-8	758	807	88.531	94.4044	90.6	replib	31930	BHC	Others	Treated	HA2291
Benzenamine	6.809	162.128	3914877	1319839	3052235	C12H19N	24544-04-5	702	784	90.7658	100	90.4	mainlib	189410	BHC	Others	Treated	HA2291
Benzenamine	6.809	162.128	3793246	1301749	3104342	C12H19N	24544-04-5	658	718	92.3779	100	90.1	mainlib	189410	BHC	Others	Treated	HA2291
Benzenamine	6.813	162.128	4165281	1410697	3338890	C12H19N	24544-04-5	631	717	90.6679	100	88.9	replib	31928	BHC	Others	Treated	HA2291
1-[4-(2-methylpropyl)phenyl]ethanol	20.717	163.112	6210449	1404833	2555228	C12H18O	40150-92-3	868	941	95.2648	100	95.5	mainlib	189632	BHC	Others	Treated	HA2291
1,2,4-trichlorobenzene	5.372	179.93	6036398	1670699	5510253	C6H3Cl3	120-82-1	700	825	83.3525	89.3329	87.4	gc-orbitrap contaminants library	500	BHC	Others	Treated	HA2291
1,2,4-trichlorobenzene	5.376	179.93	5411444	1462100	4846380	C6H3Cl3	120-82-1	704	816	83.2855	90.615	87.4	gc-orbitrap contaminants library	500	BHC	Others	Treated	HA2291
1,3-di-tert-butylbenzene	5.735	175.148	95018372	36046879	72311543	C14H22	1014-60-4	847	854	98.7007	99.6885	96.4	mainlib	204212	BH	Others	Untreated	HA2291
1,3-di-tert-butylbenzene	5.736	175.148	95287574	36132686	72461084	C14H22	1014-60-4	854	867	98.6206	100	96.5	mainlib	204212	BH	Others	Untreated	HA2291
1,3-di-tert-butylbenzene	5.736	175.148	395163948	152223159	327890136	C14H22	1014-60-4	857	887	100	100	97.2	replib	33670	BHC	Others	Treated	HA2291
1,3-di-tert-butylbenzene	5.74	175.148	84856639	32179196	65381805	C14H22	1014-60-4	858	888	98.89	100	96.7	replib	33670	BH	Others	Untreated	HA2291
1,3-di-tert-butylbenzene	5.74	175.148	91675849	34812399	74549108	C14H22	1014-60-4	859	868	98.6161	100	96.6	mainlib	204212	BH	Others	Untreated	HA2291
1,3-di-tert-butylbenzene	5.74	175.148	360586232	138801839	296823509	C14H22	1014-60-4	849	851	99.5403	100	96.8	mainlib	204212	BHC	Others	Treated	HA2291
1,3-di-tert-butylbenzene	5.74	175.148	341467491	131098776	282013321	C14H22	1014-60-4	864	865	99.564	100	97.1	mainlib	204212	BHC	Others	Treated	HA2291
1,3-di-tert-butylbenzene	5.74	175.148	362044716	139320553	295870157	C14H22	1014-60-4	883	884	99.6385	100	97.5	mainlib	204212	BHC	Others	Treated	HA2291
1,3-di-tert-butylbenzene	5.74	175.148	499929102	187332636	377314215	C14H22	1014-60-4	890	911	99.8243	100	97.7	replib	33670	CHO	Others	Control	Un-inoculated
Ethylbenzene	3.315	91.0543	3758004	616357	2358077	C8H10	100-41-4	640	640	100	100	92.8	flavor	3727	BH	Others	Untreated	HA2291
tert-Butylbenzene	4.95	119.086	23272161	4966881	8010593	C10H14	35952	929	953	96.2058	100	97.1	mainlib	122305	CHO	Others	Control	Un-inoculated
4-(Dimethylamino)benzonitrile	6.634	121.076	7789065	609007	2306476	C9H10N2	1197-19-9	508	632	88.7355	88.0407	85.7	mainlib	166212	BH	Others	Untreated	HA2291
Benzyl alcohol	4.393	79.0543	37931527	5968662	14141409	C7H8O	100-51-6	885	895	99.0006	98.9636	97.3	gc-orbitrap contaminants library	752	BHC	Alcohol	Treated	HA2291
Benzyl alcohol	4.393	79.0544	39067523	6241736	15536274	C7H8O	100-51-6	813	890	92.3575	99.0163	93.2	gc-orbitrap contaminants library	752	BHC	Alcohol	Treated	HA2291
Benzyl alcohol	4.397	79.0543	33466912	4708976	11223036	C7H8O	100-51-6	882	897	98.3372	98.8184	97	gc-orbitrap contaminants library	752	BH	Alcohol	Untreated	HA2291
Benzyl alcohol	4.397	79.0543	33640346	4914905	11872396	C7H8O	100-51-6	889	901	98.5253	98.8552	97.2	gc-orbitrap contaminants library	752	BH	Alcohol	Untreated	HA2291
Benzyl alcohol	4.397	79.0544	35545593	5453524	12832836	C7H8O	100-51-6	884	894	98.9099	98.8753	97.3	gc-orbitrap contaminants library	752	BHC	Alcohol	Treated	HA2291
Benzyl alcohol	4.397	79.0544	35412128	5313269	12985558	C7H8O	100-51-6	785	867	91.5292	98.8341	92.3	gc-orbitrap contaminants library	752	BHC	Alcohol	Treated	HA2291
Benzyl alcohol	4.402	79.0543	32346299	4514545	10842896	C7H8O	100-51-6	876	893	98.0724	98.8321	96.8	gc-orbitrap contaminants library	752	BH	Alcohol	Untreated	HA2291
Benzyl alcohol	4.411	79.0542	29541533	3894278	9450106	C7H8O	100-51-6	885	900	98.9037	98.8578	97.3	gc-orbitrap contaminants library	752	BH	Alcohol	Untreated	HA2291
Bicyclo[10.1.0]tridec-1-ene	16.577	81.0701	8865811	2322980	16679521	C13H22	54766-91-5	717	747	88.7413	90.4242	89.9	mainlib	37516	BHC	Others	Treated	HA2291
Bicyclo[10.1.0]tridec-1-ene	16.581	81.0701	8817167	2270911	18759376	C13H22	54766-91-5	731	754	87.7945	89.4076	89.8	replib	9774	BHC	Others	Treated	HA2291
Butylated Hydroxytoluene	7.321	205.158	72177759705	24303736264	97825528384	C15H24O	128-37-0	867	867	97.9097	97.9007	96.5	replib	37117	CHO	Others	Control	Un-inoculated
Cholest-4-en-3-one	39.337	124.088	148324978	15052340	152713051	C27H44O	601-57-0	741	741	100	100	94.8	mainlib	133002	BHC	Sterol	Treated	HA2291
Cholest-4-en-3-one	39.341	124.089	217879671	22002758	261040934	C27H44O	601-57-0	817	817	100	100	96.4	mainlib	133002	BHC	Sterol	Treated	HA2291
Cholest-4-en-3-one	39.341	124.089	131282586	13047204	137278672	C27H44O	601-57-0	755	755	100	100	95.1	mainlib	133002	BHC	Sterol	Treated	HA2291
Cholest-4-en-3-one	39.345	124.088	251510369	24500603	290781889	C27H44O	601-57-0	814	814	100	100	96.3	mainlib	133002	BHC	Sterol	Treated	HA2291
Cholesta-5,22-dien-3β-ol	34.023	105.07	17345840	1729000	32709691	C27H44O	92218-20-7	569	596	100	100	91.4	mainlib	23441	BHC	Sterol	Treated	HA2291
Cholesterol	35.268	105.07	3604865274	418859557	10903593137	C27H46O	57-88-5	858	860	100	100	97.2	replib	2550	BHC	Sterol	Treated	HA2291
Cholesterol	35.272	105.07	3860073740	440866542	11090167725	C27H46O	57-88-5	856	858	100	100	97.1	replib	2550	BHC	Sterol	Treated	HA2291
Cholesterol	35.281	105.07	3437555862	480855974	12375065228	C27H46O	57-88-5	854	854	100	100	97.1	replib	2550	BHC	Sterol	Treated	HA2291
Cholesterol	35.294	105.07	3846302040	515667036	13087450945	C27H46O	57-88-5	855	857	100	100	97.1	replib	2550	BHC	Sterol	Treated	HA2291
Cholesterol	35.313	105.07	5850851609	634521119	15781131543	C27H46O	57-88-5	861	862	100	100	97.2	replib	2550	CHO	Sterol	Control	Un-inoculated
Cholesterol	35.313	105.07	5850851609	634521119	15781131543	C27H46O	57-88-5	861	862	100	100	97.2	replib	2550	CHO	Sterol	Control	Un-inoculated
1,1,2,3,3-pentamethylcyclobutane	5.718	70.0779	7214301	2351179	4514966	C9H18	57905-86-9	674	751	92.0023	98.2916	90.3	mainlib	43037	BHC	Others	Treated	HA2291
(1α,2β,3β,5β)-1,2-dimethyl-3,5-bis(1-methylethenyl)cyclohexane	33.188	81.07	12462597	2148555	16951579	C14H24	74806-56-7	520	589	95.129	100	88.5	mainlib	103566	BHC	Others	Treated	HA2291
cis-1,4-dimethylcyclohexane	9.045	70.0779	3154810	1143290	5820311	C8H16	624-29-3	620	664	93.0948	99.0805	89.7	replib	6390	BHC	Others	Treated	HA2291
1-ethyl-2-methylcyclohexane	13.689	43.0542	16495443	6127310	9024002	C9H18	3728-54-9	547	550	99.4041	100	90.7	mainlib	87001	CHO	Others	Control	Un-inoculated
trans-4-(1-methylethyl)-1-methylcyclohexane	8.628	97.1012	2624435	1010614	2398320	C10H20	1678-82-6	576	641	100	100	91.5	replib	6415	CHO	Others	Control	Un-inoculated
1-propylcyclohexene	16.698	81.0701	4218666	875001	3644970	C9H16	2539-75-5	718	766	87.2244	93.7615	89.3	mainlib	62304	BHC	Others	Treated	HA2291
1-propylcyclohexene	16.702	81.0701	4080331	880542	4128743	C9H16	2539-75-5	698	698	100	100	94	mainlib	62304	BHC	Others	Treated	HA2291
Methylcyclooctane	15.193	69.0701	14971334	2944771	19061943	C9H18	1502-38-1	716	750	99.0052	100	93.9	mainlib	22376	BHC	Others	Treated	HA2291
1,2-dipropylcyclopentane	8.111	97.1012	5559985	1608502	9181219	C11H22	91242-57-8	577	577	100	100	91.6	mainlib	39708	CHO	Others	Control	Un-inoculated
1-methyl-1-(2-methylprop-2-enyl)cyclopentane	29.722	123.117	47254543	8046944	29276792	C10H18	74764-47-9	621	704	94.8292	100	90.4	mainlib	130509	BHC	Others	Treated	HA2291
2-methylcyclopentanone	3.333	98.0727	808421892	273549490	1641476009	C6H10O	1120-72-5	794	800	99.319	100	95.6	replib	1809	CHO	Others	Control	Un-inoculated
1,2,3,4,5-pentamethylcyclopentene	29.712	123.117	20583835	3287301	13625555	C10H18	NA	608	662	94.0368	99.2822	89.8	mainlib	130533	BH	Others	Untreated	HA2291
1,2,3,4,5-pentamethylcyclopentene	33.979	81.0701	13379217	2270033	4810433	C10H18	NA	636	765	88.9584	100	88.3	mainlib	130533	BHC	Others	Treated	HA2291
Eicosanoic acid	17.237	73.0285	9022476	1989162	16648323	C20H40O2	506-30-9	629	633	100	100	92.6	flavor	1286	BH	Acid	Untreated	HA2291
Eicosanoic acid	17.237	73.0285	24700041	5579307	49655563	C20H40O2	506-30-9	635	640	99.9615	99.9598	92.7	flavor	1286	BHC	Acid	Treated	HA2291
Eicosanoic acid	17.246	73.0284	7147091	1565512	12546293	C20H40O2	506-30-9	620	624	99.9238	99.9203	92.4	flavor	1286	BH	Acid	Untreated	HA2291
Epicholestanol	35.497	215.18	144132558	15982738	64840685	C27H48O	516-95-0	528	528	100	100	90.6	mainlib	253933	BHC	Sterol	Treated	HA2291
Epicholestanol	35.501	215.18	188651263	20673559	81777616	C27H48O	516-95-0	561	561	98.6142	98.6142	90.7	mainlib	253933	BHC	Sterol	Treated	HA2291
Epicholestanol	35.506	215.18	167667607	17550741	61226581	C27H48O	516-95-0	551	551	97.5505	97.5505	90.1	replib	2497	BHC	Sterol	Treated	HA2291
Epicholestanol	35.519	215.18	208478549	22583757	93983079	C27H48O	516-95-0	542	542	98.6595	98.6595	90.3	mainlib	253933	BHC	Sterol	Treated	HA2291
1-(3-thienyl)ethanone	4.792	110.99	34851604	5429309	7038049	C6H6OS	1468-83-3	902	905	98.5561	99.3792	97.5	mainlib	109383	BHC	Others	Treated	HA2291
1-(3-thienyl)ethanone	4.792	110.99	45241598	6813132	8870955	C6H6OS	1468-83-3	892	899	98.6696	100	97.3	mainlib	109383	BHC	Others	Treated	HA2291
1-(3-thienyl)ethanone	4.793	110.99	27585178	3791772	4833377	C6H6OS	1468-83-3	887	892	99.5977	100	97.6	mainlib	109383	BH	Others	Untreated	HA2291
1-[4-(1,1-dimethylethyl)phenyl]ethanone	7.411	161.096	14490946	4799874	13333983	C12H16O	943-27-1	689	771	84.8452	95.676	87.7	mainlib	187105	BH	Others	Untreated	HA2291
Ethylbenzene	3.1	91.0543	21108295	7765766	12660113	C8H10	100-41-4	866	866	100	100	97.3	replib	16604	CHO	Others	Control	Un-inoculated
Ethylbenzene	3.135	91.0544	9146241	2065385	4722381	C8H10	100-41-4	794	845	98.2667	98.0407	95.2	replib	16603	BHC	Others	Treated	HA2291
Ethylbenzene	3.14	91.0544	9779150	2389047	4705287	C8H10	100-41-4	855	863	100	100	97.1	replib	16604	BHC	Others	Treated	HA2291
Ethylbenzene	3.14	91.0543	11601177	2914196	8199369	C8H10	100-41-4	753	859	83.2768	85.6629	88.4	replib	16604	BHC	Others	Treated	HA2291
Ethylbenzene	3.14	91.0544	10842232	2541901	7162361	C8H10	100-41-4	730	798	80.3846	85.9135	86.8	replib	16601	BHC	Others	Treated	HA2291
Ethylbenzene	3.167	91.0543	33589008	9563068	20841496	C8H10	100-41-4	870	885	99.1639	99.1407	97.1	replib	16604	CHO	Others	Control	Un-inoculated
Ethylbenzene	3.315	91.0544	3353716	714734	2365402	C8H10	100-41-4	625	625	99.5079	99.5079	92.3	replib	16603	BH	Others	Untreated	HA2291
Ethylbenzene	3.315	91.0544	6901317	1651451	4227001	C8H10	100-41-4	751	751	100	100	95	replib	16603	BHC	Others	Treated	HA2291
Ethylbenzene	3.319	91.0544	7429834	1870327	4687814	C8H10	100-41-4	755	855	98.9258	100	94.7	replib	16604	BHC	Others	Treated	HA2291
Ethylbenzene	3.319	91.0544	8540725	1889244	4837735	C8H10	100-41-4	677	677	100	100	93.6	replib	16603	BHC	Others	Treated	HA2291
Ethylbenzene	3.32	91.0543	8937291	2153295	5634983	C8H10	100-41-4	700	803	98.9402	100	93.6	replib	16604	BHC	Others	Treated	HA2291
3-methyleneheptane	12.207	70.0778	8376421	1798320	4991186	C8H16	1632-16-2	535	659	93.4952	100	88.1	replib	10916	CHO	Others	Control	Un-inoculated
Hexan-2,4-dione, enol	3.243	85.0284	31602738	4248513	5544474	C6H10O2	NA	742	766	96.9764	96.9764	93.6	mainlib	67845	CHO	Others	Control	Un-inoculated
1-butylhydantoin	9.49	113.035	9390959	1284401	4148563	C7H12N2O2	33599-32-5	763	838	93.531	100	92.7	mainlib	111101	BH	Others	Untreated	HA2291
1-butylhydantoin	9.49	113.035	13375722	1915299	6373697	C7H12N2O2	33599-32-5	765	828	94.6838	99.0465	93.2	mainlib	111101	BH	Others	Untreated	HA2291
1-butylhydantoin	9.494	113.035	15240275	2359082	7812578	C7H12N2O2	33599-32-5	725	795	92.511	99.0757	91.5	mainlib	111101	BHC	Others	Treated	HA2291
1-butylhydantoin	9.494	113.035	12270569	1868012	6246211	C7H12N2O2	33599-32-5	721	800	91.9667	100	91.2	mainlib	111101	BHC	Others	Treated	HA2291
1-butylhydantoin	9.495	113.035	13884402	2110022	8007364	C7H12N2O2	33599-32-5	671	799	89.6709	100	89.3	mainlib	111101	BHC	Others	Treated	HA2291
1-butylhydantoin	9.499	113.035	10552061	1475400	4867837	C7H12N2O2	33599-32-5	757	816	94.5437	99.0594	93	mainlib	111101	BH	Others	Untreated	HA2291
1-butylhydantoin	9.499	113.035	11663507	1727167	5633426	C7H12N2O2	33599-32-5	731	792	94.4403	100	92.4	mainlib	111101	BHC	Others	Treated	HA2291
1-butylhydantoin	9.508	113.035	6896347	898346	3048536	C7H12N2O2	33599-32-5	762	843	91.745	100	92	mainlib	111101	BH	Others	Untreated	HA2291
1-butylhydantoin	9.836	113.035	4607392	591638	2117778	C7H12N2O2	33599-32-5	722	798	90.1534	98.1023	90.5	mainlib	111101	BH	Others	Untreated	HA2291
1-butylhydantoin	9.84	113.035	5905270	683110	2961155	C7H12N2O2	33599-32-5	570	732	85.0654	100	85.4	mainlib	111101	BHC	Others	Treated	HA2291
1-butylhydantoin	9.845	156.089	5152356	691240	2509152	C7H12N2O2	33599-32-5	628	745	85.9494	100	87	mainlib	111101	BHC	Others	Treated	HA2291
1-butylhydantoin	10.77	113.035	32376800	5990167	22147922	C7H12N2O2	33599-32-5	686	771	92.0729	97.4584	90.6	mainlib	111101	BH	Others	Untreated	HA2291
1-butylhydantoin	10.77	113.035	48927887	9628283	36715516	C7H12N2O2	33599-32-5	602	681	92.0321	97.1806	88.9	mainlib	111101	BH	Others	Untreated	HA2291
1-butylhydantoin	10.77	113.035	52137487	10274519	38237488	C7H12N2O2	33599-32-5	678	764	91.8836	96.9846	90.3	mainlib	111101	BHC	Others	Treated	HA2291
1-butylhydantoin	10.779	113.035	36913861	6981984	26420545	C7H12N2O2	33599-32-5	682	768	91.6396	96.9334	90.3	mainlib	111101	BH	Others	Untreated	HA2291
1-butylhydantoin	10.779	113.035	66656488	13542806	50482150	C7H12N2O2	33599-32-5	684	772	91.8822	97.1125	90.4	mainlib	111101	BHC	Others	Treated	HA2291
1-butylhydantoin	10.779	113.035	57200525	11590020	43060686	C7H12N2O2	33599-32-5	680	770	91.9961	97.5111	90.4	mainlib	111101	BHC	Others	Treated	HA2291
1-butylhydantoin	10.779	113.035	45878882	8875251	33161201	C7H12N2O2	33599-32-5	625	708	91.6277	97.424	89.2	mainlib	111101	BHC	Others	Treated	HA2291
1-butylhydantoin	10.783	113.035	22656701	3938372	12986902	C7H12N2O2	33599-32-5	694	747	94.6577	100	91.8	mainlib	111101	BH	Others	Untreated	HA2291
1-butylhydantoin	10.999	156.089	15688383	2162546	8272525	C7H12N2O2	33599-32-5	639	726	90.861	95.6331	89.1	mainlib	111101	BH	Others	Untreated	HA2291
1-butylhydantoin	10.999	156.09	23841297	3558889	14064243	C7H12N2O2	33599-32-5	630	727	90.403	95.6563	88.8	mainlib	111101	BH	Others	Untreated	HA2291
1-butylhydantoin	11.008	156.089	18887291	2715115	10647819	C7H12N2O2	33599-32-5	630	721	90.7014	95.7033	88.9	mainlib	111101	BH	Others	Untreated	HA2291
1-butylhydantoin	11.008	156.089	22950245	3411067	13973498	C7H12N2O2	33599-32-5	622	721	88.0206	95.9106	87.7	mainlib	111101	BHC	Others	Treated	HA2291
1-butylhydantoin	11.012	156.09	18418105	2619619	10152834	C7H12N2O2	33599-32-5	622	717	89.3782	95.8643	88.2	mainlib	111101	BHC	Others	Treated	HA2291
1-butylhydantoin	11.017	156.089	11334801	1503607	5718560	C7H12N2O2	33599-32-5	652	750	89.823	95.4896	89	mainlib	111101	BH	Others	Untreated	HA2291
1-butylhydantoin	11.178	113.035	14551313	1529270	5101502	C7H12N2O2	33599-32-5	745	827	92.8955	100	92.1	mainlib	111101	BHC	Others	Treated	HA2291
1-butylhydantoin	11.183	113.035	12805283	1252940	3779415	C7H12N2O2	33599-32-5	708	778	92.666	99.0052	91.2	mainlib	111101	BH	Others	Untreated	HA2291
1-butylhydantoin	11.187	113.035	17309603	1908462	6441781	C7H12N2O2	33599-32-5	725	805	94.1671	100	92.2	mainlib	111101	BHC	Others	Treated	HA2291
1-butylhydantoin	11.188	113.035	14412175	1577816	5067698	C7H12N2O2	33599-32-5	682	765	90.49	97.4606	89.8	mainlib	111101	BHC	Others	Treated	HA2291
2-(1-phenylethylidene)hydrazinecarboxamide	37.446	133.065	60653461	5159076	10126228	C9H11N3O	2492-30-0	553	621	89.8763	100	87	mainlib	145143	BHC	Others	Treated	HA2291
Indole	6.081	117.057	43250008	5934207	11969700	C8H7N	120-72-9	905	934	98.1153	100	97.4	replib	22906	BHC	Others	Treated	HA2291
Indole	6.086	117.057	35860945	5084726	10072719	C8H7N	120-72-9	827	896	94.5227	100	94.4	replib	22906	BH	Others	Untreated	HA2291
Indole	6.086	117.058	42460056	5633038	11366769	C8H7N	120-72-9	923	936	100	100	98.5	replib	22906	BHC	Others	Treated	HA2291
Indole	6.086	117.057	38434149	5041401	12150830	C8H7N	120-72-9	811	937	85.8039	99.2654	90.6	replib	22906	BHC	Others	Treated	HA2291
Indole	6.09	117.057	35494415	4331573	8472375	C8H7N	120-72-9	860	892	97.0001	100	96	replib	22906	BH	Others	Untreated	HA2291
Indole	6.09	117.058	35914792	4506607	10573648	C8H7N	120-72-9	843	935	87.886	100	92	replib	22906	BHC	Others	Treated	HA2291
Indole	6.099	117.057	33730576	3632408	8848265	C8H7N	120-72-9	803	936	84.9345	100	90	replib	22906	BH	Others	Untreated	HA2291
Isophorone	4.977	82.0414	27945052	8548979	14987867	C9H14O	78-59-1	860	870	99.1207	100	96.9	gc-orbitrap contaminants library	9	BHC	Others	Treated	HA2291
Isophorone	4.981	82.0415	25548699	7629808	13323060	C9H14O	78-59-1	837	860	98.1897	100	96	gc-orbitrap contaminants library	9	BHC	Others	Treated	HA2291
Methyl heptadecanoate	13.514	73.0285	65768764	17890150	162146887	C18H36O2	1731-92-6	746	788	99.6238	100	94.8	gc-orbitrap metabolomics library_v2	920	BHC	Others	Treated	HA2291
Methyl heptadecanoate	13.518	73.0285	31106049	7703465	71275822	C18H36O2	1731-92-6	705	769	99.0394	99.7553	93.7	gc-orbitrap metabolomics library_v2	920	BH	Others	Untreated	HA2291
Methyl heptadecanoate	13.518	73.0285	13008423	3163335	26836962	C18H36O2	1731-92-6	664	740	97.7905	100	92.4	gc-orbitrap metabolomics library_v2	920	BH	Others	Untreated	HA2291
Methyl heptadecanoate	13.518	73.0285	37078218	9727602	88470119	C18H36O2	1731-92-6	715	783	98.6521	99.7261	93.8	gc-orbitrap metabolomics library_v2	920	BHC	Others	Treated	HA2291
Methyl heptadecanoate	13.518	73.0285	69789062	19061072	177495246	C18H36O2	1731-92-6	748	787	99.8008	100	94.9	gc-orbitrap metabolomics library_v2	920	BHC	Others	Treated	HA2291
Methyl heptadecanoate	13.523	73.0285	42026212	11101246	101907819	C18H36O2	1731-92-6	697	771	98.657	99.7053	93.4	gc-orbitrap metabolomics library_v2	920	BHC	Others	Treated	HA2291
Methyl heptadecanoate	13.527	73.0285	24292982	5772241	51971538	C18H36O2	1731-92-6	692	755	98.9806	99.7423	93.4	gc-orbitrap metabolomics library_v2	920	BH	Others	Untreated	HA2291
Methyl heptadecanoate	13.527	73.0284	11193494	2600986	21168561	C18H36O2	1731-92-6	654	723	99.1714	100	92.8	gc-orbitrap metabolomics library_v2	920	BH	Others	Untreated	HA2291
Naphthalene	5.448	128.062	7930855	2146407	3097250	C10H8	91-20-3	906	906	96.0224	96.0224	96.5	gc-orbitrap contaminants library	676	BHC	Others	Treated	HA2291
N-acetylnorharmane	13.99	168.068	22048404	1345988	6205554	C13H10N2O	NA	713	839	99.3946	100	94	mainlib	196169	BHC	Others	Treated	HA2291
N-acetylnorharmane	13.999	168.068	22934234	1202633	5581053	C13H10N2O	NA	692	826	98.7446	100	93.4	mainlib	196169	BH	Others	Untreated	HA2291
N-acetylnorharmane	13.999	168.068	25790011	1462738	6728264	C13H10N2O	NA	681	805	100	100	93.6	mainlib	196169	BHC	Others	Treated	HA2291
N-acetylnorharmane	14.003	168.068	17049580	1059423	4700515	C13H10N2O	NA	676	808	100	100	93.5	mainlib	196169	BHC	Others	Treated	HA2291
N-acetylnorharmane	14.008	168.068	21108817	1170308	5290804	C13H10N2O	NA	662	806	96.5933	100	91.9	mainlib	196169	BHC	Others	Treated	HA2291
N-acetylnorharmane	14.017	168.068	18282423	857359	3899773	C13H10N2O	NA	643	787	97.0631	100	91.7	mainlib	196169	BH	Others	Untreated	HA2291
N-acetylnorharmane	14.03	168.068	18278949	810271	3883173	C13H10N2O	NA	654	794	95.7713	99.0585	91.4	mainlib	196169	BH	Others	Untreated	HA2291
Octadecanoic acid, ethyl ester	17.237	73.0285	46741761	11179780	104613479	C20H40O2	111-61-5	661	661	99.9332	100	93.2	replib	16020	BHC	Acid	Treated	HA2291
Octadecanoic acid, ethyl ester	17.241	73.0285	19572709	4334386	40037946	C20H40O2	111-61-5	657	657	100	100	93.2	replib	16020	BH	Acid	Untreated	HA2291
Octadecanoic acid, ethyl ester	17.241	73.0285	28631303	6617366	60278147	C20H40O2	111-61-5	640	642	99.6244	100	92.7	replib	16020	BHC	Acid	Treated	HA2291
Octadecanoic acid, ethyl ester	17.241	73.0285	49694109	11934579	115642379	C20H40O2	111-61-5	674	675	99.9332	100	93.5	replib	16020	BHC	Acid	Treated	HA2291
Octadecanoic acid, ethyl ester	17.246	73.0285	13951754	3071661	27627298	C20H40O2	111-61-5	653	668	100	100	93.1	replib	16005	BH	Acid	Untreated	HA2291
[[4-(1,1-dimethylethyl)phenoxy]methyl]oxirane	8.354	191.107	31038335	8363149	21566249	C13H18O2	3101-60-8	814	814	99.7767	99.7767	96.2	replib	35626	BHC	Others	Treated	HA2291
[[4-(1,1-dimethylethyl)phenoxy]methyl]oxirane	8.358	191.107	29055447	7518791	19296477	C13H18O2	3101-60-8	828	828	99.7663	99.7663	96.5	replib	35627	BHC	Others	Treated	HA2291
p-Cresol	4.671	107.049	29347408	2898025	8313493	C7H8O	106-44-5	869	876	99.0284	100	97	flavor	1506	BH	Others	Untreated	HA2291
Pentadecanoic acid methyl ester	12.925	87.0442	86873602	14433998	79349195	C16H32O2	7132-64-1	778	785	99.5499	100	95.4	gc-orbitrap metabolomics library_v2	298	BHC	Acid	Treated	HA2291
Pentadecanoic acid methyl ester	12.926	87.0442	128371830	23251262	135729983	C16H32O2	7132-64-1	773	779	100	100	95.5	gc-orbitrap metabolomics library_v2	298	BHC	Acid	Treated	HA2291
2-(tert-butyl)-4-methylphenol	6.306	121.065	33999924	10164635	30043673	C11H16O	2409-55-4	748	866	87.0645	97.9109	89.8	replib	29785	BHC	Phenol	Treated	HA2291
3-methylphenol	4.671	107.049	27977161	3003879	9199536	C7H8O	108-39-4	835	906	96.5324	100	95.3	gc-orbitrap contaminants library	239	BHC	Phenol	Treated	HA2291
3-methylphenol	4.672	107.049	26447105	2729842	7944587	C7H8O	108-39-4	901	910	100	100	98	gc-orbitrap contaminants library	239	BHC	Phenol	Treated	HA2291
Phenylethyl Alcohol	4.927	91.0544	106025190	15054131	32220834	C8H10O	22258	883	883	100	100	97.7	replib	16487	BH	Alcohol	Untreated	HA2291
Phenylethyl Alcohol	4.927	91.0544	197751074	33257630	70434951	C8H10O	22258	893	893	100	100	97.9	replib	16487	BHC	Alcohol	Treated	HA2291
Phenylethyl Alcohol	4.927	91.0544	185644051	30305494	65344192	C8H10O	22258	875	875	100	100	97.5	replib	16487	BHC	Alcohol	Treated	HA2291
Phenylethyl Alcohol	4.928	91.0543	134550713	27192170	57681437	C8H10O	22258	893	897	99.4953	100	97.7	replib	16487	BHC	Alcohol	Treated	HA2291
Phenylethyl Alcohol	4.932	91.0544	119494806	22738184	48444404	C8H10O	22258	875	875	100	100	97.5	replib	16487	BHC	Alcohol	Treated	HA2291
p-Isopropylphenetole	6.311	121.065	21066125	6182900	24728092	C11H16O	4132-79-0	634	779	84.5996	94.3652	86.5	mainlib	171568	CHO	Others	Control	Un-inoculated
p-n-Butylacetophenone	7.411	161.096	15495943	5222621	14354911	C12H16O	37920-25-5	773	878	90.4354	99.3106	91.6	replib	31603	BHC	Others	Treated	HA2291
p-n-Butylacetophenone	7.411	161.096	14593250	4876705	10600855	C12H16O	37920-25-5	756	855	89.1253	96.9636	90.8	replib	31603	BHC	Others	Treated	HA2291
p-n-Butylacetophenone	7.415	161.096	12906871	4252080	11513740	C12H16O	37920-25-5	760	811	91.6438	96.6017	91.9	mainlib	187343	BH	Others	Untreated	HA2291
p-n-Butylacetophenone	7.42	161.096	12621179	4099716	10456402	C12H16O	37920-25-5	763	910	87.2575	100	90.2	replib	31603	BH	Others	Untreated	HA2291
p-n-Butylacetophenone	7.6	161.096	4649572	1552457	3666051	C12H16O	37920-25-5	752	892	89.8556	100	91	replib	31603	BHC	Others	Treated	HA2291
p-Octylacetophenone	8.327	217.159	5509532	1941174	3235376	C16H24O	10541-56-7	869	886	93.9486	96.8444	95	replib	38098	CHO	Others	Control	Un-inoculated
2,6-diethylpyrazine	4.64	135.092	19773500	6816234	13595466	C8H12N2	13067-27-1	831	831	95.3654	95.3654	94.8	mainlib	149540	BH	Others	Untreated	HA2291
2,6-diethylpyrazine	4.64	135.092	15500887	5199378	11030855	C8H12N2	13067-27-1	835	971	91.2293	100	93.2	replib	27155	BH	Others	Untreated	HA2291
2,6-diethylpyrazine	4.64	135.092	60472413	11387086	23051565	C8H12N2	13067-27-1	830	830	100	100	96.6	mainlib	149540	BHC	Others	Treated	HA2291
2,6-diethylpyrazine	4.644	135.092	14966069	4962788	10657165	C8H12N2	13067-27-1	837	839	91.956	92.5439	93.5	mainlib	149540	BH	Others	Untreated	HA2291
2,6-diethylpyrazine	4.644	135.092	62609066	11764238	24148760	C8H12N2	13067-27-1	828	839	98.7042	99.5901	96.1	mainlib	149540	BHC	Others	Treated	HA2291
2,6-diethylpyrazine	4.644	135.092	59507890	11064670	22358132	C8H12N2	13067-27-1	838	939	99.6096	100	96.6	replib	27155	BHC	Others	Treated	HA2291
2,6-diethylpyrazine	4.644	135.092	54957742	10311687	21587765	C8H12N2	13067-27-1	832	832	97.25	97.25	95.6	mainlib	149540	BHC	Others	Treated	HA2291
2-ethyl-3-methylpyrazine	4.119	122.084	68855018	13352201	31238712	C7H10N2	15707-23-0	818	818	99.7029	99.7029	96.3	mainlib	127161	BH	Others	Untreated	HA2291
2-ethyl-3-methylpyrazine	4.119	122.084	107420739	21418611	54999160	C7H10N2	15707-23-0	837	837	99.2653	99.2653	96.5	mainlib	127161	BHC	Others	Treated	HA2291
2-ethyl-3-methylpyrazine	4.123	122.084	102352675	19923338	51606358	C7H10N2	15707-23-0	826	826	99.5208	99.5208	96.3	mainlib	127161	BHC	Others	Treated	HA2291
2-ethyl-3-methylpyrazine	4.124	122.084	105233109	21239188	56573148	C7H10N2	15707-23-0	825	827	99.0883	99.5351	96.2	mainlib	127161	BHC	Others	Treated	HA2291
2-methyl-5-(prop-2-enyl)pyrazine	5.457	133.076	2923714	832517	2279029	C8H10N2	55138-63-1	669	773	81.0013	100	85.8	mainlib	145656	BHC	Others	Treated	HA2291
2,3,5,6-tetramethylpyrazine	4.689	136.1	15166346	3082448	3726169	C8H12N2	1124-11-4	857	874	94.5844	100	95	mainlib	21863	BHC	Others	Treated	HA2291
trimethylpyrazine	4.119	122.084	84506325	16183074	28166667	C7H10N2	14667-55-1	782	782	96.3496	96.3496	94.2	replib	24492	BH	Others	Untreated	HA2291
trimethylpyrazine	6.104	122.084	4413430	1678087	2123500	C7H10N2	14667-55-1	898	954	85.235	94.8641	92.1	replib	24492	BHC	Others	Treated	HA2291
4,6-dimethylpyrimidine	3.445	108.068	261538734	62558968	110645430	C6H8N2	1558-17-4	827	827	98.8495	98.8495	96.1	mainlib	104577	BH	Others	Untreated	HA2291
4,6-dimethylpyrimidine	3.445	108.068	191336755	43986366	95652759	C6H8N2	1558-17-4	622	831	80.1534	99.592	84.5	mainlib	104577	BH	Others	Untreated	HA2291
4,6-dimethylpyrimidine	3.45	108.068	306497934	74439717	154466631	C6H8N2	1558-17-4	660	839	84.1849	99.5684	86.9	mainlib	104577	BHC	Others	Treated	HA2291
4,6-dimethylpyrimidine	3.45	108.068	294552859	65635043	114110880	C6H8N2	1558-17-4	833	833	99.5989	99.5989	96.5	mainlib	104577	BHC	Others	Treated	HA2291
4,6-dimethylpyrimidine	3.454	108.068	243890715	46883932	90781597	C6H8N2	1558-17-4	723	837	89.897	100	90.4	mainlib	104577	BH	Others	Untreated	HA2291
4,6-dimethylpyrimidine	3.454	108.068	191749087	40327343	70378170	C6H8N2	1558-17-4	811	823	99.1346	100	95.9	mainlib	104577	BH	Others	Untreated	HA2291
1-propenyl 1-propynyl sulfide	6.027	112.034	4706639	782644	2919583	C6H8S	89533-93-7	662	672	82.9072	84.1373	86.4	mainlib	110231	BHC	Others	Treated	HA2291
2,4-dimethylthiophene	6.023	112.034	4754603	804891	2627470	C6H8S	638-00-6	680	746	82.6774	92.8402	86.7	replib	22065	BH	Thiophene	Untreated	HA2291
Toluene	4.932	91.0544	76945719	10279811	20398675	C7H8	108-88-3	936	950	100	100	98.7	flavor	1293	BH	Others	Untreated	HA2291
Toluene	4.932	91.0543	99452123	13826697	29631929	C7H8	108-88-3	798	874	95.114	100	94	replib	16443	BH	Others	Untreated	HA2291
Tricyclo[4.1.0.0(2,7)]hept-3-ene	4.443	91.0543	15114798	3110983	5378470	C7H8	35618-58-7	980	980	100	100	99.6	flavor	2939	BHC	Others	Treated	HA2291
Tricyclo[4.1.0.0(2,7)]hept-3-ene	4.447	91.0544	14367309	2439657	4139006	C7H8	35618-58-7	988	988	100	100	99.8	flavor	2939	BHC	Others	Treated	HA2291
