# Supplementary material for: An In Vitro Functional Characterization of the Cholesterol-Transforming Blautia hominis Strain HA2291 Isolated from the Human Gut
Source: Nutrients. 2026 Mar 10;18(6):882. doi: 10.3390/nu18060882 (PMC13029680; doi:10.3390/nu18060882)
Supplement: Supplementary file 1 [file nutrients-18-00882-s001.zip › Table S8-DEG analysis output for B. hominis HA2291.xlsx]

## Sheet: all_compare
gene_id	BH_1_count	BH_2_count	BH_3_count	BHC_1_count	BHC_2_count	BHC_3_count	BH_1_fpkm	BH_2_fpkm	BH_3_fpkm	BHC_1_fpkm	BHC_2_fpkm	BHC_3_fpkm	BHC_1vsBH_1_BHC_1	BHC_1vsBH_1_BH_1	BHC_1vsBH_1_log2FoldChange	BHC_1vsBH_1_pvalue	BHC_1vsBH_1_padj	BHC_2vsBH_2_BHC_2	BHC_2vsBH_2_BH_2	BHC_2vsBH_2_log2FoldChange	BHC_2vsBH_2_pvalue	BHC_2vsBH_2_padj	BHC_3vsBH_3_BHC_3	BHC_3vsBH_3_BH_3	BHC_3vsBH_3_log2FoldChange	BHC_3vsBH_3_pvalue	BHC_3vsBH_3_padj	gene_name	gene_chr	gene_start	gene_end	gene_strand	gene_length	gene_biotype	gene_description	tf_family
CI595_RS06635	112087	116463	61419	96901	63996	60278	111229	135880	64527.3	141273	46241.7	48103.9	115703	93872.6	0.301649	0.462484	0.791071	49950.9	149210	-1.57876	0.000170193	0.000715156	52497.8	70521.4	-0.425802	0.30013	0.584362	ssrA	NC_999999999.1	1482931	1483282	-	352	protein_coding	--&&-- && -	-
CI595_RS22730	41865	42415	62455	73827	73403	79808	8642.85	10295	13650.5	22391.8	11034.1	13249.8	88151.9	35061.8	1.33009	0.00143225	0.0193095	57293.4	54341.2	0.0763234	0.852453	0.936278	69507	71710.9	-0.0450334	0.912615	1	CI595_RS22730	NC_999999999.1	5250657	5252348	+	1692	protein_coding	phosphoenolpyruvate carboxykinase (ATP)&&sp|Q9YG68|PCKA_AERPE Phosphoenolpyruvate carboxykinase (ATP) OS=Aeropyrum pernix (strain ATCC 700893 / DSM 11879 / JCM 9820 / NBRC 100138 / K1) OX=272557 GN=pckA PE=3 SV=2 && PF01293:Phosphoenolpyruvate carboxykinase	-
CI595_RS10740	42683	3512	1952	1472	106768	158539	5167.92	499.94	250.217	261.84	9412.81	15436.7	1757.63	35746.9	-4.34603	2.68e-20	5.51e-17	83335.8	4499.52	4.21107	2.13e-19	1.14e-17	138076	2241.3	5.94491	1.1e-31	3.23e-29	CI595_RS10740	NC_999999999.1	2396765	2399649	+	2885	protein_coding	23S ribosomal RNA&&sp|Q3BAI2|YCX91_PHAAO Uncharacterized protein ORF91 OS=Phalaenopsis aphrodite subsp. formosana OX=308872 PE=4 SV=1 && -	-
CI595_RS14125	37488	31052	55845	16997	74058	77624	3708.52	3611.61	5848.84	2470.29	5334.56	6175.36	20295	31396.1	-0.629461	0.126518	0.412889	57804.6	39783.1	0.539027	0.190139	0.303251	67604.9	64121.3	0.0763247	0.852436	0.981405	nifJ	NC_999999999.1	3219696	3223226	+	3531	protein_coding	pyruvate:ferredoxin (flavodoxin) oxidoreductase&&sp|P19543|NIFJ_ENTAG Pyruvate-flavodoxin oxidoreductase OS=Enterobacter agglomerans OX=549 GN=nifJ PE=3 SV=3 && PF13484:4Fe-4S double cluster binding domain|PF17147:Pyruvate:ferredoxin oxidoreductase core domain II|PF01558:Pyruvate ferredoxin/flavodoxin oxidoreductase|PF10371:Domain of unknown function|PF01855:Pyruvate flavodoxin/ferredoxin oxidore…	-
CI595_RS14270	28874	23144	35553	67720	69135	59017	3842.24	3620.91	5008.76	13239.2	6698.73	6315.56	80859.9	24181.9	1.74149	3.68e-05	0.000945387	53962.1	29651.6	0.863835	0.0365934	0.0762996	51399.5	40822	0.332409	0.418308	0.699286	ppdK	NC_999999999.1	3255998	3258622	+	2625	protein_coding	pyruvate%2C phosphate dikinase&&sp|P22983|PPDK_CLOSY Pyruvate, phosphate dikinase OS=Clostridium symbiosum OX=1512 GN=ppdK PE=1 SV=5 && PF01326:Pyruvate phosphate dikinase, PEP/pyruvate binding domain|PF00391:PEP-utilising enzyme, mobile domain|PF02896:PEP-utilising enzyme, TIM barrel domain	-
CI595_RS07370	47858	50928	30486	49106	21529	26730	47627.1	59588	32120.1	71796.2	15600.6	21392.2	58634.2	40081	0.548823	0.182245	0.507736	16804.1	65247.8	-1.95711	4.11e-06	2.6e-05	23279.9	35004.1	-0.588434	0.15294	0.393692	rnpB	NC_999999999.1	1659046	1659396	+	351	protein_coding	--&&-- && -	-
CI595_RS07930	41350	47259	34918	38520	27737	33615	24439.6	32840.2	21849.7	33448.2	11937	15977.5	45994.2	34630.5	0.409404	0.319129	0.670205	21649.6	60547.2	-1.48371	0.000397249	0.00150953	29276.2	40092.9	-0.453614	0.269874	0.547775	CI595_RS07930	NC_999999999.1	1789081	1789671	+	591	protein_coding	LPXTG cell wall anchor domain-containing protein&&-- && -	-
CI595_RS17715	23836	22468	43319	27289	49885	45351	6973.25	7728.03	13417.1	11728.9	10626.5	10669.6	32584	19962.6	0.706859	0.0864876	0.328381	38936.8	28785.5	0.435792	0.28909	0.423958	39497.4	49738.9	-0.332614	0.418021	0.699092	tuf	NC_999999999.1	4115881	4117074	-	1194	protein_coding	elongation factor Tu&&sp|A9KRZ4|EFTU_LACP7 Elongation factor Tu OS=Lachnoclostridium phytofermentans (strain ATCC 700394 / DSM 18823 / ISDg) OX=357809 GN=tuf PE=3 SV=1 && PF03143:Elongation factor Tu C-terminal domain|PF00009:Elongation factor Tu GTP binding domain|PF03144:Elongation factor Tu domain 2	GTP_EFTU
CI595_RS20325	60495	31900	701	74675	1152	2308	20901.4	12958.3	256.419	37905.1	289.818	641.282	89164.4	50664.4	0.815493	0.0482474	0.235063	899.154	40869.6	-5.50609	2.2e-28	3.23e-26	2010.09	804.901	1.32027	0.00175012	0.0165473	iolG	NC_999999999.1	4716034	4717044	-	1011	protein_coding	inositol 2-dehydrogenase&&sp|O05389|YRBE_BACSU Uncharacterized oxidoreductase YrbE OS=Bacillus subtilis (strain 168) OX=224308 GN=yrbE PE=3 SV=2 && PF02894:Oxidoreductase family, C-terminal alpha/beta domain|PF01408:Oxidoreductase family, NAD-binding Rossmann fold	GFO_IDH_MocA
CI595_RS24930	32616	35821	11845	51561	6788	10559	8935.67	11538.2	3435.64	20753.2	1354.12	2326.36	61565.5	27315.8	1.17238	0.00479972	0.0481377	5298.23	45893.1	-3.11466	2.48e-12	5.52e-11	9196.12	13600.5	-0.564549	0.170536	0.424681	CI595_RS24930	NC_999999999.1	5730187	5731461	-	1275	protein_coding	glucose-1-phosphate adenylyltransferase&&sp|C4Z4L8|GLGC_LACE2 Glucose-1-phosphate adenylyltransferase OS=Lachnospira eligens (strain ATCC 27750 / DSM 3376 / VPI C15-48 / C15-B4) OX=515620 GN=glgC PE=3 SV=1 && PF00483:Nucleotidyl transferase	-
CI595_RS06490	16187	13631	27588	20914	36892	33786	5543.35	5488.28	10002.4	10522.3	9199.33	9304.67	24972	13556.6	0.881312	0.0330728	0.188359	28795.4	17463.8	0.721472	0.0802788	0.148579	29425.2	31676.6	-0.106365	0.795547	0.949693	gap	NC_999999999.1	1451238	1452257	+	1020	protein_coding	type I glyceraldehyde-3-phosphate dehydrogenase&&sp|Q59309|G3P_CLOPA Glyceraldehyde-3-phosphate dehydrogenase OS=Clostridium pasteurianum OX=1501 GN=gap PE=1 SV=1 && PF02800:Glyceraldehyde 3-phosphate dehydrogenase, C-terminal domain|PF00044:Glyceraldehyde 3-phosphate dehydrogenase, NAD binding domain	-
CI595_RS17720	6142	4811	32573	14920	50171	37732	1011.52	931.545	5679.37	3609.96	6016.39	4997.28	17815	5143.9	1.79213	2.27e-05	0.000621217	39160	6163.77	2.66748	9.9e-10	1.35e-08	32861.8	37400.4	-0.186637	0.649338	0.864517	fusA	NC_999999999.1	4117225	4119345	-	2121	protein_coding	elongation factor G&&sp|A9KRZ3|EFG_LACP7 Elongation factor G OS=Lachnoclostridium phytofermentans (strain ATCC 700394 / DSM 18823 / ISDg) OX=357809 GN=fusA PE=3 SV=1 && PF03764:Elongation factor G, domain IV|PF00009:Elongation factor Tu GTP binding domain|PF00679:Elongation factor G C-terminus|PF14492:Elongation Factor G, domain II|PF03144:Elongation factor Tu domain 2	GTP_EFTU
CI595_RS20400	33839	14986	476	69434	565	9582	6118.1	3185.57	91.1136	18443.3	74.3816	1393.2	82906.5	28340.1	1.54864	0.000223724	0.00427886	440.982	19199.8	-5.44377	8.06e-28	1.11e-25	8345.22	546.556	3.93224	2.61e-17	2.6e-15	iolD	NC_999999999.1	4732618	4734549	-	1932	protein_coding	3D-(3%2C5/4)-trihydroxycyclohexane-1%2C2-dione acylhydrolase (decyclizing)&&sp|Q0TUZ2|IOLD_CLOP1 3D-(3,5/4)-trihydroxycyclohexane-1,2-dione hydrolase OS=Clostridium perfringens (strain ATCC 13124 / DSM 756 / JCM 1290 / NCIMB 6125 / NCTC 8237 / Type A) OX=195103 GN=iolD PE=3 SV=1 && PF00205:Thiamine pyrophosphate enzyme, central domain|PF02776:Thiamine pyrophosphate enzyme, N-terminal TPP binding …	TPP_enzyme_N
CI595_RS11250	31219	20586	146	57940	735	17849	5207.73	4037.42	25.7845	14199.6	89.276	2394.43	69182.3	26145.8	1.40382	0.000784069	0.0119411	573.673	26374.3	-5.52242	1.95e-28	2.97e-26	15545.2	167.65	6.53393	3.57e-35	1.46e-32	CI595_RS11250	NC_999999999.1	2513287	2515380	+	2094	protein_coding	glycoside-pentoside-hexuronide (GPH):cation symporter&&sp|P96792|XYLP_LACPE Isoprimeverose transporter OS=Lactiplantibacillus pentosus OX=1589 GN=xylP PE=1 SV=2 && PF13189:Cytidylate kinase-like family|PF13347:MFS/sugar transport protein	-
CI595_RS17040	36631	37551	33576	8445	1345	2051	5899.23	7110.02	5724.7	1998.09	157.72	265.626	10083.6	30678.4	-1.6052	0.000134884	0.00278931	1049.8	48109.5	-5.51795	1.38e-28	2.19e-26	1786.26	38552	-4.43169	6.71e-21	9.15e-19	CI595_RS17040	NC_999999999.1	3961293	3963461	-	2169	protein_coding	sugar-binding domain-containing protein&&sp|P81650|BGAL_PSEHA Beta-galactosidase OS=Pseudoalteromonas haloplanktis OX=228 GN=lacZ PE=1 SV=2 && PF02836:Glycosyl hydrolases family 2, TIM barrel domain|PF02837:Glycosyl hydrolases family 2, sugar binding domain	-
CI595_RS11235	22372	11380	105	62699	1919	20195	7775.8	4650.35	38.6373	32016.1	485.661	5644.71	74864.7	18736.5	1.99843	2.65e-06	9.55e-05	1497.82	14579.8	-3.28291	2.45e-13	6.38e-12	17588.4	120.573	7.18724	1.11e-39	1.14e-36	CI595_RS11235	NC_999999999.1	2511113	2512117	+	1005	protein_coding	Gfo/Idh/MocA family oxidoreductase&&sp|Q65D06|IOLG_BACLD Inositol 2-dehydrogenase/D-chiro-inositol 3-dehydrogenase OS=Bacillus licheniformis (strain ATCC 14580 / DSM 13 / JCM 2505 / NBRC 12200 / NCIMB 9375 / NRRL NRS-1264 / Gibson 46) OX=279010 GN=iolG PE=3 SV=1 && PF01408:Oxidoreductase family, NAD-binding Rossmann fold	GFO_IDH_MocA
CI595_RS20365	42899	26008	509	46351	228	749	14691.1	10471.7	184.544	23320.2	56.8537	206.275	55344.6	35927.8	0.62334	0.130112	0.421276	177.943	33320.9	-7.54774	7.47e-43	7.69e-40	652.314	584.447	0.158518	0.712663	0.907984	CI595_RS20365	NC_999999999.1	4725278	4726297	-	1020	protein_coding	Gfo/Idh/MocA family oxidoreductase&&sp|Q9WYP5|IOLG_THEMA Myo-inositol 2-dehydrogenase OS=Thermotoga maritima (strain ATCC 43589 / DSM 3109 / JCM 10099 / NBRC 100826 / MSB8) OX=243274 GN=iolG PE=1 SV=1 && PF01408:Oxidoreductase family, NAD-binding Rossmann fold|PF02894:Oxidoreductase family, C-terminal alpha/beta domain	GFO_IDH_MocA
CI595_RS24925	26337	29998	8993	42421	3917	4921	8243.44	11039.2	2980.05	19507	892.716	1238.66	50652.1	22057.2	1.19937	0.00393692	0.0422356	3057.33	38432.8	-3.65193	1.09e-15	3.73e-14	4285.83	10325.8	-1.26858	0.00236364	0.0210963	glgD	NC_999999999.1	5729075	5730190	-	1116	protein_coding	glucose-1-phosphate adenylyltransferase subunit GlgD&&sp|A0Q3I7|GLGC_CLONN Glucose-1-phosphate adenylyltransferase OS=Clostridium novyi (strain NT) OX=386415 GN=glgC PE=3 SV=1 && PF00483:Nucleotidyl transferase	-
CI595_RS17055	33722	43082	13695	16012	1407	2421	8686.8	13048	3734.96	6059.82	263.912	501.533	19118.9	28242.1	-0.562849	0.171544	0.489854	1098.19	55195.7	-5.65118	1.5e-29	2.8e-27	2108.51	15724.6	-2.89865	4.92e-11	2.49e-09	CI595_RS17055	NC_999999999.1	3965261	3966616	-	1356	protein_coding	extracellular solute-binding protein&&-- && PF13416:Bacterial extracellular solute-binding protein	-
CI595_RS00115	9752	10353	21760	10372	21597	27598	16947.4	21153.3	40035.6	26481.4	27328.9	38569.7	12384.5	8167.27	0.600602	0.145055	0.446791	16857.1	13264.1	0.345838	0.400171	0.542609	24035.9	24984.9	-0.0558644	0.891816	1	CI595_RS00115	NC_999999999.1	23246	23446	+	201	protein_coding	cold-shock protein&&sp|P0A356|CSPA_LISIN Cold shock-like protein CspLA OS=Listeria innocua serovar 6a (strain ATCC BAA-680 / CLIP 11262) OX=272626 GN=cspLA PE=3 SV=1 && PF00313:'Cold-shock' DNA-binding domain	CSD
CI595_RS24345	21346	31048	15952	15565	11915	5354	6699.27	11456.4	5300.33	7176.75	2722.84	1351.29	18585.1	17877.2	0.0560244	0.891564	1	9300.02	39778	-2.09665	9.13e-07	6.73e-06	4662.94	18316.1	-1.97377	3.51e-06	9.27e-05	ugpC	NC_999999999.1	5617266	5618378	-	1113	protein_coding	sn-glycerol-3-phosphate ABC transporter ATP-binding protein UgpC&&sp|P94360|MSMX_BACSU Oligosaccharides import ATP-binding protein MsmX OS=Bacillus subtilis (strain 168) OX=224308 GN=msmX PE=1 SV=1 && PF03459:TOBE domain|PF00005:ABC transporter|PF17912:MalK OB fold domain	ABC_tran
CI595_RS11240	21663	12377	121	51721	1188	13392	9105.92	6116.79	53.8478	31940.4	363.613	4526.98	61756.6	18142.7	1.7672	2.86e-05	0.000764521	927.254	15857.2	-4.09582	1.36e-18	6.49e-17	11663.5	138.945	6.3902	5.65e-34	2.1e-31	CI595_RS11240	NC_999999999.1	2512206	2513036	+	831	protein_coding	sugar phosphate isomerase/epimerase family protein&&sp|A7ZAH3|IOLI_BACVZ Inosose isomerase OS=Bacillus velezensis (strain DSM 23117 / BGSC 10A6 / FZB42) OX=326423 GN=iolI PE=3 SV=1 && PF01261:Xylose isomerase-like TIM barrel	-
CI595_RS10675	27482	30816	9908	25745	2232	3308	4590.93	6052.45	1752.33	6318.48	271.496	444.402	30740.4	23016.1	0.417488	0.309793	0.663675	1742.13	39480.8	-4.50212	2.17e-21	1.49e-19	2881.02	11376.4	-1.98134	3.29e-06	8.8e-05	CI595_RS10675	NC_999999999.1	2375988	2378078	-	2091	protein_coding	elongation factor G&&sp|B4EYV7|EFG_PROMH Elongation factor G OS=Proteus mirabilis (strain HI4320) OX=529507 GN=fusA PE=3 SV=1 && PF03144:Elongation factor Tu domain 2|PF03764:Elongation factor G, domain IV|PF00679:Elongation factor G C-terminus|PF14492:Elongation Factor G, domain II|PF00009:Elongation factor Tu GTP binding domain	GTP_EFTU
CI595_RS20375	34503	11598	178	46991	1186	4698	8658.13	3421.79	47.2894	17324.1	216.705	948.065	56108.8	28896.2	0.957345	0.0207297	0.138377	925.692	14859.1	-4.00446	5.57e-18	2.47e-16	4091.61	204.392	4.32252	1.4e-19	1.79e-17	CI595_RS20375	NC_999999999.1	4727037	4728428	-	1392	protein_coding	glycoside-pentoside-hexuronide (GPH):cation symporter&&sp|O34368|GUTA_BACSU Probable glucitol transport protein GutA OS=Bacillus subtilis (strain 168) OX=224308 GN=gutA PE=3 SV=1 && PF13347:MFS/sugar transport protein	-
CI595_RS14945	28652	32794	7303	17640	4775	7627	5312.27	7148.62	1433.52	4804.98	644.639	1137.2	21062.8	23996	-0.188099	0.646893	0.902315	3727.02	42015	-3.49476	1.1e-14	3.38e-13	6642.56	8385.32	-0.336118	0.414007	0.694933	ftsH	NC_999999999.1	3438950	3440833	+	1884	protein_coding	ATP-dependent zinc metalloprotease FtsH&&sp|Q0TTK8|FTSH_CLOP1 ATP-dependent zinc metalloprotease FtsH OS=Clostridium perfringens (strain ATCC 13124 / DSM 756 / JCM 1290 / NCIMB 6125 / NCTC 8237 / Type A) OX=195103 GN=ftsH PE=3 SV=1 && PF01434:Peptidase family M41|PF06480:FtsH Extracellular|PF00004:ATPase family associated with various cellular activities (AAA)|PF17862:AAA+ lid domain	AAA
CI595_RS11435	30709	27356	6305	18179	4997	6271	7773.08	8141.09	1689.62	6760.28	920.989	1276.5	21706.3	25718.7	-0.244702	0.551271	0.842668	3900.3	35047.9	-3.16762	1.19e-12	2.86e-11	5461.58	7239.42	-0.406543	0.323534	0.611134	CI595_RS11435	NC_999999999.1	2553954	2555333	+	1380	protein_coding	sugar ABC transporter substrate-binding protein&&sp|P29822|LACE_RHIRD Lactose-binding protein OS=Rhizobium radiobacter OX=358 GN=lacE PE=1 SV=1 && PF13416:Bacterial extracellular solute-binding protein	-
CI595_RS21160	19553	28142	1732	22751	5174	6646	12648.1	21402.8	1186.14	21621.3	2437.01	3457.25	27165.5	16375.6	0.730221	0.0767093	0.304174	4038.45	36054.9	-3.15828	1.36e-12	3.2e-11	5788.18	1988.7	1.54124	0.000251365	0.00376955	raiA	NC_999999999.1	4902518	4903057	-	540	protein_coding	ribosome-associated translation inhibitor RaiA&&sp|A2RIX0|HPF_LACLM Ribosome hibernation promotion factor OS=Lactococcus lactis subsp. cremoris (strain MG1363) OX=416870 GN=hpf PE=1 SV=1 && PF16321:Sigma 54 modulation/S30EA ribosomal protein C terminus|PF02482:Sigma 54 modulation protein / S30EA ribosomal protein	-
CI595_RS13960	17581	19765	7395	12851	10300	15159	4518.88	5972.92	2012.34	4852.79	1927.71	3133.4	15344.5	14724	0.059548	0.88483	1	8039.46	25322.5	-1.65523	8.47e-05	0.000386059	13202.4	8490.96	0.636795	0.122494	0.353661	CI595_RS13960	NC_999999999.1	3180869	3182227	+	1359	protein_coding	citrate/2-methylcitrate synthase&&sp|Q59977|CISY_SYNY3 Citrate synthase OS=Synechocystis sp. (strain PCC 6803 / Kazusa) OX=1111708 GN=gltA PE=3 SV=1 && PF00285:Citrate synthase, C-terminal domain	Citrate_synt
CI595_RS20390	29271	12511	514	28676	233	5421	8875.47	4460.14	165.004	12774.4	51.4431	1321.88	34240.1	24514.4	0.482055	0.241142	0.595541	181.845	16028.8	-6.46071	7.17e-35	1.97e-32	4721.29	590.188	2.9997	1.75e-11	9.81e-10	CI595_RS20390	NC_999999999.1	4730258	4731409	-	1152	protein_coding	iron-containing alcohol dehydrogenase&&sp|P31005|MEDH_BACMT NAD-dependent methanol dehydrogenase OS=Bacillus methanolicus OX=1471 GN=mdh PE=1 SV=3 && PF00465:Iron-containing alcohol dehydrogenase	-
CI595_RS08070	8118	9769	14459	11361	19302	12910	1497.98	2119.38	2824.69	3079.92	2593.44	1915.75	13565.4	6798.79	0.996566	0.0162422	0.116967	15065.8	12515.8	0.267524	0.515055	0.649219	11243.7	16601.8	-0.562223	0.172191	0.426984	cooS	NC_999999999.1	1817337	1819229	+	1893	protein_coding	anaerobic carbon-monoxide dehydrogenase catalytic subunit&&sp|Q8Q0L5|COOS1_METMA Carbon monoxide dehydrogenase 1 OS=Methanosarcina mazei (strain ATCC BAA-159 / DSM 3647 / Goe1 / Go1 / JCM 11833 / OCM 88) OX=192952 GN=cooS1 PE=3 SV=1 && PF03063:Prismane/CO dehydrogenase family	-
CI595_RS05190	2085	1059	9025	20261	25515	17032	553.002	330.232	2534.22	7894.95	4927.58	3632.82	24192.3	1746.17	3.79218	1.36e-16	7.02e-14	19915.3	1356.79	3.87551	4.12e-17	1.66e-15	14833.6	10362.5	0.517494	0.208771	0.480416	secY	NC_999999999.1	1158337	1159653	-	1317	protein_coding	preprotein translocase subunit SecY&&sp|Q59912|SECY_STRGB Protein translocase subunit SecY OS=Streptomyces galbus OX=33898 GN=secY PE=3 SV=1 && PF00344:SecY translocase	-
CI595_RS19340	8686	8773	13837	15849	11865	14908	3487.44	4141.31	5881.74	9348.82	3468.75	4813.54	18924.2	7274.49	1.3793	0.000968953	0.0139463	9260.99	11239.8	-0.279368	0.496809	0.641134	12983.8	15887.7	-0.291192	0.478574	0.757759	fba	NC_999999999.1	4485512	4486381	+	870	protein_coding	class II fructose-1%2C6-bisphosphate aldolase&&sp|P75089|ALF_MYCPN Fructose-bisphosphate aldolase OS=Mycoplasma pneumoniae (strain ATCC 29342 / M129) OX=272634 GN=fba PE=3 SV=1 && PF01116:Fructose-bisphosphate aldolase class-II	F_bP_aldolase
CI595_RS11260	21824	15245	84	23861	272	11680	8277.16	6797.93	33.729	13295.5	75.1161	3562.44	28490.8	18277.5	0.64042	0.120103	0.40054	212.286	19531.6	-6.52271	2.19e-35	6.45e-33	10172.4	96.4612	6.71885	4.89e-36	2.86e-33	CI595_RS11260	NC_999999999.1	2516342	2517262	+	921	protein_coding	sugar phosphate isomerase/epimerase&&sp|P42418|IOLH_BACSU Protein IolH OS=Bacillus subtilis (strain 168) OX=224308 GN=iolH PE=4 SV=1 && PF01261:Xylose isomerase-like TIM barrel	-
CI595_RS09295	15107	15477	11255	13858	7848	9394	2685.48	3234.69	2118.2	3619.2	1015.83	1342.93	16546.9	12652.1	0.387184	0.34636	0.6914	6125.6	19828.8	-1.69465	5.85e-05	0.000279667	8181.49	12923	-0.659496	0.10981	0.329439	rsxC	NC_999999999.1	2079505	2081469	+	1965	protein_coding	electron transport complex subunit RsxC&&sp|D8GR66|RNFC_CLOLD Proton-translocating ferredoxin:NAD(+) oxidoreductase complex subunit C OS=Clostridium ljungdahlii (strain ATCC 55383 / DSM 13528 / PETC) OX=748727 GN=rnfC PE=2 SV=1 && PF01512:Respiratory-chain NADH dehydrogenase 51 Kd subunit|PF10531:SLBB domain|PF12225:Methylene-tetrahydrofolate reductase C terminal|PF13375:RnfC Barrel sandwich hybr…	-
CI595_RS24300	8205	7978	11008	14077	11322	13431	1407	1608.47	1998.48	3546.44	1413.7	1852.17	16808.4	6871.66	1.29043	0.00197987	0.0248968	8837.16	10221.3	-0.209908	0.609641	0.740124	11697.4	12639.4	-0.111734	0.785731	0.946391	CI595_RS24300	NC_999999999.1	5605582	5607618	-	2037	protein_coding	V-type ATP synthase subunit I&&sp|P43439|NTPI_ENTHA V-type sodium ATPase subunit I OS=Enterococcus hirae (strain ATCC 9790 / DSM 20160 / JCM 8729 / LMG 6399 / NBRC 3181 / NCIMB 6459 / NCDO 1258 / NCTC 12367 / WDCM 00089 / R) OX=768486 GN=ntpI PE=3 SV=2 && PF01496:V-type ATPase 116kDa subunit family	-
CI595_RS10070	15871	21384	5034	15148	3349	4784	13013.7	20615.2	4370.05	18248.2	1999.54	3154.61	18087.2	13291.9	0.444416	0.27993	0.625227	2613.98	27396.7	-3.38961	5.14e-14	1.41e-12	4166.51	5780.06	-0.472226	0.252048	0.533737	CI595_RS10070	NC_999999999.1	2246722	2247147	-	426	protein_coding	twitching motility protein PilT&&-- && -	-
CI595_RS08090	6317	6952	11686	11599	16907	11680	1638.13	2119.59	3208.35	4419.03	3192.44	2435.79	13849.6	5290.46	1.38835	0.000903163	0.0133111	13196.4	8906.77	0.567173	0.168634	0.274371	10172.4	13417.9	-0.399486	0.33142	0.617584	acsC	NC_999999999.1	1823241	1824587	+	1347	protein_coding	acetyl-CoA decarbonylase/synthase complex subunit gamma&&sp|Q07340|ACSC_MOOTH Corrinoid/iron-sulfur protein large subunit OS=Moorella thermoacetica OX=1525 GN=acsC PE=1 SV=2 && PF03599:CO dehydrogenase/acetyl-CoA synthase delta subunit|PF04060:Putative Fe-S cluster	FeS
CI595_RS07105	7012	6091	12997	11209	12963	13649	2422.69	2474.27	4754.18	5689.71	3261.21	3792.4	13383.9	5872.52	1.18843	0.00430806	0.0448441	10118	7803.68	0.374703	0.362478	0.507543	11887.3	14923.2	-0.32813	0.424717	0.706826	CI595_RS07105	NC_999999999.1	1594746	1595756	-	1011	protein_coding	GGGtGRT protein&&-- && PF14057:GGGtGRT protein	-
CI595_RS20405	11045	4496	120	39780	661	7550	3727.62	1784	42.877	19724.2	162.437	2049.14	47498.6	9250.15	2.36032	4.39e-08	2.17e-06	515.913	5760.2	-3.48055	1.98e-14	5.78e-13	6575.49	137.796	5.57535	4.89e-28	1.18e-25	iolC	NC_999999999.1	4734682	4735716	-	1035	protein_coding	5-dehydro-2-deoxygluconokinase&&sp|Q0TUZ4|IOLC_CLOP1 5-dehydro-2-deoxygluconokinase OS=Clostridium perfringens (strain ATCC 13124 / DSM 756 / JCM 1290 / NCIMB 6125 / NCTC 8237 / Type A) OX=195103 GN=iolC PE=3 SV=1 && PF00294:pfkB family carbohydrate kinase	PfkB
CI595_RS22850	11336	8619	5658	4018	16205	17509	2772.92	2478.78	1465.27	1443.96	2886.32	3444.27	4797.64	9493.86	-0.984659	0.017623	0.123873	12648.5	11042.5	0.195904	0.633592	0.759351	15249.1	6496.53	1.23097	0.00313563	0.026767	CI595_RS22850	NC_999999999.1	5279147	5280574	-	1428	protein_coding	C40 family peptidase&&sp|P96740|PGDS_BACSU Gamma-DL-glutamyl hydrolase OS=Bacillus subtilis (strain 168) OX=224308 GN=pgdS PE=1 SV=2 && PF00877:NlpC/P60 family	-
CI595_RS20250	19154	20647	5735	13039	2126	2605	4355.87	5520.45	1380.78	4356.39	352.043	476.41	15569	16041.4	-0.0431272	0.916497	1	1659.39	26452.5	-3.99456	6.22e-18	2.71e-16	2268.76	6584.94	-1.53721	0.000257521	0.00383906	hutH	NC_999999999.1	4695703	4697238	-	1536	protein_coding	histidine ammonia-lyase&&sp|A8MF64|HUTH_ALKOO Histidine ammonia-lyase OS=Alkaliphilus oremlandii (strain OhILAs) OX=350688 GN=hutH PE=3 SV=1 && PF00221:Aromatic amino acid lyase	-
CI595_RS18040	11414	10575	8431	6434	9550	11134	2398.91	2613.11	1875.99	1986.66	1461.49	1881.85	7682.42	9559.19	-0.315327	0.443336	0.774097	7454.06	13548.5	-0.862015	0.0371636	0.0773319	9696.9	9680.49	0.00244647	0.995542	1	CI595_RS18040	NC_999999999.1	4193441	4195102	-	1662	protein_coding	ABC transporter substrate-binding protein&&sp|P33950|HBPA_HAEIN Heme-binding protein A OS=Haemophilus influenzae (strain ATCC 51907 / DSM 11121 / KW20 / Rd) OX=71421 GN=hbpA PE=1 SV=2 && PF00496:Bacterial extracellular solute-binding proteins, family 5 Middle	-
CI595_RS24275	6288	7300	9697	12174	10753	11189	1243.03	1696.66	2029.48	3535.66	1547.81	1778.77	14536.2	5266.17	1.46479	0.000474001	0.00782768	8393.04	9352.62	-0.156168	0.704105	0.815815	9744.8	11134.1	-0.192277	0.639936	0.85842	CI595_RS24275	NC_999999999.1	5601259	5603025	-	1767	protein_coding	V-type ATP synthase subunit A&&sp|A3DHP0|VATA_HUNT2 V-type ATP synthase alpha chain OS=Hungateiclostridium thermocellum (strain ATCC 27405 / DSM 1237 / JCM 9322 / NBRC 103400 / NCIMB 10682 / NRRL B-4536 / VPI 7372) OX=203119 GN=atpA PE=3 SV=1 && PF16886:ATPsynthase alpha/beta subunit N-term extension|PF02874:ATP synthase alpha/beta family, beta-barrel domain|PF00006:ATP synthase alpha/beta family…	ATP-synt_ab
CI595_RS11255	15786	10536	63	20655	273	9063	6147.32	4823.83	25.9736	11817	77.4095	2838.2	24662.8	13220.7	0.899524	0.0296648	0.173269	213.067	13498.5	-5.98442	1.96e-31	4.03e-29	7893.21	72.349	6.7673	5.62e-36	2.88e-33	iolE	NC_999999999.1	2515384	2516280	+	897	protein_coding	myo-inosose-2 dehydratase&&sp|Q0TUZ0|IOLE_CLOP1 Inosose dehydratase OS=Clostridium perfringens (strain ATCC 13124 / DSM 756 / JCM 1290 / NCIMB 6125 / NCTC 8237 / Type A) OX=195103 GN=iolE PE=3 SV=1 && PF01261:Xylose isomerase-like TIM barrel	-
CI595_RS17740	4035	3924	10500	6423	17420	13215	379.497	433.906	1045.52	887.504	1192.97	999.515	7669.29	3379.29	1.18233	0.00454657	0.0461617	13596.8	5027.36	1.43538	0.000611835	0.002189	11509.3	12056.1	-0.066962	0.870669	0.990824	rpoC	NC_999999999.1	4122135	4125848	-	3714	protein_coding	DNA-directed RNA polymerase subunit beta'&&sp|A9KJL3|RPOC_LACP7 DNA-directed RNA polymerase subunit beta' OS=Lachnoclostridium phytofermentans (strain ATCC 700394 / DSM 18823 / ISDg) OX=357809 GN=rpoC PE=3 SV=1 && PF04983:RNA polymerase Rpb1, domain 3|PF04997:RNA polymerase Rpb1, domain 1|PF04998:RNA polymerase Rpb1, domain 5|PF05000:RNA polymerase Rpb1, domain 4|PF00623:RNA polymerase Rpb1, doma…	-
CI595_RS20395	18102	8163	293	25398	135	3080	8044.71	4265.17	137.857	16582.5	43.6853	1100.76	30326.1	15160.4	1.00024	0.0157823	0.115475	105.353	10458.3	-6.63137	1.15e-35	3.63e-33	2682.45	336.435	2.99474	2.6e-11	1.38e-09	CI595_RS20395	NC_999999999.1	4731594	4732379	-	786	protein_coding	5-deoxy-glucuronate isomerase&&-- && PF04962:KduI/IolB family	-
CI595_RS06425	6368	6400	13872	5145	10957	12201	1425.89	1684.86	3288.5	1692.52	1786.45	2197.02	6143.32	5333.17	0.204011	0.620192	0.892937	8552.27	8199.56	0.0607673	0.882733	0.961411	10626.2	15927.9	-0.583921	0.156345	0.399548	rny	NC_999999999.1	1438923	1440482	+	1560	protein_coding	ribonuclease Y&&sp|A9KMU8|RNY_LACP7 Ribonuclease Y OS=Lachnoclostridium phytofermentans (strain ATCC 700394 / DSM 18823 / ISDg) OX=357809 GN=rny PE=3 SV=1 && PF01966:HD domain|PF00013:KH domain|PF12072:Domain of unknown function (DUF3552)	HD
CI595_RS20670	14559	8339	3114	4282	11212	13267	3016.34	2031.26	683.037	1303.36	1691.41	2210.44	5112.86	12193.1	-1.25385	0.00264438	0.0308911	8751.31	10683.8	-0.28784	0.483903	0.627626	11554.6	3575.51	1.69222	6.09e-05	0.00113908	CI595_RS20670	NC_999999999.1	4783169	4784854	-	1686	protein_coding	formate--tetrahydrofolate ligase&&sp|B9DYW1|FTHS_CLOK1 Formate--tetrahydrofolate ligase OS=Clostridium kluyveri (strain NBRC 12016) OX=583346 GN=fhs PE=3 SV=1 && PF01268:Formate--tetrahydrofolate ligase	-
CI595_RS08060	6382	7746	10753	8622	10830	9527	2428.4	3465.32	4331.82	4819.92	3000.61	2915.26	10295	5344.9	0.945683	0.022494	0.14385	8453.14	9924.02	-0.231428	0.573521	0.705213	8297.32	12346.6	-0.573388	0.164037	0.413696	CI595_RS08060	NC_999999999.1	1815551	1816468	+	918	protein_coding	methylenetetrahydrofolate reductase&&sp|Q10258|MTHR1_SCHPO Methylenetetrahydrofolate reductase 1 OS=Schizosaccharomyces pombe (strain 972 / ATCC 24843) OX=284812 GN=met9 PE=1 SV=1 && PF02219:Methylenetetrahydrofolate reductase	-
CI595_RS02045	5795	3227	20089	8172	6124	10304	1207.05	790.269	4430.05	2500.74	928.808	1725.98	9757.65	4853.29	1.00755	0.0151767	0.11184	4779.96	4134.38	0.209334	0.611517	0.741965	8974.03	23066.2	-1.36194	0.0011147	0.0117922	CI595_RS02045	NC_999999999.1	433143	434819	-	1677	protein_coding	ABC transporter substrate-binding protein&&sp|P06109|XP55_STRLI Protein XP55 OS=Streptomyces lividans OX=1916 GN=xp55 PE=3 SV=1 && PF00496:Bacterial extracellular solute-binding proteins, family 5 Middle	-
CI595_RS24270	5394	6653	9110	10874	9979	10380	1371.29	1988.56	2451.97	4061.41	1847.24	2122.14	12983.9	4517.45	1.52311	0.000285784	0.00524618	7788.91	8523.7	-0.130049	0.751887	0.852498	9040.22	10460.1	-0.210464	0.608677	0.844653	CI595_RS24270	NC_999999999.1	5599886	5601259	-	1374	protein_coding	V-type ATP synthase subunit B&&sp|Q184E3|VATB_CLOD6 V-type ATP synthase beta chain OS=Clostridioides difficile (strain 630) OX=272563 GN=atpB PE=3 SV=1 && PF00006:ATP synthase alpha/beta family, nucleotide-binding domain	ATP-synt_ab
CI595_RS07570	3495	3501	10805	5505	15085	13929	2312.17	2723.12	7567.88	5350.54	7266.67	7410.55	6573.17	2927.04	1.1671	0.0050977	0.0500281	11774.3	4485.43	1.39231	0.000879737	0.00300644	12131.1	12406.3	-0.0323569	0.9374	1	CI595_RS07570	NC_999999999.1	1700613	1701140	+	528	protein_coding	DUF177 domain-containing protein&&-- && PF02620:Large ribosomal RNA subunit accumulation protein YceD	-
CI595_RS14735	10967	13720	4735	11564	5648	4768	1620.49	2383.5	740.723	2510.35	607.675	566.569	13807.8	9184.83	0.58815	0.153456	0.455656	4408.43	17577.8	-1.99538	2.79e-06	1.83e-05	4152.57	5436.74	-0.38872	0.34554	0.63608	CI595_RS14735	NC_999999999.1	3370260	3372623	+	2364	protein_coding	hypothetical protein&&-- && -	-
CI595_RS20680	11708	15149	6536	8574	4719	4057	2647.04	4026.84	1564.47	2847.93	776.865	737.634	10237.7	9805.41	0.0622299	0.879814	1	3683.31	19408.6	-2.39757	2.86e-08	2.92e-07	3533.34	7504.65	-1.08672	0.00896812	0.0585574	dltA	NC_999999999.1	4786372	4787916	+	1545	protein_coding	D-alanine--poly(phosphoribitol) ligase subunit DltA&&sp|Q65DH1|DLTA_BACLD D-alanine--D-alanyl carrier protein ligase OS=Bacillus licheniformis (strain ATCC 14580 / DSM 13 / JCM 2505 / NBRC 12200 / NCIMB 9375 / NRRL NRS-1264 / Gibson 46) OX=279010 GN=dltA PE=3 SV=1 && PF13193:AMP-binding enzyme C-terminal domain|PF00501:AMP-binding enzyme	AMP-binding
CI595_RS17785	2434	1576	6857	10853	14768	14072	1697.03	1291.9	5061.51	11117	7497.35	7890.1	12958.9	2038.46	2.6683	1.01e-09	7.71e-08	11526.9	2019.16	2.51312	7.33e-09	8.41e-08	12255.7	7873.22	0.63842	0.121591	0.352296	rplJ	NC_999999999.1	4137144	4137644	-	501	protein_coding	50S ribosomal protein L10&&sp|Q8XHR6|RL10_CLOPE 50S ribosomal protein L10 OS=Clostridium perfringens (strain 13 / Type A) OX=195102 GN=rplJ PE=3 SV=1 && PF00466:Ribosomal protein L10	-
CI595_RS22585	3677	2306	11072	2993	13552	15293	797.268	587.858	2541.64	953.422	2139.6	2666.62	3573.76	3079.47	0.21474	0.602788	0.882233	10577.8	2954.42	1.84006	1.44e-05	8.03e-05	13319.1	12712.9	0.0672051	0.870179	0.990824	CI595_RS22585	NC_999999999.1	5222279	5223889	+	1611	protein_coding	ABC transporter ATP-binding protein&&sp|Q6D3A9|GSIA_PECAS Glutathione import ATP-binding protein GsiA OS=Pectobacterium atrosepticum (strain SCRI 1043 / ATCC BAA-672) OX=218491 GN=gsiA PE=3 SV=2 && PF00005:ABC transporter	ABC_tran
CI595_RS05145	2151	1689	7867	4846	18902	11987	782.664	722.549	3030.55	2590.52	5007.96	3507.55	5786.3	1801.44	1.6834	6.78e-05	0.00163094	14753.6	2163.93	2.76929	2.79e-10	4.27e-09	10439.8	9032.91	0.208833	0.611476	0.845443	CI595_RS05145	NC_999999999.1	1152268	1153227	-	960	protein_coding	DNA-directed RNA polymerase subunit alpha&&sp|A3DJK1|RPOA_HUNT2 DNA-directed RNA polymerase subunit alpha OS=Hungateiclostridium thermocellum (strain ATCC 27405 / DSM 1237 / JCM 9322 / NBRC 103400 / NCIMB 10682 / NRRL B-4536 / VPI 7372) OX=203119 GN=rpoA PE=3 SV=1 && PF03118:Bacterial RNA polymerase, alpha chain C terminal domain|PF01000:RNA polymerase Rpb3/RpoA insert domain|PF01193:RNA polymera…	RNA_pol_L
CI595_RS04415	9722	10557	4119	9277	5567	6835	2721.12	3474.04	1220.56	3814.76	1134.57	1538.47	11077.1	8142.14	0.444084	0.28059	0.626036	4345.2	13525.4	-1.63814	0.000100493	0.000448356	5952.78	4729.45	0.33189	0.420361	0.701927	CI595_RS04415	NC_999999999.1	969140	970387	-	1248	protein_coding	BMP family ABC transporter substrate-binding protein&&sp|D4GPW5|TSGAD_HALVD Putative ABC transporter glucose-binding protein TsgA13 OS=Haloferax volcanii (strain ATCC 29605 / DSM 3757 / JCM 8879 / NBRC 14742 / NCIMB 2012 / VKM B-1768 / DS2) OX=309800 GN=tsgA13 PE=3 SV=1 && PF02608:ABC transporter substrate-binding protein PnrA-like	-
CI595_RS08095	4433	4718	9671	9086	10059	8101	1970.07	2465.16	4550.22	5932.32	3255.04	2895.21	10849	3712.61	1.54702	0.000232076	0.00440514	7851.35	6044.62	0.377292	0.359446	0.503812	7055.38	11104.3	-0.654306	0.112692	0.335534	acsE	NC_999999999.1	1824673	1825458	+	786	protein_coding	carbon monoxide dehydrogenase/acetyl-CoA synthase methytransferase subunit&&sp|Q54P92|METH_DICDI Methionine synthase OS=Dictyostelium discoideum OX=44689 GN=mtr PE=3 SV=1 && PF00809:Pterin binding enzyme	-
CI595_RS07110	5261	4272	9219	7889	8840	10216	2651.8	2531.67	4919.65	5842.02	3244.46	4141.06	9419.74	4406.06	1.09617	0.00836881	0.0719928	6899.88	5473.21	0.334187	0.416987	0.561345	8897.39	10585.3	-0.250598	0.542162	0.795279	CI595_RS07110	NC_999999999.1	1595804	1596496	-	693	protein_coding	hypothetical protein&&-- && -	-
CI595_RS24120	7144	8178	6728	4988	8793	9725	952.823	1282.39	950.022	977.384	853.936	1043.08	5955.85	5983.07	-0.00658551	0.987698	1	6863.2	10477.5	-0.610325	0.138805	0.235226	8469.76	7725.11	0.132769	0.746893	0.922519	CI595_RS24120	NC_999999999.1	5566814	5569432	-	2619	protein_coding	PBP1A family penicillin-binding protein&&sp|O66874|PBPA_AQUAE Penicillin-binding protein 1A OS=Aquifex aeolicus (strain VF5) OX=224324 GN=mrcA PE=1 SV=1 && PF00905:Penicillin binding protein transpeptidase domain|PF00912:Transglycosylase	-
CI595_RS08080	3880	5209	8409	6956	14682	6230	637.192	1005.76	1462.04	1678.29	1755.67	822.782	8305.71	3249.48	1.35385	0.00121002	0.0169238	11459.8	6673.68	0.780018	0.0591037	0.114321	5425.87	9655.23	-0.831437	0.0444356	0.183943	acsB	NC_999999999.1	1820044	1822170	+	2127	protein_coding	acetyl-CoA decarbonylase/synthase complex subunit alpha/beta&&sp|P27988|DCMA_MOOTH Carbon monoxide dehydrogenase/acetyl-CoA synthase subunit alpha OS=Moorella thermoacetica OX=1525 PE=1 SV=1 && PF18537:Carbon monoxide dehydrogenase subunit alpha N-terminal domain|PF03598:CO dehydrogenase/acetyl-CoA synthase complex beta subunit	-
CI595_RS20245	15548	13418	4527	7827	1835	2009	3528.92	3580.62	1087.82	2609.94	303.264	366.695	9345.71	13021.4	-0.478507	0.245042	0.597742	1432.26	17190.9	-3.58515	3.04e-15	9.71e-14	1749.68	5197.92	-1.57076	0.000193027	0.00304065	nhaC	NC_999999999.1	4694114	4695652	-	1539	protein_coding	Na+/H+ antiporter NhaC&&sp|P27611|NHAC_ALKPO Na(+)/H(+) antiporter NhaC OS=Alkalihalobacillus pseudofirmus (strain ATCC BAA-2126 / JCM 17055 / OF4) OX=398511 GN=nhaC PE=3 SV=3 && PF03553:Na+/H+ antiporter family	-
CI595_RS12975	16190	21199	3012	3481	326	573	4226.66	6506.81	832.496	1335.13	61.9706	120.299	4156.44	13559.1	-1.70581	5.33e-05	0.00132755	254.435	27159.7	-6.73724	4.62e-37	1.9e-34	499.031	3458.39	-2.79256	2.78e-10	1.36e-08	CI595_RS12975	NC_999999999.1	2940388	2941725	+	1338	protein_coding	ABC transporter substrate-binding protein&&sp|O32156|YURO_BACSU Uncharacterized ABC transporter extracellular-binding protein YurO OS=Bacillus subtilis (strain 168) OX=224308 GN=yurO PE=3 SV=1 && PF13416:Bacterial extracellular solute-binding protein	-
CI595_RS08085	4299	4611	8142	7460	12476	7573	1599.22	2016.69	3206.63	4077.06	3379.35	2265.51	8907.5	3600.39	1.30683	0.00175872	0.0228444	9737.9	5907.53	0.721051	0.080856	0.149513	6595.53	9348.66	-0.50326	0.221801	0.496996	acsD	NC_999999999.1	1822277	1823215	+	939	protein_coding	acetyl-CoA decarbonylase/synthase complex subunit delta&&sp|Q07341|ACSD_MOOTH Corrinoid/iron-sulfur protein small subunit OS=Moorella thermoacetica OX=1525 GN=acsD PE=1 SV=2 && PF03599:CO dehydrogenase/acetyl-CoA synthase delta subunit	-
CI595_RS23735	9927	5599	6935	7417	7011	7568	3265.13	2165.18	2414.93	3584.08	1679.11	2001.8	8856.16	8313.83	0.0911616	0.824665	0.984018	5472.29	7173.34	-0.390482	0.342976	0.485019	6591.17	7962.78	-0.272729	0.507378	0.768806	CI595_RS23735	NC_999999999.1	5478212	5479273	-	1062	protein_coding	type II CAAX endopeptidase family protein&&-- && PF02517:CPBP intramembrane metalloprotease	-
CI595_RS15060	3484	3351	8941	4083	12862	10190	494.106	558.752	1342.47	850.725	1328.21	1162.18	4875.25	2917.83	0.740545	0.0735313	0.299961	10039.2	4293.25	1.22549	0.00329304	0.0094963	8874.74	10266.1	-0.210101	0.609308	0.844653	CI595_RS15060	NC_999999999.1	3471404	3473866	+	2463	protein_coding	glycogen/starch/alpha-glucan phosphorylase&&sp|P79334|PYGM_BOVIN Glycogen phosphorylase, muscle form OS=Bos taurus OX=9913 GN=PYGM PE=2 SV=3 && PF00343:Carbohydrate phosphorylase	-
CI595_RS24365	6131	5385	5608	8379	8121	8476	1586.37	1638.18	1536.23	3185.17	1530.03	1763.69	10004.8	5134.69	0.962324	0.0202736	0.136387	6338.68	6899.16	-0.122228	0.766531	0.865289	7381.97	6439.12	0.197144	0.631846	0.858198	CI595_RS24365	NC_999999999.1	5622258	5623607	-	1350	protein_coding	glucose-6-phosphate isomerase&&sp|A9KHD9|G6PI_LACP7 Glucose-6-phosphate isomerase OS=Lachnoclostridium phytofermentans (strain ATCC 700394 / DSM 18823 / ISDg) OX=357809 GN=pgi PE=3 SV=1 && PF00342:Phosphoglucose isomerase	-
CI595_RS17745	3598	3772	7832	3243	12643	9788	327.037	403.098	753.678	433.063	836.765	715.464	3872.26	3013.3	0.361806	0.380532	0.722748	9868.25	4832.63	1.02998	0.0131192	0.0315936	8524.63	8992.72	-0.0771154	0.851373	0.98122	CI595_RS17745	NC_999999999.1	4125864	4129706	-	3843	protein_coding	DNA-directed RNA polymerase subunit beta&&sp|A3DIZ4|RPOB_HUNT2 DNA-directed RNA polymerase subunit beta OS=Hungateiclostridium thermocellum (strain ATCC 27405 / DSM 1237 / JCM 9322 / NBRC 103400 / NCIMB 10682 / NRRL B-4536 / VPI 7372) OX=203119 GN=rpoB PE=3 SV=1 && PF04561:RNA polymerase Rpb2, domain 2|PF10385:RNA polymerase beta subunit external 1 domain|PF04560:RNA polymerase Rpb2, domain 7|PF0…	RNA_pol_Rpb2_6
CI595_RS09590	1288	882	5593	5637	13172	13135	1470.28	1183.74	6759.38	9453.68	10948.5	12057.9	6730.78	1078.68	2.64134	1.51e-09	1.09e-07	10281.1	1130.02	3.18547	1.05e-12	2.54e-11	11439.6	6421.9	0.83296	0.0440131	0.182748	rplU	NC_999999999.1	2146955	2147260	+	306	protein_coding	50S ribosomal protein L21&&sp|C4Z9Z6|RL21_AGARV 50S ribosomal protein L21 OS=Agathobacter rectalis (strain ATCC 33656 / DSM 3377 / JCM 17463 / KCTC 5835 / VPI 0990) OX=515619 GN=rplU PE=3 SV=1 && PF00829:Ribosomal prokaryotic L21 protein	-
CI595_RS07565	4576	4701	11794	3241	7181	7945	1328.7	1604.85	3625.59	1382.57	1518.25	1855.21	3869.88	3832.38	0.0140365	0.97349	1	5604.98	6022.84	-0.103722	0.80123	0.894315	6919.51	13541.9	-0.968671	0.0194202	0.102988	CI595_RS07565	NC_999999999.1	1699352	1700554	+	1203	protein_coding	acetate kinase&&sp|C4Z917|ACKA_AGARV Acetate kinase OS=Agathobacter rectalis (strain ATCC 33656 / DSM 3377 / JCM 17463 / KCTC 5835 / VPI 0990) OX=515619 GN=ackA PE=3 SV=1 && PF00871:Acetokinase family	-
CI595_RS04650	7282	8892	6022	4554	6565	5710	10732.7	15408.5	9396.71	9860.95	7045.48	6767.87	5437.64	6098.65	-0.165512	0.687716	0.929026	5124.17	11392.3	-1.15264	0.005601	0.0151047	4972.99	6914.48	-0.475492	0.248556	0.529167	CI595_RS04650	NC_999999999.1	1019213	1019449	+	237	protein_coding	HPr family phosphocarrier protein&&-- && -	-
CI595_RS17780	1902	1377	4727	9329	11187	9545	1771.68	1508.04	4661.63	12766.7	7587.63	7150.05	11139.1	1592.91	2.80579	1.72e-10	1.57e-08	8731.79	1764.21	2.3072	8.9e-08	8.22e-07	8313	5427.56	0.615059	0.136004	0.375277	rplL	NC_999999999.1	4136700	4137074	-	375	protein_coding	50S ribosomal protein L7/L12&&sp|A9KJL7|RL7_LACP7 50S ribosomal protein L7/L12 OS=Lachnoclostridium phytofermentans (strain ATCC 700394 / DSM 18823 / ISDg) OX=357809 GN=rplL PE=3 SV=1 && PF16320:Ribosomal protein L7/L12 dimerisation domain|PF00542:Ribosomal protein L7/L12 C-terminal domain	-
CI595_RS22580	3313	1674	6612	1945	11356	13106	730.588	434.02	1543.69	630.142	1823.45	2324.23	2322.41	2774.62	-0.256671	0.534662	0.834356	8863.7	2144.71	2.04708	1.67e-06	1.14e-05	11414.4	7591.92	0.588311	0.153487	0.39397	CI595_RS22580	NC_999999999.1	5220676	5222259	+	1584	protein_coding	ABC transporter substrate-binding protein&&sp|P23847|DPPA_ECOLI Dipeptide-binding protein OS=Escherichia coli (strain K12) OX=83333 GN=dppA PE=1 SV=1 && PF00496:Bacterial extracellular solute-binding proteins, family 5 Middle	-
CI595_RS04550	5154	4656	6690	2384	9540	9270	1237.34	1314.19	1700.38	840.848	1667.67	1789.7	2846.59	4316.45	-0.600602	0.146232	0.449743	7446.26	5965.19	0.319952	0.436978	0.582732	8073.49	7681.48	0.0718122	0.861581	0.985421	guaB	NC_999999999.1	999513	1000967	-	1455	protein_coding	IMP dehydrogenase&&sp|P21879|IMDH_BACSU Inosine-5'-monophosphate dehydrogenase OS=Bacillus subtilis (strain 168) OX=224308 GN=guaB PE=1 SV=2 && PF00571:CBS domain|PF00478:IMP dehydrogenase / GMP reductase domain	CBS
CI595_RS20370	15260	6074	90	15081	157	567	8709.83	4075.98	54.3844	12646	65.2488	260.253	18007.2	12780.2	0.494658	0.229335	0.578544	122.525	7781.9	-5.98735	4.16e-31	8.16e-29	493.805	103.35	2.25524	7.05e-07	2.2e-05	CI595_RS20370	NC_999999999.1	4726422	4727033	-	612	protein_coding	cytidylate kinase-like family protein&&-- && PF13189:Cytidylate kinase-like family	-
CI595_RS05275	547	257	5702	5354	14279	10035	225.852	124.759	2492.53	3247.75	4292.91	3332.05	6392.87	458.098	3.80233	1.85e-16	7.68e-14	11145.2	329.286	5.08053	4.88e-25	5.29e-23	8739.75	6547.05	0.416744	0.311407	0.59974	rplB	NC_999999999.1	1166248	1167093	-	846	protein_coding	50S ribosomal protein L2&&sp|A9KJJ1|RL2_LACP7 50S ribosomal protein L2 OS=Lachnoclostridium phytofermentans (strain ATCC 700394 / DSM 18823 / ISDg) OX=357809 GN=rplB PE=3 SV=1 && PF03947:Ribosomal Proteins L2, C-terminal domain|PF00181:Ribosomal Proteins L2, RNA binding domain	Ribosomal_L2_C
CI595_RS02735	7119	8349	5377	7247	3918	4132	1431.61	1973.98	1144.78	2141.08	573.705	668.228	8653.17	5962.13	0.537385	0.19225	0.521455	3058.11	10696.6	-1.80639	2e-05	0.000107433	3598.66	6173.89	-0.77869	0.0598296	0.226275	CI595_RS02735	NC_999999999.1	573776	575512	-	1737	protein_coding	phospho-sugar mutase&&sp|P18159|PGCA_BACSU Phosphoglucomutase OS=Bacillus subtilis (strain 168) OX=224308 GN=pgcA PE=1 SV=3 && PF02878:Phosphoglucomutase/phosphomannomutase, alpha/beta/alpha domain I|PF02880:Phosphoglucomutase/phosphomannomutase, alpha/beta/alpha domain III|PF00408:Phosphoglucomutase/phosphomannomutase, C-terminal domain|PF02879:Phosphoglucomutase/phosphomannomutase, alpha/beta/a…	PGM_PMM_II
CI595_RS08100	4068	4067	8819	4768	8154	6218	736.64	865.866	1690.71	1268.46	1075.13	905.488	5693.16	3406.93	0.740729	0.0733108	0.299744	6364.44	5210.57	0.288596	0.48336	0.627535	5415.42	10126	-0.902899	0.0292373	0.136954	acsV	NC_999999999.1	1825545	1827473	+	1929	protein_coding	corrinoid activation/regeneration protein AcsV&&-- && PF17651:RACo middle region|PF00111:2Fe-2S iron-sulfur cluster binding domain|PF14574:C-terminal domain of RACo the ASKHA domain|PF17650:RACo linker region	Fer2
CI595_RS17725	1524	1137	8026	3038	12535	9147	1130.24	991.399	6301.76	3310.1	6769.05	5455.34	3627.49	1276.33	1.50685	0.00034725	0.00618135	9783.95	1456.72	2.74761	3.85e-10	5.74e-09	7966.37	9215.47	-0.210129	0.609342	0.844653	rpsG	NC_999999999.1	4119360	4119830	-	471	protein_coding	30S ribosomal protein S7&&sp|C4Z2R7|RS7_LACE2 30S ribosomal protein S7 OS=Lachnospira eligens (strain ATCC 27750 / DSM 3376 / VPI C15-48 / C15-B4) OX=515620 GN=rpsG PE=3 SV=1 && PF00177:Ribosomal protein S7p/S5e	-
CI595_RS08535	3395	2760	7048	6487	8287	6879	825.257	788.79	1813.81	2316.65	1466.78	1344.72	7745.71	2843.29	1.44579	0.000565807	0.00908827	6468.25	3536.07	0.871218	0.0355411	0.0742558	5991.1	8092.53	-0.433757	0.292175	0.575356	CI595_RS08535	NC_999999999.1	1929764	1931200	+	1437	protein_coding	carboxyl transferase domain-containing protein&&sp|Q168G2|PCCB_ROSDO Propionyl-CoA carboxylase beta chain OS=Roseobacter denitrificans (strain ATCC 33942 / OCh 114) OX=375451 GN=pccB PE=1 SV=1 && PF01039:Carboxyl transferase domain	Carboxyl_trans
CI595_RS08065	3901	4572	6714	5706	7687	6198	1767.37	2435.35	3220.4	3797.97	2535.87	2258.19	6813.17	3267.07	1.06029	0.0107562	0.0875835	5999.93	5857.57	0.0346537	0.933296	1	5398	7709.03	-0.51411	0.212232	0.483877	CI595_RS08065	NC_999999999.1	1816506	1817276	+	771	protein_coding	AAA family ATPase&&sp|Q58098|Y685_METJA Uncharacterized ATP-binding protein MJ0685 OS=Methanocaldococcus jannaschii (strain ATCC 43067 / DSM 2661 / JAL-1 / JCM 10045 / NBRC 100440) OX=243232 GN=MJ0685 PE=4 SV=1 && PF01656:CobQ/CobB/MinD/ParA nucleotide binding domain	CbiA
CI595_RS16225	7796	8800	6294	2788	3771	4722	4777.53	6340.4	4083.52	2510.11	1682.7	2327.1	3328.98	6529.12	-0.971792	0.019243	0.130788	2943.37	11274.4	-1.93745	5.22e-06	3.23e-05	4112.51	7226.79	-0.81331	0.049358	0.196377	CI595_RS16225	NC_999999999.1	3770443	3771012	+	570	protein_coding	phosphate propanoyltransferase&&sp|Q187N2|PDUL_CLOD6 Phosphate propanoyltransferase OS=Clostridioides difficile (strain 630) OX=272563 GN=pduL PE=3 SV=1 && PF06130:Phosphate propanoyltransferase	-
CI595_RS20110	9089	11152	2561	7340	1493	2373	8893.12	12829	2652.92	10551.2	1063.69	1867.21	8764.22	7612.01	0.20334	0.620989	0.893772	1165.32	14287.7	-3.61582	1.96e-15	6.52e-14	2066.7	2940.55	-0.508719	0.21876	0.491549	CI595_RS20110	NC_999999999.1	4664064	4664420	-	357	protein_coding	molecular chaperone Hsp90&&-- && -	-
CI595_RS11155	1502	2393	29347	432	68	67	402.037	753.08	8316.42	169.882	13.2533	14.4221	515.838	1257.91	-1.28589	0.00244066	0.0290899	53.0575	3065.88	-5.84885	5.34e-29	9.57e-27	58.3413	33696.3	-9.17053	1.23e-53	5.04e-50	CI595_RS11155	NC_999999999.1	2489902	2491206	+	1305	protein_coding	substrate-binding domain-containing protein&&sp|Q08255|MGLB_TREPA Glucose/galactose-binding lipoprotein OS=Treponema pallidum (strain Nichols) OX=243276 GN=mglB PE=1 SV=1 && PF18610:Periplasmic binding protein domain|PF13407:Periplasmic binding protein domain	-
CI595_RS24285	3869	4146	5813	5993	6323	6686	1381.87	1741	2198.09	3144.7	1644.4	1920.4	7155.85	3240.27	1.14297	0.00605165	0.0567252	4935.29	5311.79	-0.106049	0.796975	0.891094	5823.01	6674.5	-0.196885	0.632369	0.858198	CI595_RS24285	NC_999999999.1	5603433	5604410	-	978	protein_coding	V-type ATPase subunit&&-- && PF01992:ATP synthase (C/AC39) subunit	-
CI595_RS08585	3817	3549	6365	2003	9158	7761	1217.63	1331.07	2149.65	938.73	2127.21	1990.98	2391.66	3196.72	-0.418573	0.311118	0.663675	7148.09	4546.92	0.652665	0.11399	0.200347	6759.26	7308.31	-0.112666	0.784304	0.945785	rpsA	NC_999999999.1	1939607	1940701	+	1095	protein_coding	30S ribosomal protein S1&&sp|Q97I09|ISPH_CLOAB 4-hydroxy-3-methylbut-2-enyl diphosphate reductase OS=Clostridium acetobutylicum (strain ATCC 824 / DSM 792 / JCM 1419 / LMG 5710 / VKM B-1787) OX=272562 GN=ispH PE=3 SV=1 && PF00575:S1 RNA binding domain	S1
CI595_RS17885	1207	806	6549	3511	11424	8873	605.765	475.592	3479.76	2588.78	4174.77	3581.17	4192.27	1010.85	2.05201	1.65e-06	6.17e-05	8916.78	1032.65	3.11005	3.07e-12	6.54e-11	7727.73	7519.58	0.0393969	0.92397	1	rplA	NC_999999999.1	4163527	4164222	-	696	protein_coding	50S ribosomal protein L1&&sp|A3DIZ1|RL1_HUNT2 50S ribosomal protein L1 OS=Hungateiclostridium thermocellum (strain ATCC 27405 / DSM 1237 / JCM 9322 / NBRC 103400 / NCIMB 10682 / NRRL B-4536 / VPI 7372) OX=203119 GN=rplA PE=3 SV=1 && PF00687:Ribosomal protein L1p/L10e family	-
CI595_RS24265	3389	4226	5390	7364	5421	6474	1730.7	2537.36	2914.18	5524.99	2015.8	2658.77	8792.87	2838.27	1.63127	0.000108477	0.00234767	4231.25	5414.28	-0.355666	0.388017	0.533318	5638.38	6188.81	-0.134375	0.744175	0.922503	CI595_RS24265	NC_999999999.1	5599133	5599816	-	684	protein_coding	V-type ATP synthase subunit D&&sp|A3DHP2|VATD_HUNT2 V-type ATP synthase subunit D OS=Hungateiclostridium thermocellum (strain ATCC 27405 / DSM 1237 / JCM 9322 / NBRC 103400 / NCIMB 10682 / NRRL B-4536 / VPI 7372) OX=203119 GN=atpD PE=3 SV=1 && PF01813:ATP synthase subunit D	ATP-synt_D
CI595_RS24805	7597	5610	4796	6518	3812	3233	10090	8760.24	6743.83	12718.4	3686.56	3453.14	7782.72	6362.46	0.290679	0.479896	0.802692	2975.37	7187.43	-1.27236	0.0023129	0.00695324	2815.7	5506.78	-0.967677	0.019782	0.104635	ffs	NC_999999999.1	5708836	5709098	+	263	protein_coding	--&&-- && -	-
CI595_RS17730	1399	1031	7298	3135	9631	8709	1180.39	1022.74	6519.09	3886.08	5916.91	5909.25	3743.31	1171.65	1.67565	7.52e-05	0.00179797	7517.28	1320.92	2.50859	8.09e-09	9.21e-08	7584.9	8379.58	-0.143742	0.726751	0.915483	rpsL	NC_999999999.1	4120037	4120450	-	414	protein_coding	30S ribosomal protein S12&&sp|A9KRZ1|RS12_LACP7 30S ribosomal protein S12 OS=Lachnoclostridium phytofermentans (strain ATCC 700394 / DSM 18823 / ISDg) OX=357809 GN=rpsL PE=3 SV=1 && PF00164:Ribosomal protein S12/S23	Ribosomal_S12
CI595_RS16240	1756	1712	278	4073	10596	12613	320.471	367.342	53.7138	1092.06	1408.07	1851.15	4863.31	1470.63	1.7254	4.59e-05	0.00115203	8270.5	2193.4	1.91477	6.79e-06	4.11e-05	10985	319.212	5.10439	3.19e-25	5.94e-23	CI595_RS16240	NC_999999999.1	3773620	3775533	+	1914	protein_coding	fructose-specific PTS transporter subunit EIIC&&sp|P71012|PTF3A_BACSU PTS system fructose-specific EIIABC component OS=Bacillus subtilis (strain 168) OX=224308 GN=fruA PE=1 SV=2 && PF02302:PTS system, Lactose/Cellobiose specific IIB subunit|PF00359:Phosphoenolpyruvate-dependent sugar phosphotransferase system, EIIA 2|PF02378:Phosphotransferase system, EIIC	PTS_EIIA_2
CI595_RS06375	5660	6753	4882	5412	4028	4045	1367.27	1917.95	1248.57	1920.72	708.509	785.804	6462.12	4740.22	0.447035	0.277975	0.623585	3143.96	8651.82	-1.46037	0.000497833	0.00184028	3522.89	5605.53	-0.670064	0.104902	0.319072	glgA	NC_999999999.1	1427540	1428985	+	1446	protein_coding	glycogen synthase GlgA&&sp|C4Z0G2|GLGA_LACE2 Glycogen synthase OS=Lachnospira eligens (strain ATCC 27750 / DSM 3376 / VPI C15-48 / C15-B4) OX=515620 GN=glgA PE=3 SV=1 && PF08323:Starch synthase catalytic domain|PF00534:Glycosyl transferases group 1	Glycos_transf_1
CI595_RS09305	6272	6330	4978	5566	3603	3949	2492.43	2957.49	2094.35	3249.59	1042.56	1262.01	6646	5252.77	0.339393	0.409752	0.743559	2812.24	8109.88	-1.52791	0.000277206	0.00109552	3439.28	5715.76	-0.732808	0.0764027	0.263515	CI595_RS09305	NC_999999999.1	2082172	2083050	+	879	protein_coding	methylenetetrahydrofolate reductase&&sp|O06745|YITJ_BACSU Bifunctional homocysteine S-methyltransferase/5,10-methylenetetrahydrofolate reductase OS=Bacillus subtilis (strain 168) OX=224308 GN=yitJ PE=2 SV=1 && PF02219:Methylenetetrahydrofolate reductase	-
CI595_RS08555	2974	2679	6146	6480	6220	5485	735.199	778.645	1608.55	2353.46	1119.62	1090.43	7737.35	2490.71	1.63523	0.000105068	0.00229809	4854.89	3432.3	0.500264	0.225499	0.348575	4777.03	7056.85	-0.562894	0.172304	0.427005	CI595_RS08555	NC_999999999.1	1933717	1935129	+	1413	protein_coding	oxaloacetate decarboxylase subunit alpha&&sp|Q58628|PYCB_METJA Pyruvate carboxylase subunit B OS=Methanocaldococcus jannaschii (strain ATCC 43067 / DSM 2661 / JAL-1 / JCM 10045 / NBRC 100440) OX=243232 GN=pycB PE=1 SV=1 && PF02436:Conserved carboxylase domain|PF00682:HMGL-like	HMGL-like
CI595_RS11605	10044	8032	2904	5916	966	1939	3152.23	2963.72	964.905	2727.77	220.753	489.381	7063.91	8411.82	-0.251951	0.540215	0.837124	753.975	10290.4	-3.77039	2.39e-16	8.57e-15	1688.72	3334.39	-0.981426	0.0183784	0.0996572	ald	NC_999999999.1	2597611	2598723	+	1113	protein_coding	alanine dehydrogenase&&sp|Q4L750|DHA_STAHJ Alanine dehydrogenase OS=Staphylococcus haemolyticus (strain JCSC1435) OX=279808 GN=ald PE=3 SV=1 && PF05222:Alanine dehydrogenase/PNT, N-terminal domain|PF01262:Alanine dehydrogenase/PNT, C-terminal domain	-
CI595_RS15130	6575	7587	3386	2802	3759	5336	2355.58	3195.76	1284.3	1474.82	980.6	1537.36	3345.7	5506.54	-0.718828	0.0822292	0.318687	2934	9720.32	-1.72808	4.32e-05	0.000212285	4647.26	3887.82	0.257419	0.532252	0.789629	CI595_RS15130	NC_999999999.1	3492475	3493449	+	975	protein_coding	DUF1002 domain-containing protein&&sp|P31847|YPUA_BACSU Uncharacterized protein YpuA OS=Bacillus subtilis (strain 168) OX=224308 GN=ypuA PE=2 SV=2 && PF06207:Protein of unknown function (DUF1002)	-
CI595_RS00520	946	692	7338	886	10323	9061	157.579	135.524	1294.08	216.825	1252.08	1213.79	1057.93	792.259	0.417095	0.317547	0.669403	8057.41	886.598	3.18383	1.26e-12	2.99e-11	7891.47	8425.51	-0.094465	0.818441	0.961463	CI595_RS00520	NC_999999999.1	100520	102616	-	2097	protein_coding	polyribonucleotide nucleotidyltransferase&&sp|A9KNK6|PNP_LACP7 Polyribonucleotide nucleotidyltransferase OS=Lachnoclostridium phytofermentans (strain ATCC 700394 / DSM 18823 / ISDg) OX=357809 GN=pnp PE=3 SV=1 && PF03725:3' exoribonuclease family, domain 2|PF00013:KH domain|PF01138:3' exoribonuclease family, domain 1|PF03726:Polyribonucleotide nucleotidyltransferase, RNA binding domain|PF00575:S1 …	RNase_PH
CI595_RS15135	4365	4749	4195	4570	5277	5919	2331.38	2982.18	2372.12	3586.02	2052.26	2542.35	5456.75	3655.66	0.577881	0.161537	0.47277	4118.85	6084.34	-0.562833	0.172522	0.279814	5155.01	4816.71	0.0979304	0.812309	0.959214	CI595_RS15135	NC_999999999.1	3493590	3494243	-	654	protein_coding	GTP pyrophosphokinase family protein&&sp|P39583|YWAC_BACSU GTP pyrophosphokinase YwaC OS=Bacillus subtilis (strain 168) OX=224308 GN=ywaC PE=1 SV=1 && PF04607:Region found in RelA / SpoT proteins	-
CI595_RS04570	6460	7351	1754	5453	3475	4416	2849.14	3811.8	819.007	3533.33	1115.97	1566.28	6511.08	5410.22	0.267195	0.516252	0.814969	2712.33	9417.96	-1.79582	2.23e-05	0.000118804	3846.01	2013.96	0.933299	0.0247578	0.120521	codY	NC_999999999.1	1004007	1004798	-	792	protein_coding	GTP-sensing pleiotropic transcriptional regulator CodY&&sp|Q895L3|CODY_CLOTE GTP-sensing transcriptional pleiotropic repressor CodY OS=Clostridium tetani (strain Massachusetts / E88) OX=212717 GN=codY PE=3 SV=1 && PF08222:CodY helix-turn-helix domain|PF06018:CodY GAF-like domain	HTH_CodY
CI595_RS02905	4311	4100	7821	1871	5373	5383	634.58	709.57	1218.84	404.623	575.895	637.222	2234.05	3610.44	-0.692498	0.0945546	0.343997	4193.78	5252.85	-0.324829	0.430452	0.576643	4688.19	8980.09	-0.937674	0.0236773	0.116227	CI595_RS02905	NC_999999999.1	610791	613163	-	2373	protein_coding	ribonucleoside triphosphate reductase&&sp|P43752|NRDD_HAEIN Anaerobic ribonucleoside-triphosphate reductase OS=Haemophilus influenzae (strain ATCC 51907 / DSM 11121 / KW20 / Rd) OX=71421 GN=nrdD PE=3 SV=1 && PF13597:Anaerobic ribonucleoside-triphosphate reductase|PF03477:ATP cone domain	-
CI595_RS14005	6171	5607	3921	2409	5008	5407	1323.25	1413.57	890.141	758.909	781.929	932.394	2876.44	5168.19	-0.845358	0.0414215	0.215104	3908.89	7183.59	-0.877915	0.0340602	0.0716569	4709.1	4502.11	0.0648552	0.875304	0.993483	CI595_RS14005	NC_999999999.1	3188008	3189636	-	1629	protein_coding	polysaccharide deacetylase family protein&&sp|A0A0H3GDH9|PGDA_LISM4 Peptidoglycan-N-acetylglucosamine deacetylase PgdA OS=Listeria monocytogenes serotype 1/2a (strain 10403S) OX=393133 GN=pgdA PE=2 SV=1 && PF01522:Polysaccharide deacetylase|PF01473:Putative cell wall binding repeat	Polysacc_deac_1
CI595_RS17050	9696	10709	4083	2923	432	588	3879.58	5037.83	1729.61	1718.26	125.862	189.203	3490.17	8120.37	-1.21823	0.00349088	0.0389011	337.171	13720.2	-5.34608	5.08e-27	6.34e-25	512.095	4688.12	-3.19418	1.2e-12	7.83e-11	CI595_RS17050	NC_999999999.1	3964321	3965193	-	873	protein_coding	sugar ABC transporter permease&&sp|O32155|YURN_BACSU Probable ABC transporter permease protein YurN OS=Bacillus subtilis (strain 168) OX=224308 GN=yurN PE=3 SV=1 && PF00528:Binding-protein-dependent transport system inner membrane component	BPD_transp_1
CI595_RS21795	1501	1586	6948	522	8752	8752	2461.54	3057.97	12063.2	1257.67	10450.9	11542.3	623.301	1257.07	-1.01197	0.0162052	0.116905	6831.2	2031.97	1.74922	3.62e-05	0.000182172	7622.35	7977.71	-0.0657338	0.87321	0.992856	CI595_RS21795	NC_999999999.1	5048759	5048971	-	213	protein_coding	cold-shock protein&&sp|Q9S1B7|CSPA_SHEVD Cold shock-like protein CspA OS=Shewanella violacea (strain JCM 10179 / CIP 106290 / LMG 19151 / DSS12) OX=637905 GN=cspA PE=2 SV=1 && PF00313:'Cold-shock' DNA-binding domain	CSD
CI595_RS05150	1337	1009	4756	2901	10761	7246	786.233	697.612	2961	2506.31	4607.76	3426.7	3463.91	1119.72	1.62913	0.00011667	0.00249868	8399.29	1292.73	2.69976	7.26e-10	1.01e-08	6310.73	5460.86	0.208682	0.612207	0.845443	rpsD	NC_999999999.1	1153254	1153847	-	594	protein_coding	30S ribosomal protein S4&&sp|C4Z2V6|RS4_LACE2 30S ribosomal protein S4 OS=Lachnospira eligens (strain ATCC 27750 / DSM 3376 / VPI C15-48 / C15-B4) OX=515620 GN=rpsD PE=3 SV=1 && PF01479:S4 domain|PF00163:Ribosomal protein S4/S9 N-terminal domain	S4
CI595_RS21140	3340	3441	6899	1584	6435	6248	453.786	549.657	992.356	316.175	636.606	682.658	1891.36	2797.23	-0.56456	0.172838	0.49218	5022.7	4408.56	0.188167	0.64794	0.770049	5441.55	7921.45	-0.541732	0.188783	0.449914	secA	NC_999999999.1	4895048	4897618	-	2571	protein_coding	preprotein translocase subunit SecA&&sp|A9KS12|SECA_LACP7 Protein translocase subunit SecA OS=Lachnoclostridium phytofermentans (strain ATCC 700394 / DSM 18823 / ISDg) OX=357809 GN=secA PE=3 SV=1 && PF02810:SEC-C motif|PF01043:SecA preprotein cross-linking domain|PF07516:SecA Wing and Scaffold domain|PF07517:SecA DEAD-like domain	SEC-C
CI595_RS22845	3569	4262	6260	3207	5071	5172	923.462	1296.55	1714.84	1219.1	955.397	1076.19	3829.28	2989.02	0.357376	0.386405	0.725533	3958.06	5460.4	-0.464189	0.260265	0.391729	4504.43	7187.75	-0.674175	0.102567	0.313599	CI595_RS22845	NC_999999999.1	5277466	5278815	-	1350	protein_coding	C40 family peptidase&&-- && PF00877:NlpC/P60 family	-
CI595_RS12990	9455	13941	2567	943	197	352	2357.38	4086.62	677.596	345.42	35.7645	70.5779	1125.99	7918.53	-2.81393	1.65e-10	1.55e-08	153.746	17860.9	-6.85881	1.08e-37	5.57e-35	306.556	2947.44	-3.26466	6.09e-13	4.16e-11	CI595_RS12990	NC_999999999.1	2943696	2945096	+	1401	protein_coding	glycoside hydrolase family 32 protein&&-- && PF16346:Domain of unknown function (DUF4975)|PF00251:Glycosyl hydrolases family 32 N-terminal domain	-
CI595_RS21195	4661	6960	2727	8107	2070	2865	621.656	1091.4	385.064	1588.54	201.029	307.293	9680.04	3903.56	1.31019	0.00170968	0.0224608	1615.68	8917.02	-2.46431	1.32e-08	1.44e-07	2495.2	3131.16	-0.327515	0.427759	0.708157	adhE	NC_999999999.1	4909288	4911906	+	2619	protein_coding	bifunctional acetaldehyde-CoA/alcohol dehydrogenase&&sp|P0A9Q8|ADHE_ECO57 Aldehyde-alcohol dehydrogenase OS=Escherichia coli O157:H7 OX=83334 GN=adhE PE=3 SV=2 && PF00465:Iron-containing alcohol dehydrogenase|PF00171:Aldehyde dehydrogenase family	Aldedh
CI595_RS05020	2650	2059	3222	1255	10109	8043	850.011	776.493	1094.16	591.412	2361.05	2074.7	1498.53	2219.36	-0.566582	0.172058	0.49098	7890.38	2637.97	1.58064	0.000174533	0.000731158	7004.86	3699.52	0.921005	0.0263438	0.126766	CI595_RS05020	NC_999999999.1	1117323	1118411	-	1089	protein_coding	helix-turn-helix domain-containing protein&&sp|P37047|CDAR_ECOLI Carbohydrate diacid regulator OS=Escherichia coli (strain K12) OX=83333 GN=cdaR PE=1 SV=2 && PF13556:PucR C-terminal helix-turn-helix domain|PF17853:GGDEF-like domain	-
CI595_RS05205	650	371	3278	6581	9379	6709	445.194	298.753	2376.96	6622.1	4677.46	3695.32	7857.95	544.36	3.85118	8.08e-17	4.74e-14	7320.59	475.34	3.94466	2.35e-17	9.89e-16	5843.04	3763.81	0.634515	0.124496	0.356425	rpsE	NC_999999999.1	1160312	1160821	-	510	protein_coding	30S ribosomal protein S5&&sp|A3DJI9|RS5_HUNT2 30S ribosomal protein S5 OS=Hungateiclostridium thermocellum (strain ATCC 27405 / DSM 1237 / JCM 9322 / NBRC 103400 / NCIMB 10682 / NRRL B-4536 / VPI 7372) OX=203119 GN=rpsE PE=3 SV=1 && PF03719:Ribosomal protein S5, C-terminal domain|PF00333:Ribosomal protein S5, N-terminal domain	-
CI595_RS06495	3140	2227	3251	2479	9880	5991	918.611	765.993	1006.92	1065.48	2104.63	1409.48	2960.02	2629.73	0.170671	0.679631	0.926031	7711.64	2853.21	1.43443	0.000626671	0.00223238	5217.72	3732.81	0.48315	0.24151	0.52204	CI595_RS06495	NC_999999999.1	1452660	1453853	+	1194	protein_coding	phosphoglycerate kinase&&sp|B2UY23|PGK_CLOBA Phosphoglycerate kinase OS=Clostridium botulinum (strain Alaska E43 / Type E3) OX=508767 GN=pgk PE=3 SV=1 && PF00162:Phosphoglycerate kinase	-
CI595_RS14530	1330	1048	3844	2252	9722	8656	365.234	338.363	1117.58	908.564	1943.98	1911.59	2688.98	1113.86	1.27137	0.00243464	0.0290899	7588.31	1342.7	2.49857	9.14e-09	1.03e-07	7538.74	4413.7	0.772326	0.0618245	0.230729	CI595_RS14530	NC_999999999.1	3322459	3323730	+	1272	protein_coding	YidC/Oxa1 family membrane protein insertase&&sp|Q8EKU1|YIDC_OCEIH Membrane protein insertase YidC OS=Oceanobacillus iheyensis (strain DSM 14371 / CIP 107618 / JCM 11309 / KCTC 3954 / HTE831) OX=221109 GN=yidC PE=3 SV=1 && PF02096:60Kd inner membrane protein	-
CI595_RS05140	1360	934	4121	2856	10974	6578	884.649	714.302	2837.99	2729.34	5197.74	3440.99	3410.17	1138.98	1.58197	0.000179445	0.0035475	8565.54	1196.64	2.83946	1.18e-10	1.93e-09	5728.95	4731.75	0.275898	0.502907	0.768806	CI595_RS05140	NC_999999999.1	1151640	1152176	-	537	protein_coding	L17 family ribosomal protein&&sp|C4Z2V8|RL17_LACE2 50S ribosomal protein L17 OS=Lachnospira eligens (strain ATCC 27750 / DSM 3376 / VPI C15-48 / C15-B4) OX=515620 GN=rplQ PE=3 SV=1 && PF01196:Ribosomal protein L17	-
CI595_RS19275	629	514	4079	3208	9324	8913	131.016	125.875	899.506	981.692	1414.14	1492.98	3830.47	526.773	2.86194	1.11e-10	1.09e-08	7277.66	658.549	3.46593	2.53e-14	7.3e-13	7762.57	4683.52	0.728931	0.077751	0.266817	CI595_RS19275	NC_999999999.1	4466593	4468269	+	1677	protein_coding	ABC transporter substrate-binding protein&&sp|P33950|HBPA_HAEIN Heme-binding protein A OS=Haemophilus influenzae (strain ATCC 51907 / DSM 11121 / KW20 / Rd) OX=71421 GN=hbpA PE=1 SV=2 && PF00496:Bacterial extracellular solute-binding proteins, family 5 Middle	-
CI595_RS08075	2576	3207	5133	4228	7310	4205	1171.63	1714.93	2471.69	2825.19	2420.92	1538.04	5048.39	2157.38	1.22648	0.0033158	0.0377689	5705.67	4108.76	0.473694	0.25071	0.378732	3662.24	5893.73	-0.686428	0.0967069	0.302227	CI595_RS08075	NC_999999999.1	1819254	1820021	+	768	protein_coding	carbon monoxide dehydrogenase accessory protein CooC&&sp|P31897|COOC_RHORU Carbon monoxide dehydrogenase accessory protein CooC OS=Rhodospirillum rubrum OX=1085 GN=cooC PE=4 SV=2 && PF01656:CobQ/CobB/MinD/ParA nucleotide binding domain	CbiA
CI595_RS06820	4746	5436	2451	5375	4694	3743	491.639	662.065	268.806	818.022	354.062	311.815	6417.94	3974.75	0.691221	0.0943384	0.343997	3663.8	6964.5	-0.926646	0.0254228	0.0556751	3259.87	2814.25	0.212066	0.607575	0.844653	glgB	NC_999999999.1	1528696	1532067	+	3372	protein_coding	1%2C4-alpha-glucan branching protein GlgB&&sp|Q8DLB8|GLGB_THEEB 1,4-alpha-glucan branching enzyme GlgB OS=Thermosynechococcus elongatus (strain BP-1) OX=197221 GN=glgB PE=3 SV=1 && PF00128:Alpha amylase, catalytic domain|PF02806:Alpha amylase, C-terminal all-beta domain|PF02922:Carbohydrate-binding module 48 (Isoamylase N-terminal domain)	-
CI595_RS20310	9571	6335	28	8139	47	2054	2685.31	2089.71	8.3171	3354.87	9.6018	463.442	9718.25	8015.68	0.277863	0.49924	0.808517	36.6662	8116.28	-7.78474	1.38e-42	1.14e-39	1788.87	32.1619	5.79267	4.07e-27	8.76e-25	CI595_RS20310	NC_999999999.1	4712499	4713743	-	1245	protein_coding	MFS transporter&&sp|A0LNN5|SFMCT_SYNFM L-lactate transporter OS=Syntrophobacter fumaroxidans (strain DSM 10017 / MPOB) OX=335543 GN=Sfum_3364 PE=1 SV=1 && PF07690:Major Facilitator Superfamily	MFS_1
CI595_RS05215	595	309	2989	5623	10245	6039	384.884	235.003	2046.99	5343.78	4825.5	3141.49	6714.06	498.298	3.75173	3.76e-16	1.03e-13	7996.53	395.907	4.33581	6.46e-20	3.92e-18	5259.52	3431.98	0.615879	0.135995	0.375277	rplF	NC_999999999.1	1161227	1161766	-	540	protein_coding	50S ribosomal protein L6&&sp|A9KJH9|RL6_LACP7 50S ribosomal protein L6 OS=Lachnoclostridium phytofermentans (strain ATCC 700394 / DSM 18823 / ISDg) OX=357809 GN=rplF PE=3 SV=1 && PF00347:Ribosomal protein L6	-
CI595_RS24100	5763	5601	4003	2446	3323	4575	1001.52	1144.4	736.5	624.503	420.493	639.38	2920.62	4826.49	-0.724687	0.0799356	0.313341	2593.69	7175.9	-1.4681	0.000468648	0.00175142	3984.48	4596.26	-0.206054	0.617094	0.848919	ftsH	NC_999999999.1	5560715	5562724	+	2010	protein_coding	ATP-dependent zinc metalloprotease FtsH&&sp|Q0TTK8|FTSH_CLOP1 ATP-dependent zinc metalloprotease FtsH OS=Clostridium perfringens (strain ATCC 13124 / DSM 756 / JCM 1290 / NCIMB 6125 / NCTC 8237 / Type A) OX=195103 GN=ftsH PE=3 SV=1 && PF00004:ATPase family associated with various cellular activities (AAA)|PF17862:AAA+ lid domain|PF06480:FtsH Extracellular|PF01434:Peptidase family M41	AAA
CI595_RS00195	2158	2081	3509	1347	9004	7454	574.983	651.896	989.838	527.277	1746.85	1597.17	1608.38	1807.31	-0.168248	0.685484	0.929026	7027.89	2666.15	1.39831	0.000850114	0.00292707	6491.89	4029.05	0.688188	0.0958196	0.300516	tig	NC_999999999.1	38802	40112	-	1311	protein_coding	trigger factor&&sp|A9KSW9|TIG_LACP7 Trigger factor OS=Lachnoclostridium phytofermentans (strain ATCC 700394 / DSM 18823 / ISDg) OX=357809 GN=tig PE=3 SV=1 && PF05698:Bacterial trigger factor protein (TF) C-terminus|PF00254:FKBP-type peptidyl-prolyl cis-trans isomerase|PF05697:Bacterial trigger factor protein (TF)	FKBP_C
CI595_RS05260	376	223	3594	4097	10180	6947	199.907	139.395	2023	3200.18	3941	2970.27	4891.97	314.886	3.95692	2.27e-17	2.34e-14	7945.8	285.726	4.79702	5.81e-23	4.79e-21	6050.32	4126.65	0.552036	0.180918	0.439572	rpsC	NC_999999999.1	1164874	1165530	-	657	protein_coding	30S ribosomal protein S3&&sp|C4ZBS5|RS3_AGARV 30S ribosomal protein S3 OS=Agathobacter rectalis (strain ATCC 33656 / DSM 3377 / JCM 17463 / KCTC 5835 / VPI 0990) OX=515619 GN=rpsC PE=3 SV=1 && PF00189:Ribosomal protein S3, C-terminal domain|PF07650:KH domain	-
CI595_RS08480	2840	2370	4710	1988	7723	5730	800.67	785.572	1405.83	823.416	1585.4	1299.11	2373.75	2378.48	-0.00288806	0.995621	1	6028.03	3036.41	0.989305	0.0172507	0.0399541	4990.41	5408.04	-0.115939	0.778457	0.942206	CI595_RS08480	NC_999999999.1	1917024	1918262	+	1239	protein_coding	FAD-dependent oxidoreductase&&sp|P42435|NASD_BACSU Nitrite reductase [NAD(P)H] OS=Bacillus subtilis (strain 168) OX=224308 GN=nasD PE=2 SV=1 && PF07992:Pyridine nucleotide-disulphide oxidoreductase|PF18267:Rubredoxin NAD+ reductase C-terminal domain	Pyr_redox_2
CI595_RS03045	6329	7243	2519	3984	2161	3025	1538.45	2070	648.268	1422.78	382.492	591.334	4757.04	5300.51	-0.156071	0.704844	0.929026	1686.71	9279.59	-2.45974	1.4e-08	1.51e-07	2634.55	2892.33	-0.13466	0.744744	0.922503	clpX	NC_999999999.1	648071	649507	-	1437	protein_coding	ATP-dependent Clp protease ATP-binding subunit ClpX&&sp|C4Z1T5|CLPX_LACE2 ATP-dependent Clp protease ATP-binding subunit ClpX OS=Lachnospira eligens (strain ATCC 27750 / DSM 3376 / VPI C15-48 / C15-B4) OX=515620 GN=clpX PE=3 SV=1 && PF07724:AAA domain (Cdc48 subfamily)|PF06689:ClpX C4-type zinc finger|PF10431:C-terminal, D2-small domain, of ClpB protein	-
CI595_RS24920	5945	6802	1972	8866	665	994	7210.51	9699.58	2532.2	15798.3	587.291	969.523	10586.3	4978.91	1.08827	0.00882366	0.074526	519.035	8714.59	-4.06916	2.89e-18	1.34e-16	865.691	2264.26	-1.38696	0.00100339	0.0108963	spoVG	NC_999999999.1	5728702	5728989	-	288	protein_coding	septation regulator SpoVG&&sp|A9KR30|SP5G_LACP7 Putative septation protein SpoVG OS=Lachnoclostridium phytofermentans (strain ATCC 700394 / DSM 18823 / ISDg) OX=357809 GN=spoVG PE=3 SV=1 && PF04026:SpoVG	-
CI595_RS26645	4765	4748	2813	3555	5100	4251	566.138	663.243	353.839	620.535	441.212	406.17	4244.8	3990.66	0.0890556	0.829262	0.984842	3980.69	6083.05	-0.611748	0.138374	0.234882	3702.3	3229.9	0.196936	0.633193	0.858198	CI595_RS26645	NC_999999999.1	3017033	3019972	+	2940	protein_coding	L%2CD-transpeptidase family protein&&sp|C0SP99|YCIB_BACSU Putative L,D-transpeptidase YciB OS=Bacillus subtilis (strain 168) OX=224308 GN=yciB PE=2 SV=1 && PF03734:L,D-transpeptidase catalytic domain	-
CI595_RS07490	2496	2147	138	2911	9089	8419	408.752	413.381	23.9261	700.367	1083.8	1108.75	3475.85	2090.38	0.733548	0.0766934	0.304174	7094.24	2750.71	1.36682	0.00110009	0.00366518	7332.33	158.464	5.53106	8.06e-28	1.83e-25	CI595_RS07490	NC_999999999.1	1681560	1683692	+	2133	protein_coding	DUF6449 domain-containing protein&&-- && -	-
CI595_RS13730	3810	4067	5341	2036	4485	5329	1120.25	1405.94	1662.61	879.499	960.218	1260.07	2431.07	3190.85	-0.392351	0.342323	0.689885	3500.67	5210.57	-0.573781	0.164579	0.269264	4641.16	6132.55	-0.401986	0.32919	0.614829	ftsZ	NC_999999999.1	3127982	3129169	+	1188	protein_coding	cell division protein FtsZ&&sp|Q2FZ89|FTSZ_STAA8 Cell division protein FtsZ OS=Staphylococcus aureus (strain NCTC 8325 / PS 47) OX=93061 GN=ftsZ PE=1 SV=1 && PF00091:Tubulin/FtsZ family, GTPase domain|PF12327:FtsZ family, C-terminal domain	Tubulin
CI595_RS20305	10707	8758	55	3642	43	1666	4452.41	4281.88	24.214	2225.02	13.0201	557.134	4348.68	8967.08	-1.04405	0.0119596	0.0947549	33.5441	11220.6	-8.37987	8.86e-47	3.65e-43	1450.95	63.1634	4.51936	1.01e-19	1.33e-17	CI595_RS20305	NC_999999999.1	4711629	4712468	-	840	protein_coding	class II fructose-bisphosphate aldolase&&sp|P13243|ALF_BACSU Probable fructose-bisphosphate aldolase OS=Bacillus subtilis (strain 168) OX=224308 GN=fbaA PE=1 SV=2 && PF01116:Fructose-bisphosphate aldolase class-II	F_bP_aldolase
CI595_RS22615	4701	5153	4191	2471	3895	4036	1619.42	2087.04	1528.49	1250.57	976.998	1118.09	2950.47	3937.06	-0.416173	0.313356	0.665203	3040.15	6601.93	-1.1187	0.0071975	0.0187134	3515.05	4812.12	-0.453104	0.271983	0.550147	ilvC	NC_999999999.1	5228961	5229974	+	1014	protein_coding	ketol-acid reductoisomerase&&sp|A9KQ65|ILVC_LACP7 Ketol-acid reductoisomerase (NADP(+)) OS=Lachnoclostridium phytofermentans (strain ATCC 700394 / DSM 18823 / ISDg) OX=357809 GN=ilvC PE=3 SV=1 && PF07991:Acetohydroxy acid isomeroreductase, NADPH-binding domain|PF01450:Acetohydroxy acid isomeroreductase, catalytic domain	-
CI595_RS07990	2202	2025	4530	1334	7335	6896	625.343	676.128	1362	556.576	1516.77	1574.91	1592.86	1844.16	-0.211356	0.610584	0.889066	5725.18	2594.41	1.1419	0.00615604	0.0163763	6005.91	5201.36	0.207494	0.614293	0.846773	CI595_RS07990	NC_999999999.1	1798870	1800099	+	1230	protein_coding	hypothetical protein&&-- && -	-
CI595_RS17895	837	564	5107	2218	8360	6941	566.607	448.888	3660.15	2205.9	4120.79	3778.65	2648.38	700.972	1.91746	7.51e-06	0.000239331	6525.23	722.608	3.17458	1.53e-12	3.54e-11	6045.1	5863.87	0.0439167	0.91538	1	nusG	NC_999999999.1	4164809	4165324	-	516	protein_coding	transcription termination/antitermination protein NusG&&sp|Q9KGE7|NUSG_BACHD Transcription termination/antitermination protein NusG OS=Bacillus halodurans (strain ATCC BAA-125 / DSM 18197 / FERM 7344 / JCM 9153 / C-125) OX=272558 GN=nusG PE=3 SV=1 && PF02357:Transcription termination factor nusG	-
CI595_RS07025	5240	5428	4181	4150	2133	2821	1059.24	1290.05	894.787	1232.48	313.958	458.589	4955.25	4388.48	0.175225	0.670644	0.920149	1664.86	6954.26	-2.0624	1.41e-06	9.82e-06	2456.88	4800.64	-0.966356	0.0200074	0.105283	CI595_RS07025	NC_999999999.1	1570078	1571805	+	1728	protein_coding	[Fe-Fe] hydrogenase large subunit C-terminal domain-containing protein&&-- && PF04060:Putative Fe-S cluster|PF02906:Iron only hydrogenase large subunit, C-terminal domain	Fe_hyd_lg_C
CI595_RS22030	7095	8642	1392	4404	879	1298	2790.91	3996.78	579.708	2545.12	251.768	410.607	5258.54	5942.03	-0.176299	0.668555	0.918202	686.069	11072	-4.01213	6.24e-18	2.71e-16	1130.45	1598.31	-0.499572	0.229466	0.509178	CI595_RS22030	NC_999999999.1	5094979	5095866	+	888	protein_coding	fructose bisphosphate aldolase&&sp|A6LXU8|ALF1_CLOB8 Fructose-bisphosphate aldolase class 1 OS=Clostridium beijerinckii (strain ATCC 51743 / NCIMB 8052) OX=290402 GN=fda PE=3 SV=1 && PF00274:Fructose-bisphosphate aldolase class-I	-
CI595_RS18240	6067	6853	1765	4701	1910	2355	2264.15	3006.86	697.352	2577.44	519.017	706.772	5613.16	5081.09	0.143666	0.72725	0.944254	1490.8	8779.93	-2.55801	4.18e-09	5.03e-08	2051.02	2026.59	0.017308	0.967941	1	CI595_RS18240	NC_999999999.1	4240230	4241165	-	936	protein_coding	SPFH domain-containing protein&&sp|P9WPR8|Y1488_MYCTO Uncharacterized protein MT1533.2 OS=Mycobacterium tuberculosis (strain CDC 1551 / Oshkosh) OX=83331 GN=MT1533.2 PE=3 SV=1 && PF01145:SPFH domain / Band 7 family	-
CI595_RS06840	6462	7287	1984	3593	1389	2858	4299.46	5700.31	1397.54	3512.14	672.925	1529.21	4290.18	5411.9	-0.335098	0.416055	0.750338	1084.14	9335.96	-3.10608	3.04e-12	6.51e-11	2489.1	2278.04	0.127837	0.757686	0.9309	bilS	NC_999999999.1	1534890	1535414	+	525	protein_coding	flavodoxin family protein BilS&&-- && PF12641:Flavodoxin domain	-
CI595_RS09595	832	484	3145	3312	7679	7833	872.741	596.912	3492.69	5104.11	5865.22	6607.67	3954.65	696.785	2.50452	9.72e-09	6.06e-07	5993.69	620.113	3.27265	4.06e-13	1.03e-11	6821.97	3611.1	0.917732	0.0268852	0.127541	CI595_RS09595	NC_999999999.1	2147263	2147595	+	333	protein_coding	ribosomal-processing cysteine protease Prp&&-- && PF04327:Cysteine protease Prp	-
CI595_RS09300	4786	4893	3676	4509	2433	2879	2616.24	3144.73	2127.44	3621.21	968.423	1265.62	5383.91	4008.25	0.425661	0.301787	0.653474	1899.02	6268.83	-1.72286	4.63e-05	0.000226151	2507.39	4220.8	-0.75129	0.0696542	0.250821	CI595_RS09300	NC_999999999.1	2081471	2082109	+	639	protein_coding	methylenetetrahydrofolate reductase C-terminal domain-containing protein&&-- && PF12225:Methylene-tetrahydrofolate reductase C terminal	-
CI595_RS07045	5333	5385	4712	2717	2461	2534	690.712	820	646.112	516.991	232.089	263.931	3244.2	4466.36	-0.461233	0.263741	0.613915	1920.87	6899.16	-1.84458	1.39e-05	7.81e-05	2206.92	5410.33	-1.29362	0.0019792	0.0183468	fdhF	NC_999999999.1	1575635	1578331	+	2697	protein_coding	formate dehydrogenase subunit alpha&&sp|P06131|FDHA_METFO Formate dehydrogenase subunit alpha OS=Methanobacterium formicicum OX=2162 GN=fdhA PE=1 SV=1 && PF00384:Molybdopterin oxidoreductase|PF01568:Molydopterin dinucleotide binding domain|PF00037:4Fe-4S binding domain|PF13510:2Fe-2S iron-sulfur cluster binding domain|PF04879:Molybdopterin oxidoreductase Fe4S4 domain|PF10588:NADH-ubiquinone oxido…	Fer4
CI595_RS17890	866	515	4713	2197	7655	6899	710.092	496.486	4091.39	2646.64	4570.46	4549.26	2623.31	725.26	1.8546	1.41e-05	0.000403299	5974.95	659.83	3.17858	1.49e-12	3.5e-11	6008.52	5411.48	0.150988	0.713884	0.908401	rplK	NC_999999999.1	4164302	4164727	-	426	protein_coding	50S ribosomal protein L11&&sp|C4ZB90|RL11_AGARV 50S ribosomal protein L11 OS=Agathobacter rectalis (strain ATCC 33656 / DSM 3377 / JCM 17463 / KCTC 5835 / VPI 0990) OX=515619 GN=rplK PE=3 SV=1 && PF03946:Ribosomal protein L11, N-terminal domain|PF00298:Ribosomal protein L11, RNA binding domain	-
CI595_RS05195	686	387	2899	6122	6968	5724	543.365	360.397	2431.04	7124.08	4018.77	3646.07	7309.89	574.51	3.66912	1.2e-15	2.75e-13	5438.73	495.839	3.45508	3.37e-14	9.52e-13	4985.18	3328.65	0.582701	0.158291	0.403105	rplO	NC_999999999.1	1159653	1160093	-	441	protein_coding	50S ribosomal protein L15&&sp|A9KJH5|RL15_LACP7 50S ribosomal protein L15 OS=Lachnoclostridium phytofermentans (strain ATCC 700394 / DSM 18823 / ISDg) OX=357809 GN=rplO PE=3 SV=1 && PF00828:Ribosomal proteins 50S-L15, 50S-L18e, 60S-L27A	-
CI595_RS06095	1273	824	4065	936	9487	6173	252.939	192.494	855.116	273.232	1372.57	986.374	1117.63	1066.12	0.0680253	0.872184	1	7404.89	1055.71	2.81015	1.77e-10	2.84e-09	5376.23	4667.45	0.203962	0.620483	0.851577	CI595_RS06095	NC_999999999.1	1368927	1370684	+	1758	protein_coding	acetyl-CoA carboxylase carboxyltransferase subunit alpha&&sp|C4Z8P1|ACCDA_AGARV Acetyl-coenzyme A carboxylase carboxyl transferase subunits beta/alpha OS=Agathobacter rectalis (strain ATCC 33656 / DSM 3377 / JCM 17463 / KCTC 5835 / VPI 0990) OX=515619 GN=accD PE=3 SV=1 && PF17848:Acetyl-coA carboxylase zinc finger domain|PF03255:Acetyl co-enzyme A carboxylase carboxyltransferase alpha subunit	-
CI595_RS13380	4307	5444	2820	4831	2632	2707	405.079	601.984	280.796	667.528	180.247	204.744	5768.39	3607.09	0.677305	0.1012	0.358429	2054.34	6974.75	-1.76339	3.11e-05	0.000159787	2357.59	3237.94	-0.457729	0.268002	0.545329	CI595_RS13380	NC_999999999.1	3029078	3032791	-	3714	protein_coding	hypothetical protein&&-- && PF01473:Putative cell wall binding repeat	-
CI595_RS19905	1183	864	3810	4357	6482	5591	438.672	376.679	1495.74	2373.62	1750.18	1667.26	5202.42	990.746	2.39242	3.33e-08	1.71e-06	5059.39	1106.96	2.19227	3.54e-07	2.84e-06	4869.35	4374.66	0.154561	0.70767	0.904527	tsf	NC_999999999.1	4619498	4620439	+	942	protein_coding	translation elongation factor Ts&&sp|A0Q0R9|EFTS_CLONN Elongation factor Ts OS=Clostridium novyi (strain NT) OX=386415 GN=tsf PE=3 SV=1 && PF00889:Elongation factor TS	-
CI595_RS24645	3628	3625	2965	4513	3583	3692	2144.3	2519.01	1855.33	3918.79	1542	1754.84	5388.69	3038.43	0.826572	0.0459939	0.226771	2796.63	4644.29	-0.731729	0.0770393	0.143227	3215.45	3404.43	-0.0823763	0.842215	0.976049	CI595_RS24645	NC_999999999.1	5677867	5678457	-	591	protein_coding	rhomboid family intramembrane serine protease&&sp|P54493|GLUP_BACSU Rhomboid protease GluP OS=Bacillus subtilis (strain 168) OX=224308 GN=gluP PE=1 SV=2 && PF01694:Rhomboid family	Rhomboid
CI595_RS19680	3552	3953	5175	2652	3097	3386	1477.07	1932.66	2278.32	1620.2	937.748	1132.33	3166.59	2974.78	0.0901305	0.827623	0.984842	2417.29	5064.52	-1.06698	0.0103486	0.0256103	2948.95	5941.95	-1.0107	0.0149893	0.0858271	CI595_RS19680	NC_999999999.1	4562976	4563815	+	840	protein_coding	DegV family protein&&sp|Q8XPD7|Y026_CLOPE DegV domain-containing protein CPE0026 OS=Clostridium perfringens (strain 13 / Type A) OX=195102 GN=CPE0026 PE=3 SV=1 && PF02645:Uncharacterised protein, DegV family COG1307	-
CI595_RS24290	2555	2677	3616	3743	4621	4550	1502.49	1850.85	2251.26	3233.76	1978.67	2151.74	4469.28	2139.79	1.06251	0.0107052	0.0873614	3606.82	3429.74	0.0726446	0.860733	0.943187	3962.71	4151.91	-0.0672759	0.870764	0.990824	CI595_RS24290	NC_999999999.1	5604439	5605032	-	594	protein_coding	V-type ATP synthase subunit E family protein&&-- && PF01991:ATP synthase (E/31 kDa) subunit	-
CI595_RS10340	1337	1895	2372	5831	5004	5125	395.112	658.417	742.131	2531.63	1076.77	1217.98	6962.42	1119.72	2.6363	1.6e-09	1.12e-07	3905.76	2427.86	0.685916	0.0976091	0.175296	4463.49	2723.54	0.712673	0.0850925	0.281852	CI595_RS10340	NC_999999999.1	2305003	2306184	-	1182	protein_coding	iron-containing alcohol dehydrogenase&&sp|P13604|ADH1_CLOSA NADPH-dependent butanol dehydrogenase OS=Clostridium saccharobutylicum OX=169679 GN=adh1 PE=3 SV=1 && PF00465:Iron-containing alcohol dehydrogenase	-
CI595_RS05315	2883	2886	4156	1988	4864	4769	862.939	1015.63	1317.01	874.218	1060.1	1147.94	2373.75	2414.49	-0.0245669	0.953683	1	3796.49	3697.5	0.0381298	0.926951	0.998871	4153.44	4771.93	-0.200253	0.626987	0.855628	CI595_RS05315	NC_999999999.1	1171959	1173125	-	1167	protein_coding	hypothetical protein&&-- && -	-
CI595_RS22740	3394	3728	3490	3749	3167	3985	6513.99	8412.28	7091.49	10571.1	4425.89	6150.65	4476.45	2842.45	0.655181	0.113062	0.384169	2471.93	4776.25	-0.950192	0.0221357	0.0495945	3470.64	4007.23	-0.20739	0.615045	0.847524	ssrS	NC_999999999.1	5253308	5253489	+	182	protein_coding	6S RNA&&-- && -	-
CI595_RS06090	1220	822	4257	1212	8364	5488	317.788	251.74	1173.97	463.818	1586.39	1149.61	1447.18	1021.73	0.502142	0.227621	0.576312	6528.35	1053.15	2.6319	1.78e-09	2.31e-08	4779.64	4887.9	-0.0323056	0.937939	1	CI595_RS06090	NC_999999999.1	1367431	1368771	+	1341	protein_coding	acetyl-CoA carboxylase biotin carboxylase subunit&&sp|P49787|ACCC1_BACSU Biotin carboxylase 1 OS=Bacillus subtilis (strain 168) OX=224308 GN=accC1 PE=3 SV=3 && PF02786:Carbamoyl-phosphate synthase L chain, ATP binding domain|PF02785:Biotin carboxylase C-terminal domain|PF00289:Biotin carboxylase, N-terminal domain	CPSase_L_D2
CI595_RS21200	776	758	2591	6378	5932	4805	103.498	118.862	365.86	1249.75	576.089	515.373	7615.56	649.885	3.55041	6.78e-15	1.16e-12	4630.1	971.156	2.25317	1.8e-07	1.56e-06	4184.8	2975	0.49226	0.2332	0.513842	adhE	NC_999999999.1	4912228	4914846	+	2619	protein_coding	bifunctional acetaldehyde-CoA/alcohol dehydrogenase&&sp|P0A9Q8|ADHE_ECO57 Aldehyde-alcohol dehydrogenase OS=Escherichia coli O157:H7 OX=83334 GN=adhE PE=3 SV=2 && PF00465:Iron-containing alcohol dehydrogenase|PF00171:Aldehyde dehydrogenase family	Aldedh
CI595_RS13680	3833	3531	3260	1669	4010	4884	3099.28	3356.78	2790.73	1982.65	2360.94	3175.82	1992.86	3210.12	-0.687771	0.0970221	0.348737	3129.91	4523.86	-0.531398	0.198065	0.313102	4253.6	3743.15	0.184436	0.654689	0.866034	mraZ	NC_999999999.1	3115596	3116027	+	432	protein_coding	division/cell wall cluster transcriptional repressor MraZ&&sp|Q97H80|MRAZ_CLOAB Transcriptional regulator MraZ OS=Clostridium acetobutylicum (strain ATCC 824 / DSM 792 / JCM 1419 / LMG 5710 / VKM B-1787) OX=272562 GN=mraZ PE=3 SV=1 && PF02381:MraZ protein, putative antitoxin-like	-
CI595_RS21175	4115	3717	2070	3014	4145	4096	1613.24	1713.26	859.164	1735.96	1183.23	1291.36	3598.83	3446.29	0.0624698	0.880124	1	3235.29	4762.16	-0.55769	0.176804	0.285857	3567.31	2376.79	0.58581	0.156709	0.400228	dapA	NC_999999999.1	4904824	4905714	-	891	protein_coding	4-hydroxy-tetrahydrodipicolinate synthase&&sp|A9KHY6|DAPA_LACP7 4-hydroxy-tetrahydrodipicolinate synthase OS=Lachnoclostridium phytofermentans (strain ATCC 700394 / DSM 18823 / ISDg) OX=357809 GN=dapA PE=3 SV=1 && PF00701:Dihydrodipicolinate synthetase family	-
CI595_RS14220	5487	4484	4232	2991	1606	2293	1535.77	1475.57	1254.05	1229.92	327.307	516.123	3571.37	4595.34	-0.363694	0.377783	0.721077	1253.52	5744.82	-2.19615	3.23e-07	2.61e-06	1997.03	4859.2	-1.2828	0.00216178	0.0196238	CI595_RS14220	NC_999999999.1	3243046	3244293	+	1248	protein_coding	6-phosphofructokinase&&sp|B0RP51|PFP_XANCB Pyrophosphate--fructose 6-phosphate 1-phosphotransferase OS=Xanthomonas campestris pv. campestris (strain B100) OX=509169 GN=pfp PE=1 SV=1 && PF00365:Phosphofructokinase	PFK
CI595_RS13150	2111	1978	3744	1653	6530	4995	360.403	397.036	676.727	414.611	811.767	685.795	1973.75	1767.94	0.158835	0.70186	0.929026	5096.86	2534.19	1.00806	0.0153476	0.0362393	4350.27	4298.88	0.0171539	0.967394	1	CI595_RS13150	NC_999999999.1	2977749	2979794	+	2046	protein_coding	DHH family phosphoesterase&&sp|A4ITV2|GDPP_GEOTN Cyclic-di-AMP phosphodiesterase GdpP OS=Geobacillus thermodenitrificans (strain NG80-2) OX=420246 GN=gdpP PE=1 SV=1 && PF02272:DHHA1 domain|PF01368:DHH family	-
CI595_RS05290	297	160	2944	2438	7973	7126	163.119	103.317	1711.84	1967.21	3188.52	3147.41	2911.07	248.723	3.5482	1.23e-14	1.88e-12	6223.16	205.012	4.92321	1.14e-23	9.99e-22	6206.22	3380.32	0.876541	0.0344471	0.156348	rplC	NC_999999999.1	1168174	1168809	-	636	protein_coding	50S ribosomal protein L3&&sp|A9KJJ4|RL3_LACP7 50S ribosomal protein L3 OS=Lachnoclostridium phytofermentans (strain ATCC 700394 / DSM 18823 / ISDg) OX=357809 GN=rplC PE=3 SV=1 && PF00297:Ribosomal protein L3	-
CI595_RS13130	761	694	3386	2064	6907	7039	571.66	612.937	2692.88	2277.88	3777.99	4252.28	2464.5	637.322	1.95095	5.37e-06	0.000177455	5391.12	889.161	2.59995	2.93e-09	3.62e-08	6130.45	3887.82	0.657022	0.111736	0.33366	CI595_RS13130	NC_999999999.1	2974310	2974774	+	465	protein_coding	single-stranded DNA-binding protein&&sp|Q890K1|SSB_LACPL Single-stranded DNA-binding protein OS=Lactobacillus plantarum (strain ATCC BAA-793 / NCIMB 8826 / WCFS1) OX=220668 GN=ssb PE=3 SV=1 && PF00436:Single-strand binding protein family	-
CI595_RS06530	2279	2305	4247	2097	4582	5306	516.257	613.897	1018.55	697.892	755.779	966.601	2503.9	1908.64	0.391589	0.343888	0.69087	3576.38	2953.14	0.27626	0.503299	0.643893	4621.13	4876.42	-0.0775672	0.850948	0.98122	gpmI	NC_999999999.1	1460015	1461556	+	1542	protein_coding	2%2C3-bisphosphoglycerate-independent phosphoglycerate mutase&&sp|A9KPF4|GPMI_LACP7 2,3-bisphosphoglycerate-independent phosphoglycerate mutase OS=Lachnoclostridium phytofermentans (strain ATCC 700394 / DSM 18823 / ISDg) OX=357809 GN=gpmI PE=3 SV=1 && PF01676:Metalloenzyme superfamily|PF06415:BPG-independent PGAM N-terminus (iPGM_N)	-
CI595_RS09600	820	592	2900	3805	6387	6170	994.553	844.186	3723.82	6780.1	5640.64	6018.06	4543.31	686.735	2.72567	6.05e-10	5.06e-08	4985.24	758.481	2.71633	6.92e-10	9.76e-09	5373.61	3329.79	0.690447	0.0949427	0.299688	rpmA	NC_999999999.1	2147600	2147887	+	288	protein_coding	50S ribosomal protein L27&&sp|A9KMF6|RL27_LACP7 50S ribosomal protein L27 OS=Lachnoclostridium phytofermentans (strain ATCC 700394 / DSM 18823 / ISDg) OX=357809 GN=rpmA PE=3 SV=1 && PF01016:Ribosomal L27 protein	-
CI595_RS15055	1030	897	3398	2124	7351	5825	115.427	118.186	403.153	349.697	599.838	524.956	2536.14	862.609	1.55569	0.000237682	0.00442615	5737.67	1149.24	2.3197	8.06e-08	7.51e-07	5073.14	3901.6	0.378812	0.358118	0.649149	ileS	NC_999999999.1	3468249	3471365	+	3117	protein_coding	isoleucine--tRNA ligase&&sp|A0Q3B0|SYI_CLONN Isoleucine--tRNA ligase OS=Clostridium novyi (strain NT) OX=386415 GN=ileS PE=3 SV=1 && PF08264:Anticodon-binding domain of tRNA|PF00133:tRNA synthetases class I (I, L, M and V)	-
CI595_RS06545	7725	11219	180	835	158	347	2146.69	3665.45	52.9566	340.899	31.9702	77.5458	997.034	6469.66	-2.69785	7.66e-10	6.13e-08	123.306	14373.6	-6.86341	1.6e-37	7.32e-35	302.201	206.689	0.547916	0.211413	0.483786	CI595_RS06545	NC_999999999.1	1463066	1464322	+	1257	protein_coding	uroporphyrinogen decarboxylase family protein&&-- && PF01208:Uroporphyrinogen decarboxylase (URO-D)	-
CI595_RS13685	3771	3430	3003	1460	4014	4564	1402.81	1500.16	1182.7	797.924	1087.27	1365.35	1743.3	3158.19	-0.857248	0.0391471	0.208514	3133.04	4394.46	-0.488093	0.236988	0.362525	3974.9	3448.06	0.205138	0.618958	0.850055	rsmH	NC_999999999.1	3116050	3116988	+	939	protein_coding	16S rRNA (cytosine(1402)-N(4))-methyltransferase RsmH&&sp|C4ZD30|RSMH2_AGARV Ribosomal RNA small subunit methyltransferase H 2 OS=Agathobacter rectalis (strain ATCC 33656 / DSM 3377 / JCM 17463 / KCTC 5835 / VPI 0990) OX=515619 GN=rsmH2 PE=3 SV=1 && PF01795:MraW methylase family	-
CI595_RS21215	3929	3643	3429	2999	2806	3259	1216.69	1326.35	1124.2	1364.4	632.707	811.595	3580.92	3290.52	0.122	0.767715	0.959473	2190.15	4667.35	-1.09151	0.00877295	0.0221853	2838.34	3937.19	-0.472091	0.252868	0.534733	CI595_RS21215	NC_999999999.1	4916543	4917670	-	1128	protein_coding	polysaccharide deacetylase family protein&&sp|O34798|PDAC_BACSU Peptidoglycan-N-acetylmuramic acid deacetylase PdaC OS=Bacillus subtilis (strain 168) OX=224308 GN=pdaC PE=1 SV=1 && PF01522:Polysaccharide deacetylase	Polysacc_deac_1
CI595_RS19025	7205	7113	1790	2807	585	508	2006.98	2329.51	527.884	1148.73	118.654	113.797	3351.67	6034.16	-0.848261	0.0406298	0.213644	456.593	9113.04	-4.31853	6.47e-20	3.92e-18	442.421	2055.29	-2.21549	3.42e-07	1.14e-05	hutI	NC_999999999.1	4405666	4406919	+	1254	protein_coding	imidazolonepropionase&&sp|A6LI30|HUTI_PARD8 Imidazolonepropionase OS=Parabacteroides distasonis (strain ATCC 8503 / DSM 20701 / CIP 104284 / JCM 5825 / NCTC 11152) OX=435591 GN=hutI PE=3 SV=1 && PF01979:Amidohydrolase family	Amidohydro_1
CI595_RS03065	2318	2062	3703	1227	5175	5101	522.045	545.991	882.928	405.982	848.638	923.863	1465.09	1941.31	-0.406031	0.32764	0.673628	4039.23	2641.81	0.612551	0.138593	0.23506	4442.59	4251.8	0.0633339	0.878276	0.995862	CI595_RS03065	NC_999999999.1	654725	656275	-	1551	protein_coding	LCP family protein&&sp|Q836A6|TAGU_ENTFA Polyisoprenyl-teichoic acid--peptidoglycan teichoic acid transferase TagU OS=Enterococcus faecalis (strain ATCC 700802 / V583) OX=226185 GN=tagU PE=3 SV=1 && PF03816:Cell envelope-related transcriptional attenuator domain	-
CI595_RS05220	407	188	2304	4250	7806	4612	353.651	192.062	2119.53	5425.46	4938.86	3222.76	5074.66	340.848	3.89556	5.48e-17	3.76e-14	6092.81	240.885	4.66014	6.3e-22	4.72e-20	4016.71	2645.47	0.602479	0.145093	0.383481	rpsH	NC_999999999.1	1161990	1162391	-	402	protein_coding	30S ribosomal protein S8&&sp|A9KJI0|RS8_LACP7 30S ribosomal protein S8 OS=Lachnoclostridium phytofermentans (strain ATCC 700394 / DSM 18823 / ISDg) OX=357809 GN=rpsH PE=3 SV=1 && PF00410:Ribosomal protein S8	-
CI595_RS02805	3520	4648	2156	3555	2555	3059	1652.63	2565.68	1071.67	2452.11	873.458	1154.97	4244.8	2947.98	0.525941	0.2028	0.541269	1994.24	5954.94	-1.57817	0.000179053	0.000748851	2664.16	2475.53	0.105948	0.798215	0.949693	CI595_RS02805	NC_999999999.1	590941	591684	+	744	protein_coding	adaptor protein MecA&&sp|Q81SY4|MECA2_BACAN Adapter protein MecA 2 OS=Bacillus anthracis OX=1392 GN=mecA2 PE=3 SV=1 && PF05389:Negative regulator of genetic competence (MecA)	-
CI595_RS20685	4038	6019	2193	3002	2650	1558	1202.47	2107.34	691.391	1313.37	574.608	373.107	3584.5	3381.8	0.0839651	0.839126	0.991411	2068.39	7711.43	-1.89841	7.96e-06	4.74e-05	1356.89	2518.02	-0.8919	0.0321426	0.148523	dltB	NC_999999999.1	4787913	4789085	+	1173	protein_coding	D-alanyl-lipoteichoic acid biosynthesis protein DltB&&sp|P39580|DLTB_BACSU Teichoic acid D-alanyltransferase OS=Bacillus subtilis (strain 168) OX=224308 GN=dltB PE=1 SV=1 && PF03062:MBOAT, membrane-bound O-acyltransferase family	MBOAT
CI595_RS02725	2475	2659	2620	3802	3704	3973	3602.22	4550.05	4037.14	8129.71	3925.4	4650.2	4539.73	2072.79	1.13097	0.0066707	0.0607795	2891.07	3406.67	-0.236731	0.566273	0.697969	3460.19	3008.3	0.201904	0.624777	0.853629	CI595_RS02725	NC_999999999.1	573072	573311	-	240	protein_coding	RNA-binding S4 domain-containing protein&&sp|Q9KGI8|Y073_BACHD Uncharacterized protein BH0073 OS=Bacillus halodurans (strain ATCC BAA-125 / DSM 18197 / FERM 7344 / JCM 9153 / C-125) OX=272558 GN=BH0073 PE=4 SV=1 && PF01479:S4 domain	S4
CI595_RS23705	1183	615	1908	4495	5525	5468	215.56	131.753	368.078	1203.32	733.051	801.255	5367.19	990.746	2.43741	1.93e-08	1.06e-06	4312.42	787.948	2.45219	1.88e-08	1.99e-07	4762.22	2190.78	1.12016	0.00720794	0.0500076	CI595_RS23705	NC_999999999.1	5468932	5470848	-	1917	protein_coding	oligopeptide transporter%2C OPT family&&-- && PF03169:OPT oligopeptide transporter protein	OPT
CI595_RS05230	398	214	2360	3926	7557	4567	257.452	162.753	1616.22	3731.05	3559.42	2375.75	4687.79	333.311	3.81341	1.87e-16	7.68e-14	5898.46	274.195	4.42658	2.14e-20	1.38e-18	3977.52	2709.77	0.553689	0.180318	0.438634	rplE	NC_999999999.1	1162686	1163225	-	540	protein_coding	50S ribosomal protein L5&&sp|C4ZBT1|RL5_AGARV 50S ribosomal protein L5 OS=Agathobacter rectalis (strain ATCC 33656 / DSM 3377 / JCM 17463 / KCTC 5835 / VPI 0990) OX=515619 GN=rplE PE=3 SV=1 && PF00281:Ribosomal protein L5|PF00673:ribosomal L5P family C-terminus	-
CI595_RS05285	261	139	2780	2306	7153	6248	146.81	91.9247	1655.53	1905.64	2929.68	2826.27	2753.46	218.573	3.65421	2.74e-15	5.64e-13	5583.13	178.107	4.9695	6.68e-24	5.98e-22	5441.55	3192.01	0.769537	0.0630138	0.233254	rplD	NC_999999999.1	1167524	1168144	-	621	protein_coding	50S ribosomal protein L4&&sp|C4ZBD5|RL4_AGARV 50S ribosomal protein L4 OS=Agathobacter rectalis (strain ATCC 33656 / DSM 3377 / JCM 17463 / KCTC 5835 / VPI 0990) OX=515619 GN=rplD PE=3 SV=1 && PF00573:Ribosomal protein L4/L1 family	-
CI595_RS03070	2943	2553	3555	1294	4268	4242	732.2	746.78	936.388	472.978	773.181	848.726	1545.09	2464.74	-0.673722	0.104587	0.366381	3331.29	3270.87	0.0264248	0.949705	1	3694.47	4081.87	-0.14385	0.727325	0.915642	CI595_RS03070	NC_999999999.1	656294	657697	-	1404	protein_coding	undecaprenyl-phosphate glucose phosphotransferase&&sp|Q48460|GPPUS_KLEPN UDP-glucose:undecaprenyl-phosphate glucose-1-phosphate transferase OS=Klebsiella pneumoniae OX=573 PE=3 SV=1 && PF02397:Bacterial sugar transferase|PF13727:CoA-binding domain	-
CI595_RS24295	2238	2427	3270	3494	3510	3889	1638.88	2089.59	2535.2	3759.05	1871.6	2290.25	4171.97	1874.31	1.1543	0.00566748	0.053946	2739.65	3109.44	-0.182636	0.658402	0.778661	3387.03	3754.63	-0.148636	0.71875	0.910164	CI595_RS24295	NC_999999999.1	5605109	5605585	-	477	protein_coding	V-type ATP synthase subunit K&&sp|P43457|NTPK_ENTHA V-type sodium ATPase subunit K OS=Enterococcus hirae (strain ATCC 9790 / DSM 20160 / JCM 8729 / LMG 6399 / NBRC 3181 / NCIMB 6459 / NCDO 1258 / NCTC 12367 / WDCM 00089 / R) OX=768486 GN=ntpK PE=1 SV=1 && PF00137:ATP synthase subunit C	-
CI595_RS03760	4607	5513	1259	3681	1443	2067	6966.47	9801.33	2015.57	8177.64	1588.83	2513.58	4395.25	3858.34	0.187949	0.648446	0.902573	1126.29	7063.16	-2.64858	1.36e-09	1.82e-08	1800.2	1445.6	0.316486	0.445619	0.7263	CI595_RS03760	NC_999999999.1	822023	822253	-	231	protein_coding	DUF4366 domain-containing protein&&-- && -	-
CI595_RS08025	2940	3543	2494	1652	4138	3753	604.806	856.924	543.178	499.283	619.836	620.876	1972.56	2462.23	-0.3199	0.43945	0.770254	3229.82	4539.24	-0.490963	0.234193	0.359995	3268.58	2863.63	0.190825	0.644042	0.861952	CI595_RS08025	NC_999999999.1	1807012	1808709	+	1698	protein_coding	efflux RND transporter periplasmic adaptor subunit&&-- && PF13437:HlyD family secretion protein	-
CI595_RS14535	937	657	2811	1528	6620	5905	392.446	323.525	1246.46	940.224	2018.91	1988.92	1824.5	784.722	1.21708	0.00381362	0.0414857	5167.1	841.757	2.61775	2.39e-09	3e-08	5142.82	3227.6	0.672083	0.10403	0.317126	jag	NC_999999999.1	3323749	3324582	+	834	protein_coding	RNA-binding cell elongation regulator Jag/EloR&&sp|Q9RCA6|JAG_BACHD Protein jag OS=Bacillus halodurans (strain ATCC BAA-125 / DSM 18197 / FERM 7344 / JCM 9153 / C-125) OX=272558 GN=jag PE=4 SV=1 && PF14804:Jag N-terminus|PF13083:KH domain|PF01424:R3H domain	R3H
CI595_RS20225	5723	3859	1406	3421	1795	2014	1222.68	969.317	318.017	1073.77	279.236	346.024	4084.8	4792.99	-0.230662	0.575673	0.863299	1401.04	4944.09	-1.81909	1.83e-05	9.93e-05	1754.04	1614.38	0.119708	0.773683	0.939918	CI595_RS20225	NC_999999999.1	4690008	4691642	-	1635	protein_coding	FAD-dependent oxidoreductase&&sp|Q4L4Y7|CDR_STAHJ Coenzyme A disulfide reductase OS=Staphylococcus haemolyticus (strain JCSC1435) OX=279808 GN=cdr PE=3 SV=1 && PF02852:Pyridine nucleotide-disulphide oxidoreductase, dimerisation domain|PF07992:Pyridine nucleotide-disulphide oxidoreductase	Pyr_redox_2
CI595_RS02820	3809	3221	1880	2968	3034	3241	7780.75	7735.77	4065.79	8907.21	4512.77	5324.11	3543.91	3190.02	0.151758	0.713189	0.936063	2368.12	4126.7	-0.801197	0.0532305	0.104732	2822.67	2158.63	0.386937	0.349351	0.640216	CI595_RS02820	NC_999999999.1	592303	592473	+	171	protein_coding	4Fe-4S binding protein&&sp|P80168|FER_ACESD Ferredoxin OS=Acetoanaerobium sticklandii (strain ATCC 12662 / DSM 519 / JCM 1433 / NCIMB 10654) OX=499177 GN=CLOST_2292 PE=1 SV=2 && PF00037:4Fe-4S binding domain	Fer4
CI595_RS19900	930	695	3118	3447	5157	4775	438.401	385.191	1556.11	2387.25	1770.12	1810.17	4115.85	778.859	2.40154	3.3e-08	1.71e-06	4025.18	890.442	2.17635	4.54e-07	3.59e-06	4158.67	3580.1	0.216123	0.600209	0.837797	rpsB	NC_999999999.1	4618733	4619473	+	741	protein_coding	30S ribosomal protein S2&&sp|A9KNC4|RS2_LACP7 30S ribosomal protein S2 OS=Lachnoclostridium phytofermentans (strain ATCC 700394 / DSM 18823 / ISDg) OX=357809 GN=rpsB PE=3 SV=1 && PF00318:Ribosomal protein S2	-
CI595_RS02730	2304	2404	2486	3146	3605	4096	2915.95	3577.13	3331.01	5849.57	3322.16	4168.84	3756.44	1929.58	0.961018	0.0208201	0.138756	2813.8	3079.97	-0.130373	0.752503	0.85296	3567.31	2854.44	0.321627	0.435844	0.717206	CI595_RS02730	NC_999999999.1	573318	573593	-	276	protein_coding	HU family DNA-binding protein&&sp|P0A3H2|DBH_BACCA DNA-binding protein HU OS=Bacillus caldotenax OX=1395 GN=hup PE=3 SV=1 && PF00216:Bacterial DNA-binding protein	-
CI595_RS07010	5174	7099	1389	1840	949	1561	1430.97	2308.36	406.707	747.633	191.112	347.187	2197.04	4333.2	-0.979849	0.0184623	0.128022	740.706	9095.1	-3.61786	2.35e-15	7.56e-14	1359.51	1594.86	-0.230306	0.579389	0.821349	CI595_RS07010	NC_999999999.1	1566903	1568165	+	1263	protein_coding	glycosyltransferase family 4 protein&&sp|Q8CWR6|AMGDS_STRR6 Alpha-monoglucosyldiacylglycerol synthase OS=Streptococcus pneumoniae (strain ATCC BAA-255 / R6) OX=171101 GN=spr0982 PE=1 SV=1 && PF13439:Glycosyltransferase Family 4|PF00534:Glycosyl transferases group 1	Glycos_transf_1
CI595_RS15065	2573	2586	3719	1446	4041	3646	309.492	365.713	473.601	255.532	353.929	352.683	1726.59	2154.87	-0.319679	0.440279	0.770722	3154.11	3313.15	-0.0709481	0.86401	0.946275	3175.39	4270.17	-0.427336	0.300317	0.584362	CI595_RS15065	NC_999999999.1	3474058	3476961	+	2904	protein_coding	tetratricopeptide repeat protein&&-- && -	-
CI595_RS08470	2575	1013	2131	730	6117	5389	477.422	220.82	418.298	198.846	825.813	803.51	871.66	2156.54	-1.3068	0.00193765	0.0245914	4774.5	1297.86	1.87915	1.02e-05	5.96e-05	4693.42	2446.83	0.939702	0.0236763	0.116227	cooS	NC_999999999.1	1914675	1916558	+	1884	protein_coding	anaerobic carbon-monoxide dehydrogenase catalytic subunit&&sp|Q58138|COOS_METJA Carbon monoxide dehydrogenase OS=Methanocaldococcus jannaschii (strain ATCC 43067 / DSM 2661 / JAL-1 / JCM 10045 / NBRC 100440) OX=243232 GN=cooS PE=3 SV=2 && PF03063:Prismane/CO dehydrogenase family	-
CI595_RS06105	5125	6719	891	3083	688	1269	5424.83	8361.8	998.498	4794.39	530.272	1080.22	3681.22	4292.16	-0.221525	0.591082	0.874292	536.988	8608.26	-4.0024	7.95e-18	3.41e-16	1105.2	1023.06	0.111432	0.790888	0.948652	CI595_RS06105	NC_999999999.1	1371879	1372208	-	330	protein_coding	hypothetical protein&&-- && -	-
CI595_RS08120	1613	1330	5377	1927	3779	3694	661.304	641.093	2333.91	1160.69	1128.14	1217.93	2300.92	1350.87	0.768241	0.064578	0.279521	2949.61	1703.99	0.791594	0.0566992	0.110568	3217.2	6173.89	-0.940341	0.0234161	0.11564	CI595_RS08120	NC_999999999.1	1829832	1830683	+	852	protein_coding	bifunctional 5%2C10-methylenetetrahydrofolate dehydrogenase/5%2C10-methenyltetrahydrofolate cyclohydrolase&&sp|Q3AAY6|FOLD_CARHZ Bifunctional protein FolD OS=Carboxydothermus hydrogenoformans (strain ATCC BAA-161 / DSM 6008 / Z-2901) OX=246194 GN=folD PE=3 SV=1 && PF02882:Tetrahydrofolate dehydrogenase/cyclohydrolase, NAD(P)-binding domain|PF00763:Tetrahydrofolate dehydrogenase/cyclohydrolase, ca…	-
CI595_RS11440	4597	4911	1969	4474	939	783	1808.29	2271.26	820.004	2585.57	268.953	247.693	5342.12	3849.96	0.472545	0.251848	0.605687	732.901	6291.89	-3.10155	3.8e-12	7.99e-11	681.926	2260.82	-1.72895	4.92e-05	0.000959185	CI595_RS11440	NC_999999999.1	2555485	2556372	+	888	protein_coding	sugar ABC transporter permease&&sp|P29823|LACF_RHIRD Lactose transport system permease protein LacF OS=Rhizobium radiobacter OX=358 GN=lacF PE=2 SV=1 && PF00528:Binding-protein-dependent transport system inner membrane component	BPD_transp_1
CI595_RS20795	2615	2872	2209	2989	3533	3448	898.167	1159.77	803.264	1508.27	883.582	952.38	3568.98	2190.04	0.704506	0.0889349	0.334278	2757.6	3679.57	-0.416087	0.313513	0.454434	3002.95	2536.39	0.243606	0.555425	0.804064	CI595_RS20795	NC_999999999.1	4815770	4816786	+	1017	protein_coding	reverse transcriptase family protein&&sp|P23072|RT16_MYXXA RNA-directed DNA polymerase from retron Mx162-RT OS=Myxococcus xanthus OX=34 PE=4 SV=1 && PF00078:Reverse transcriptase (RNA-dependent DNA polymerase)	RVT_1
CI595_RS08550	1680	1444	3421	3271	4629	3169	506.766	512.115	1092.52	1449.59	1016.72	768.737	3905.7	1406.98	1.47287	0.000463279	0.00771256	3613.06	1850.04	0.965643	0.0203301	0.0461417	2759.96	3928.01	-0.509121	0.2177	0.490513	CI595_RS08550	NC_999999999.1	1932489	1933646	+	1158	protein_coding	sodium ion-translocating decarboxylase subunit beta&&sp|Q9ZAA6|GCDB_ACIFV Glutaconyl-CoA decarboxylase subunit beta OS=Acidaminococcus fermentans (strain ATCC 25085 / DSM 20731 / VR4) OX=591001 GN=gcdB PE=1 SV=1 && PF03977:Na+-transporting oxaloacetate decarboxylase beta subunit	-
CI595_RS11445	4603	4976	2075	4488	788	682	1992.39	2532.3	950.885	2854	248.357	237.397	5358.84	3854.99	0.47517	0.249229	0.602841	615.041	6375.16	-3.3734	8.68e-14	2.35e-12	593.962	2382.53	-2.00379	3.15e-06	8.49e-05	CI595_RS11445	NC_999999999.1	2556369	2557175	+	807	protein_coding	carbohydrate ABC transporter permease&&sp|P29824|LACG_RHIRD Lactose transport system permease protein LacG OS=Rhizobium radiobacter OX=358 GN=lacG PE=2 SV=2 && PF00528:Binding-protein-dependent transport system inner membrane component	BPD_transp_1
CI595_RS08540	1650	1419	3804	2930	4549	3259	750.463	758.805	1831.73	1957.85	1506.53	1192.03	3498.53	1381.86	1.34004	0.00139962	0.0189941	3550.62	1818.01	0.965687	0.0203369	0.0461417	2838.34	4367.77	-0.621816	0.132491	0.37091	CI595_RS08540	NC_999999999.1	1931215	1931982	+	768	protein_coding	OadG family transporter subunit&&-- && PF04277:Oxaloacetate decarboxylase, gamma chain	-
CI595_RS24340	4174	4210	2022	2955	1965	1752	1342.55	1592.07	688.549	1396.37	460.211	453.178	3528.38	3495.7	0.013412	0.974776	1	1533.73	5393.78	-1.81415	1.91e-05	0.000102959	1525.85	2321.67	-0.60549	0.144308	0.381897	CI595_RS24340	NC_999999999.1	5616016	5617101	-	1086	protein_coding	helix-turn-helix domain-containing protein&&sp|P37047|CDAR_ECOLI Carbohydrate diacid regulator OS=Escherichia coli (strain K12) OX=83333 GN=cdaR PE=1 SV=2 && PF17853:GGDEF-like domain|PF13556:PucR C-terminal helix-turn-helix domain	-
CI595_RS06845	4430	5139	1691	2263	1402	2052	3710.86	5061.18	1499.65	2784.98	855.138	1382.31	2702.11	3710.1	-0.457367	0.268157	0.617393	1094.29	6584	-2.58881	2.92e-09	3.62e-08	1787.13	1941.62	-0.119588	0.773511	0.939918	CI595_RS06845	NC_999999999.1	1535411	1535827	+	417	protein_coding	hypothetical protein&&-- && -	-
CI595_RS24330	990	663	1392	2599	4845	6461	151.076	118.953	224.893	582.686	538.359	792.899	3103.31	829.109	1.90398	8.36e-06	0.000262288	3781.66	849.444	2.15432	5.85e-07	4.52e-06	5627.05	1598.31	1.81577	1.9e-05	0.000419538	CI595_RS24330	NC_999999999.1	5613162	5615450	-	2289	protein_coding	hydratase&&sp|P75764|YBHJ_ECOLI Uncharacterized protein YbhJ OS=Escherichia coli (strain K12) OX=83333 GN=ybhJ PE=3 SV=2 && PF00694:Aconitase C-terminal domain|PF00330:Aconitase family (aconitate hydratase)	Aconitase
CI595_RS10025	3565	4678	1381	3599	1760	1961	1939.68	2992.5	795.503	2876.87	697.271	858.038	4297.34	2985.67	0.525361	0.203272	0.541358	1373.72	5993.37	-2.12516	7.13e-07	5.39e-06	1707.88	1585.68	0.107118	0.79717	0.949693	CI595_RS10025	NC_999999999.1	2239384	2240025	-	642	protein_coding	cytidylate kinase-like family protein&&-- && PF13189:Cytidylate kinase-like family	-
CI595_RS17045	5991	5520	3303	1139	233	376	2482.44	2689.18	1448.99	693.378	70.2995	125.292	1360.02	5017.44	-1.88325	9.73e-06	0.000298571	181.845	7072.12	-5.28027	2.64e-26	3.02e-24	327.458	3792.52	-3.53322	1.18e-14	9.1e-13	CI595_RS17045	NC_999999999.1	3963482	3964324	-	843	protein_coding	carbohydrate ABC transporter permease&&sp|O31520|YESQ_BACSU Probable ABC transporter permease protein YesQ OS=Bacillus subtilis (strain 168) OX=224308 GN=yesQ PE=3 SV=1 && PF00528:Binding-protein-dependent transport system inner membrane component	BPD_transp_1
CI595_RS22025	7272	7752	228	1091	40	42	1767.68	2215.47	58.6761	389.621	7.0799	8.21026	1302.71	6090.27	-2.22491	2.37e-07	1.08e-05	31.2024	9931.71	-8.30779	5.72e-46	1.18e-42	36.568	261.802	-2.83513	8.76e-09	3.62e-07	aspA	NC_999999999.1	5093328	5094764	+	1437	protein_coding	aspartate ammonia-lyase&&sp|P26899|ASPA_BACSU Aspartate ammonia-lyase OS=Bacillus subtilis (strain 168) OX=224308 GN=ansB PE=3 SV=2 && PF00206:Lyase|PF10415:Fumarase C C-terminus	-
CI595_RS14355	3679	4410	3197	2427	1196	1274	1142.31	1609.89	1050.93	1107.11	270.397	318.113	2897.93	3081.14	-0.088451	0.830904	0.986054	933.498	5650.02	-2.59735	2.67e-09	3.32e-08	1109.55	3670.81	-1.72599	4.68e-05	0.0009207	CI595_RS14355	NC_999999999.1	3283823	3284947	-	1125	protein_coding	aldo/keto reductase&&sp|O32210|GR_BACSU Glyoxal reductase OS=Bacillus subtilis (strain 168) OX=224308 GN=yvgN PE=1 SV=1 && PF13534:4Fe-4S dicluster domain|PF00248:Aldo/keto reductase family	Aldo_ket_red
CI595_RS19310	2881	3271	3154	3147	1783	1919	820.172	1094.83	950.606	1316.21	369.599	439.334	3757.64	2412.82	0.639066	0.122406	0.404842	1391.67	4190.76	-1.59028	0.000163696	0.00068997	1671.3	3621.44	-1.11552	0.00749792	0.0515028	CI595_RS19310	NC_999999999.1	4477860	4479086	-	1227	protein_coding	6-phosphofructokinase&&sp|E1VB09|PFP_HALED Pyrophosphate--fructose 6-phosphate 1-phosphotransferase OS=Halomonas elongata (strain ATCC 33173 / DSM 2581 / NBRC 15536 / NCIMB 2198 / 1H9) OX=768066 GN=pfp PE=1 SV=1 && PF00365:Phosphofructokinase	PFK
CI595_RS11285	4259	2693	331	6968	402	1422	544.943	405.119	44.8382	1309.84	37.4531	146.319	8320.04	3566.89	1.22189	0.00338575	0.0381886	313.755	3450.23	-3.45838	3.55e-14	9.95e-13	1238.45	380.067	1.70394	7.48e-05	0.00135554	CI595_RS11285	NC_999999999.1	2521550	2524279	+	2730	protein_coding	EAL domain-containing protein&&sp|O34311|YKOW_BACSU Signaling protein YkoW OS=Bacillus subtilis (strain 168) OX=224308 GN=ykoW PE=3 SV=2 && PF00990:Diguanylate cyclase, GGDEF domain|PF00563:EAL domain	EAL
CI595_RS05210	405	173	1937	3960	5500	4051	383.385	192.543	1941.27	5507.35	3791.06	3083.9	4728.39	339.173	3.80071	2.25e-16	8.41e-14	4292.91	221.667	4.2749	3.1e-19	1.58e-17	3528.12	2224.08	0.665675	0.107924	0.324883	rplR	NC_999999999.1	1160841	1161209	-	369	protein_coding	50S ribosomal protein L18&&sp|C4ZBT4|RL18_AGARV 50S ribosomal protein L18 OS=Agathobacter rectalis (strain ATCC 33656 / DSM 3377 / JCM 17463 / KCTC 5835 / VPI 0990) OX=515619 GN=rplR PE=3 SV=1 && PF00861:Ribosomal L18 of archaea, bacteria, mitoch. and chloroplast	-
CI595_RS22570	1300	1039	4311	1823	3865	3604	457.299	429.71	1605.51	942.131	989.975	1019.53	2176.74	1088.73	0.999406	0.0166901	0.119356	3016.74	1331.17	1.18026	0.00480931	0.0132296	3138.81	4949.91	-0.657153	0.111858	0.333781	CI595_RS22570	NC_999999999.1	5218813	5219805	+	993	protein_coding	ABC transporter permease&&sp|P77308|DDPB_ECOLI Probable D,D-dipeptide transport system permease protein DdpB OS=Escherichia coli (strain K12) OX=83333 GN=ddpB PE=1 SV=1 && PF00528:Binding-protein-dependent transport system inner membrane component	BPD_transp_1
CI595_RS23725	580	478	2933	638	5768	5079	515.516	499.51	2759.96	833.11	3732.99	3630.36	761.809	485.735	0.649056	0.123335	0.406046	4502.09	612.426	2.8778	9.04e-11	1.5e-09	4423.43	3367.69	0.393405	0.340212	0.629385	rpsI	NC_999999999.1	5477076	5477468	+	393	protein_coding	30S ribosomal protein S9&&sp|C4ZI84|RS9_AGARV 30S ribosomal protein S9 OS=Agathobacter rectalis (strain ATCC 33656 / DSM 3377 / JCM 17463 / KCTC 5835 / VPI 0990) OX=515619 GN=rpsI PE=3 SV=1 && PF00380:Ribosomal protein S9/S16	-
CI595_RS19740	1140	971	3539	1207	4632	3774	178.17	178.423	585.58	277.143	527.127	474.339	1441.21	954.734	0.594014	0.153903	0.456081	3615.41	1244.05	1.53906	0.000265963	0.0010582	3286.87	4063.49	-0.305987	0.458102	0.738374	secD	NC_999999999.1	4576612	4578846	+	2235	protein_coding	protein translocase subunit SecD&&sp|O32047|SECDF_BACSU Protein translocase subunit SecDF OS=Bacillus subtilis (strain 168) OX=224308 GN=secDF PE=1 SV=2 && PF03176:MMPL family|PF02355:Protein export membrane protein	-
CI595_RS05255	270	125	2107	2601	6279	3846	215.326	117.205	1778.99	3047.48	3646.2	2466.6	3105.7	226.111	3.77899	4.36e-16	1.12e-13	4900.94	160.171	4.93454	1.41e-23	1.21e-21	3349.58	2419.27	0.469398	0.256052	0.53896	rplP	NC_999999999.1	1164434	1164871	-	438	protein_coding	50S ribosomal protein L16&&sp|A9KJI7|RL16_LACP7 50S ribosomal protein L16 OS=Lachnoclostridium phytofermentans (strain ATCC 700394 / DSM 18823 / ISDg) OX=357809 GN=rplP PE=3 SV=1 && PF00252:Ribosomal protein L16p/L10e	-
CI595_RS20650	1686	1723	2102	1527	3918	4267	494.484	594.131	652.686	657.963	836.713	1006.41	1823.3	1412.01	0.368752	0.374003	0.719654	3058.11	2207.49	0.470232	0.255555	0.385486	3716.24	2413.53	0.622684	0.132321	0.370788	CI595_RS20650	NC_999999999.1	4777154	4778344	-	1191	protein_coding	pyridoxal phosphate-dependent aminotransferase&&sp|O07587|AAT3_BACSU Putative aspartate aminotransferase YhdR OS=Bacillus subtilis (strain 168) OX=224308 GN=yhdR PE=3 SV=1 && PF00155:Aminotransferase class I and II	Aminotran_1_2
CI595_RS16510	1548	1258	2821	2840	3163	3584	460.977	440.445	889.382	1242.49	685.844	858.29	3391.07	1296.43	1.38709	0.000958812	0.0138825	2468.8	1611.74	0.615183	0.138105	0.23462	3121.39	3239.09	-0.0533838	0.89769	1	CI595_RS16510	NC_999999999.1	3829014	3830186	+	1173	protein_coding	malic enzyme-like NAD(P)-binding protein&&sp|O34962|MAO4_BACSU Probable NAD-dependent malic enzyme 4 OS=Bacillus subtilis (strain 168) OX=224308 GN=ytsJ PE=3 SV=1 && PF00390:Malic enzyme, N-terminal domain|PF03949:Malic enzyme, NAD binding domain	Malic_M
CI595_RS17035	2066	3431	2064	923	3254	3449	310.394	606.048	328.299	203.729	355.974	416.71	1102.11	1730.26	-0.650694	0.118055	0.394347	2539.83	4395.74	-0.791327	0.0561296	0.10965	3003.82	2369.9	0.341969	0.407889	0.687767	CI595_RS17035	NC_999999999.1	3958873	3961197	+	2325	protein_coding	histidine kinase dimerization/phospho-acceptor domain-containing protein&&sp|P42245|YCBM_BACSU Sensor histidine kinase YcbM OS=Bacillus subtilis (strain 168) OX=224308 GN=ycbM PE=3 SV=2 && PF02518:Histidine kinase-, DNA gyrase B-, and HSP90-like ATPase|PF00512:His Kinase A (phospho-acceptor) domain	HisKA
CI595_RS08710	2447	3083	2600	2422	2408	2221	518.032	767.359	582.737	753.294	371.19	378.119	2891.96	2049.34	0.496844	0.229697	0.5791	1879.5	3949.89	-1.07139	0.0101188	0.0251019	1934.32	2985.33	-0.62602	0.130632	0.367819	CI595_RS08710	NC_999999999.1	1963755	1965404	+	1650	protein_coding	DAK2 domain-containing protein&&sp|O34751|YLOV_BACSU Uncharacterized protein YloV OS=Bacillus subtilis (strain 168) OX=224308 GN=yloV PE=4 SV=1 && PF02734:DAK2 domain|PF13684:Dihydroxyacetone kinase family	-
CI595_RS08030	2019	2800	2195	1534	3433	3129	574.775	937.179	661.566	641.586	711.628	716.35	1831.66	1690.89	0.115334	0.781568	0.964818	2679.55	3587.32	-0.420881	0.308047	0.44793	2725.12	2520.31	0.112726	0.785505	0.946391	CI595_RS08030	NC_999999999.1	1808713	1809939	+	1227	protein_coding	ABC transporter permease&&sp|Q3ATR5|MACB_CHLCH Macrolide export ATP-binding/permease protein MacB OS=Chlorobium chlorochromatii (strain CaD3) OX=340177 GN=macB PE=3 SV=1 && PF02687:FtsX-like permease family|PF12704:MacB-like periplasmic core domain	-
CI595_RS24305	2129	1839	2603	2445	2624	3384	2406.71	2444.17	3115.29	4060.64	2159.88	3076.35	2919.43	1783.02	0.711305	0.0862702	0.327859	2048.1	2356.11	-0.202083	0.625395	0.751578	2947.21	2988.78	-0.0201947	0.96181	1	CI595_RS24305	NC_999999999.1	5607801	5608109	-	309	protein_coding	hypothetical protein&&-- && -	-
CI595_RS10420	1151	1020	4340	1228	3915	3338	288.209	300.286	1150.53	451.75	713.808	672.166	1466.29	963.946	0.605045	0.146369	0.449829	3055.76	1306.82	1.22543	0.0034498	0.00990675	2907.15	4983.2	-0.777435	0.0604146	0.227751	gltA	NC_999999999.1	2317217	2318611	-	1395	protein_coding	NADPH-dependent glutamate synthase&&sp|Q8U195|SUDHA_PYRFU Sulfide dehydrogenase subunit alpha OS=Pyrococcus furiosus (strain ATCC 43587 / DSM 3638 / JCM 8422 / Vc1) OX=186497 GN=sudA PE=1 SV=1 && PF14691:Dihydroprymidine dehydrogenase domain II, 4Fe-4S cluster|PF07992:Pyridine nucleotide-disulphide oxidoreductase	Pyr_redox_2
CI595_RS08725	1778	1761	3333	2016	2466	3619	1478.73	1721.94	2934.74	2463.29	1493.37	2420.49	2407.19	1489.06	0.69288	0.095066	0.344042	1924.77	2256.18	-0.22915	0.579919	0.711806	3151.88	3826.97	-0.27997	0.497304	0.768806	CI595_RS08725	NC_999999999.1	1971575	1971994	+	420	protein_coding	DUF6465 family protein&&-- && -	-
CI595_RS05160	784	588	2372	1336	5437	4356	736.172	649.147	2358.06	1843.05	3717.41	3289.34	1595.24	656.585	1.28052	0.00241375	0.0289368	4243.73	753.356	2.49379	1.13e-08	1.25e-07	3793.75	2723.54	0.478132	0.247042	0.527041	rpsM	NC_999999999.1	1154356	1154727	-	372	protein_coding	30S ribosomal protein S13&&sp|A9KJG9|RS13_LACP7 30S ribosomal protein S13 OS=Lachnoclostridium phytofermentans (strain ATCC 700394 / DSM 18823 / ISDg) OX=357809 GN=rpsM PE=3 SV=1 && PF00416:Ribosomal protein S13/S18	-
CI595_RS01330	4455	8118	398	1555	132	174	1287.15	2757.6	121.742	660.052	27.7697	40.4285	1856.74	3731.04	-1.00678	0.0156108	0.114423	103.012	10400.6	-6.65578	8.57e-36	2.94e-33	151.531	456.996	-1.59164	0.000302122	0.00440173	dpaL	NC_999999999.1	286015	287223	+	1209	protein_coding	diaminopropionate ammonia-lyase&&sp|P40817|DPAL_SALTY Diaminopropionate ammonia-lyase OS=Salmonella typhimurium (strain LT2 / SGSC1412 / ATCC 700720) OX=99287 GN=dpaL PE=1 SV=3 && PF00291:Pyridoxal-phosphate dependent enzyme	PALP
CI595_RS21180	3078	2788	1469	2370	2519	2596	2198.7	2341.49	1110.95	2487.22	1310.22	1491.28	2829.87	2577.8	0.134573	0.744948	0.945399	1966.14	3571.95	-0.86128	0.0380245	0.078965	2260.92	1686.72	0.422679	0.307547	0.595468	CI595_RS21180	NC_999999999.1	4905791	4906279	-	489	protein_coding	cob(I)yrinic acid a%2Cc-diamide adenosyltransferase&&sp|P0A9H6|BTUR_ECOL6 Corrinoid adenosyltransferase OS=Escherichia coli O6:H1 (strain CFT073 / ATCC 700928 / UPEC) OX=199310 GN=btuR PE=3 SV=1 && PF02572:ATP:corrinoid adenosyltransferase BtuR/CobO/CobP	-
CI595_RS06500	1825	1230	1805	1537	4993	3347	849.979	673.524	890.019	1051.69	1693.26	1253.6	1835.24	1528.42	0.263886	0.52461	0.824932	3897.18	1575.87	1.30624	0.00183401	0.00566575	2914.98	2072.51	0.492095	0.234256	0.515266	tpiA	NC_999999999.1	1453899	1454648	+	750	protein_coding	triose-phosphate isomerase&&sp|A9KPF8|TPIS_LACP7 Triosephosphate isomerase OS=Lachnoclostridium phytofermentans (strain ATCC 700394 / DSM 18823 / ISDg) OX=357809 GN=tpiA PE=3 SV=1 && PF00121:Triosephosphate isomerase	-
CI595_RS06100	665	408	2819	571	5794	4404	221.227	159.581	992.862	279.075	1403.5	1178.21	681.809	556.922	0.291763	0.48892	0.804497	4522.38	522.744	3.11268	4.13e-12	8.55e-11	3835.56	3236.79	0.244873	0.552787	0.802237	CI595_RS06100	NC_999999999.1	1370703	1371752	+	1050	protein_coding	nitronate monooxygenase family protein&&sp|Q49W60|NMO_STAS1 Probable nitronate monooxygenase OS=Staphylococcus saprophyticus subsp. saprophyticus (strain ATCC 15305 / DSM 20229 / NCIMB 8711 / NCTC 7292 / S-41) OX=342451 GN=SSP1854 PE=3 SV=1 && PF03060:Nitronate monooxygenase	NPD
CI595_RS06790	4310	3894	3019	2987	159	235	891.362	946.837	661.023	907.569	23.9437	39.0843	3566.59	3609.6	-0.0173051	0.967262	1	124.086	4988.93	-5.32772	2.49e-26	2.93e-24	204.657	3466.43	-4.08127	5.18e-18	5.44e-16	CI595_RS06790	NC_999999999.1	1521345	1523033	-	1689	protein_coding	[FeFe] hydrogenase%2C group A&&sp|Q46508|HNDD_DESFR NADP-reducing hydrogenase subunit HndD OS=Desulfovibrio fructosivorans OX=878 GN=hndD PE=1 SV=1 && PF02256:Iron hydrogenase small subunit|PF13510:2Fe-2S iron-sulfur cluster binding domain|PF10588:NADH-ubiquinone oxidoreductase-G iron-sulfur binding region|PF12837:4Fe-4S binding domain|PF02906:Iron only hydrogenase large subunit, C-terminal domain	Fe_hyd_lg_C
CI595_RS05265	243	111	2040	2106	5956	4065	219.332	117.793	1949.41	2792.68	3914.42	2950.62	2514.65	203.498	3.62636	4.47e-15	8.36e-13	4648.83	142.234	5.02958	3.78e-24	3.46e-22	3540.31	2342.34	0.595911	0.149749	0.390709	rplV	NC_999999999.1	1165542	1165928	-	387	protein_coding	50S ribosomal protein L22&&sp|A9KJI9|RL22_LACP7 50S ribosomal protein L22 OS=Lachnoclostridium phytofermentans (strain ATCC 700394 / DSM 18823 / ISDg) OX=357809 GN=rplV PE=3 SV=1 && PF00237:Ribosomal protein L22p/L17e	-
CI595_RS14830	1197	1348	1881	1010	5055	4004	35.6089	47.1473	59.242	44.1421	109.497	95.7891	1205.99	1002.47	0.266587	0.522649	0.822163	3945.57	1727.05	1.19189	0.00435463	0.0121001	3487.18	2159.78	0.691161	0.0952255	0.299779	CI595_RS14830	NC_999999999.1	3400597	3412338	+	11742	protein_coding	prepilin-type N-terminal cleavage/methylation domain-containing protein&&-- && -	-
CI595_RS03895	471	387	2567	844	5391	4753	332.37	321.081	1917.8	875.007	2770.05	2697.28	1007.78	394.448	1.35293	0.00149644	0.0199785	4207.83	495.839	3.0849	6.21e-12	1.25e-10	4139.51	2947.44	0.489988	0.235377	0.515266	infC	NC_999999999.1	848889	849383	-	495	protein_coding	translation initiation factor IF-3&&sp|Q8R9C2|IF3_CALS4 Translation initiation factor IF-3 OS=Caldanaerobacter subterraneus subsp. tengcongensis (strain DSM 15242 / JCM 11007 / NBRC 100824 / MB4) OX=273068 GN=infC PE=3 SV=1 && PF00707:Translation initiation factor IF-3, C-terminal domain|PF05198:Translation initiation factor IF-3, N-terminal domain	-
CI595_RS17245	2651	2677	1820	2609	2052	2555	845.672	1004.02	614.668	1222.74	476.636	655.452	3115.25	2220.19	0.488622	0.237257	0.592351	1601.63	3429.74	-1.09847	0.00845291	0.0214494	2225.21	2089.74	0.0906298	0.827406	0.969213	CI595_RS17245	NC_999999999.1	4012591	4013685	-	1095	protein_coding	KamA family radical SAM protein&&sp|O67554|Y1632_AQUAE Putative L-lysine 2,3-aminomutase aq_1632 OS=Aquifex aeolicus (strain VF5) OX=224324 GN=aq_1632 PE=3 SV=1 && PF04055:Radical SAM superfamily	Radical_SAM
CI595_RS00190	1191	1151	2079	784	5187	3940	714.817	812.197	1321.04	691.301	2266.82	1901.68	936.138	997.446	-0.0915512	0.828496	0.984842	4048.6	1474.66	1.457	0.000535529	0.00195679	3431.44	2387.12	0.523533	0.205415	0.476199	clpP	NC_999999999.1	38169	38750	-	582	protein_coding	ATP-dependent Clp endopeptidase proteolytic subunit ClpP&&sp|C4ZGF4|CLPP_AGARV ATP-dependent Clp protease proteolytic subunit OS=Agathobacter rectalis (strain ATCC 33656 / DSM 3377 / JCM 17463 / KCTC 5835 / VPI 0990) OX=515619 GN=clpP PE=3 SV=1 && PF00574:Clp protease	-
CI595_RS23720	460	385	2450	486	5639	4902	374.548	368.564	2111.99	581.371	3343.25	3209.82	580.316	385.235	0.590853	0.163701	0.47808	4401.4	493.277	3.15725	2.25e-12	5.07e-11	4269.28	2813.1	0.601817	0.145422	0.384103	rplM	NC_999999999.1	5476631	5477059	+	429	protein_coding	50S ribosomal protein L13&&sp|C4ZI85|RL13_AGARV 50S ribosomal protein L13 OS=Agathobacter rectalis (strain ATCC 33656 / DSM 3377 / JCM 17463 / KCTC 5835 / VPI 0990) OX=515619 GN=rplM PE=3 SV=1 && PF00572:Ribosomal protein L13	-
CI595_RS17030	2677	3855	1906	1608	1727	2492	1309.65	2217.35	987.206	1155.74	615.203	980.424	1920.02	2241.97	-0.223651	0.589187	0.87348	1347.96	4938.96	-1.87331	1.06e-05	6.15e-05	2170.34	2188.48	-0.0119932	0.978054	1	CI595_RS17030	NC_999999999.1	3958188	3958901	+	714	protein_coding	response regulator transcription factor&&sp|Q06239|VANR_ENTFC Regulatory protein VanR OS=Enterococcus faecium OX=1352 GN=vanR PE=3 SV=1 && PF00486:Transcriptional regulatory protein, C terminal|PF00072:Response regulator receiver domain	Response_reg
CI595_RS01335	4310	7863	417	1256	161	209	1194.85	2562.87	122.391	511.556	32.4997	46.5951	1499.72	3609.6	-1.2671	0.00248821	0.0295709	125.647	10073.9	-6.32351	1.36e-33	3.3e-31	182.013	478.812	-1.39469	0.00134194	0.0134655	CI595_RS01335	NC_999999999.1	287295	288554	+	1260	protein_coding	YgeY family selenium metabolism-linked hydrolase&&sp|P65809|YGEY_ECO57 Uncharacterized protein YgeY OS=Escherichia coli O157:H7 OX=83334 GN=ygeY PE=3 SV=1 && PF01546:Peptidase family M20/M25/M40|PF07687:Peptidase dimerisation domain	Peptidase_M20
CI595_RS06795	3832	3839	2948	2828	270	409	713.889	840.864	581.446	774.02	36.6257	61.2754	3376.74	3209.28	0.0733668	0.859372	1	210.725	4918.46	-4.54385	3.32e-21	2.24e-19	356.199	3384.91	-3.24786	6.77e-13	4.54e-11	CI595_RS06795	NC_999999999.1	1523046	1524920	-	1875	protein_coding	NADH-ubiquinone oxidoreductase-F iron-sulfur binding region domain-containing protein&&sp|Q46507|HNDC_DESFR NADP-reducing hydrogenase subunit HndC OS=Desulfovibrio fructosivorans OX=878 GN=hndC PE=1 SV=1 && PF01512:Respiratory-chain NADH dehydrogenase 51 Kd subunit|PF10589:NADH-ubiquinone oxidoreductase-F iron-sulfur binding region|PF00037:4Fe-4S binding domain|PF10531:SLBB domain	Fer4
CI595_RS05010	1458	813	1367	379	5402	4704	558.43	366.104	554.315	213.264	1506.55	1448.89	452.555	1221.06	-1.43179	0.000793064	0.0120335	4216.42	1041.62	2.0171	2.47e-06	1.65e-05	4096.83	1569.6	1.38405	0.000978212	0.0106795	ftsX	NC_999999999.1	1115695	1116606	-	912	protein_coding	permease-like cell division protein FtsX&&sp|Q81X30|FTSX_BACAN Cell division protein FtsX OS=Bacillus anthracis OX=1392 GN=ftsX PE=1 SV=1 && PF18075:FtsX extracellular domain	-
CI595_RS24070	3582	3990	1782	2221	1060	1316	1716.34	2247.78	903.99	1563.49	369.83	507.099	2651.96	2999.9	-0.177863	0.666951	0.916611	827.345	5111.92	-2.62709	2.01e-09	2.55e-08	1146.13	2046.11	-0.836019	0.0447433	0.184657	nagB	NC_999999999.1	5553268	5553996	-	729	protein_coding	glucosamine-6-phosphate deaminase&&sp|A9KIR8|NAGB_LACP7 Glucosamine-6-phosphate deaminase OS=Lachnoclostridium phytofermentans (strain ATCC 700394 / DSM 18823 / ISDg) OX=357809 GN=nagB PE=3 SV=1 && PF01182:Glucosamine-6-phosphate isomerases/6-phosphogluconolactonase	-
CI595_RS07070	1236	1102	1961	413	5994	3217	77.96	81.7217	130.951	38.2711	275.288	163.178	493.152	1035.13	-1.06959	0.0114812	0.0918492	4678.49	1411.88	1.72837	4.55e-05	0.000222952	2801.76	2251.63	0.315361	0.4455	0.7263	CI595_RS07070	NC_999999999.1	1582793	1588330	+	5538	protein_coding	fibronectin type III domain-containing protein&&-- && PF13402:Peptidase M60, enhancin and enhancin-like|PF00041:Fibronectin type III domain	fn3
CI595_RS14795	2161	2197	2344	1671	2863	2629	1700.11	2032.15	1952.35	1931.38	1640.07	1663.3	1995.25	1809.82	0.140689	0.734644	0.945058	2234.64	2814.77	-0.332932	0.420486	0.5655	2289.66	2691.39	-0.233197	0.572678	0.816045	CI595_RS14795	NC_999999999.1	3392771	3393214	+	444	protein_coding	hypothetical protein&&-- && -	-
CI595_RS15290	3674	3580	1459	1942	1232	1950	857.282	982.133	360.427	665.735	209.321	365.912	2318.83	3076.95	-0.408105	0.32345	0.673058	961.597	4586.64	-2.25375	1.71e-07	1.5e-06	1698.3	1675.24	0.019743	0.963576	1	CI595_RS15290	NC_999999999.1	3537639	3539135	+	1497	protein_coding	sensor histidine kinase&&sp|Q45614|WALK_BACSU Sensor histidine kinase WalK OS=Bacillus subtilis (strain 168) OX=224308 GN=walK PE=1 SV=1 && PF02518:Histidine kinase-, DNA gyrase B-, and HSP90-like ATPase|PF00512:His Kinase A (phospho-acceptor) domain|PF00672:HAMP domain	HATPase_c
CI595_RS24760	1696	1688	1971	1591	3654	3112	630.909	738.271	776.255	869.518	989.753	930.975	1899.72	1420.38	0.419451	0.311835	0.663675	2852.05	2162.65	0.399201	0.334388	0.475457	2710.32	2263.12	0.260151	0.52918	0.786946	CI595_RS24760	NC_999999999.1	5700335	5701273	-	939	protein_coding	transketolase family protein&&sp|Q58092|TKTC_METJA Putative transketolase C-terminal section OS=Methanocaldococcus jannaschii (strain ATCC 43067 / DSM 2661 / JAL-1 / JCM 10045 / NBRC 100440) OX=243232 GN=MJ0679 PE=5 SV=1 && PF02780:Transketolase, C-terminal domain|PF02779:Transketolase, pyrimidine binding domain	-
CI595_RS00180	1536	1308	1633	969	4670	3359	231.664	231.941	260.754	214.713	512.864	407.414	1157.03	1286.38	-0.152909	0.714376	0.936063	3645.07	1675.8	1.12106	0.00725308	0.0188211	2925.44	1875.02	0.641723	0.121486	0.352241	lon	NC_999999999.1	34449	36764	-	2316	protein_coding	endopeptidase La&&sp|A9KH99|LON_LACP7 Lon protease OS=Lachnoclostridium phytofermentans (strain ATCC 700394 / DSM 18823 / ISDg) OX=357809 GN=lon PE=3 SV=1 && PF05362:Lon protease (S16) C-terminal proteolytic domain|PF00004:ATPase family associated with various cellular activities (AAA)|PF02190:ATP-dependent protease La (LON) substrate-binding domain	AAA
CI595_RS00005	1378	555	361	341	2528	8252	314.193	148.78	87.1428	114.227	419.703	1513.09	407.181	1154.06	-1.50277	0.000441045	0.00749412	1973.17	711.077	1.47234	0.000517233	0.00190187	7186.89	414.513	4.11552	1.87e-18	2.01e-16	CI595_RS00005	NC_999999999.1	50	1581	-	1532	protein_coding	16S ribosomal RNA&&-- && -	-
CI595_RS07155	2170	2223	2702	1272	2325	2687	192.58	231.949	253.871	165.846	150.242	191.768	1518.83	1817.36	-0.258892	0.5327	0.832617	1814.72	2848.08	-0.650183	0.116635	0.204384	2340.17	3102.45	-0.406762	0.324886	0.611134	CI595_RS07155	NC_999999999.1	1607023	1610958	+	3936	protein_coding	ATP-binding protein&&sp|P0C0F6|RPFC_XANCP Sensory/regulatory protein RpfC OS=Xanthomonas campestris pv. campestris (strain ATCC 33913 / DSM 3586 / NCPPB 528 / LMG 568 / P 25) OX=190485 GN=rpfC PE=1 SV=2 && PF00072:Response regulator receiver domain|PF00512:His Kinase A (phospho-acceptor) domain|PF00990:Diguanylate cyclase, GGDEF domain|PF02518:Histidine kinase-, DNA gyrase B-, and HSP90-like ATPa…	HATPase_c
CI595_RS07655	413	211	2255	2018	4150	4267	586.437	352.254	3389.96	4209.79	4290.79	4872.5	2409.57	345.873	2.79996	3.01e-10	2.69e-08	3239.19	270.352	3.58226	8.11e-15	2.55e-13	3716.24	2589.21	0.521324	0.207136	0.478024	rpsP	NC_999999999.1	1720741	1720986	+	246	protein_coding	30S ribosomal protein S16&&sp|C4Z929|RS16_AGARV 30S ribosomal protein S16 OS=Agathobacter rectalis (strain ATCC 33656 / DSM 3377 / JCM 17463 / KCTC 5835 / VPI 0990) OX=515619 GN=rpsP PE=3 SV=1 && PF00886:Ribosomal protein S16	-
CI595_RS06115	3321	3375	984	2219	1305	1949	897.174	1071.97	281.436	880.71	256.706	423.426	2649.58	2781.32	-0.0700199	0.866107	1	1018.58	4324	-2.08565	1.14e-06	8.14e-06	1697.43	1129.84	0.587201	0.158093	0.403008	CI595_RS06115	NC_999999999.1	1375004	1376296	+	1293	protein_coding	amidohydrolase family protein&&sp|O14057|GUAD_SCHPO Probable guanine deaminase OS=Schizosaccharomyces pombe (strain 972 / ATCC 24843) OX=284812 GN=SPCC1672.03c PE=3 SV=1 && PF01979:Amidohydrolase family	Amidohydro_1
CI595_RS05155	692	503	2275	1331	4517	3703	615.063	525.635	2140.78	1738.04	2923.35	2646.83	1589.27	579.535	1.45516	0.000603503	0.00958149	3525.64	644.456	2.45157	1.98e-08	2.09e-07	3225.03	2612.17	0.304065	0.461548	0.741302	rpsK	NC_999999999.1	1153866	1154258	-	393	protein_coding	30S ribosomal protein S11&&sp|A9KJG8|RS11_LACP7 30S ribosomal protein S11 OS=Lachnoclostridium phytofermentans (strain ATCC 700394 / DSM 18823 / ISDg) OX=357809 GN=rpsK PE=3 SV=1 && PF00411:Ribosomal protein S11	-
CI595_RS08750	1276	1447	3061	820	3197	3218	714.287	952.342	1814.1	674.378	1303.11	1448.66	979.123	1068.63	-0.126232	0.763805	0.957832	2495.34	1853.89	0.428689	0.30048	0.43863	2802.63	3514.65	-0.326576	0.428785	0.709557	CI595_RS08750	NC_999999999.1	1974136	1974759	+	624	protein_coding	ATPase&&-- && -	-
CI595_RS02690	1978	2266	2311	1764	2289	2393	376.938	507.699	466.252	493.867	317.62	366.728	2106.29	1656.56	0.34647	0.402891	0.735651	1786.62	2903.17	-0.700334	0.0911887	0.16579	2084.12	2653.5	-0.348428	0.399392	0.681296	ftsH	NC_999999999.1	566514	568346	-	1833	protein_coding	ATP-dependent zinc metalloprotease FtsH&&sp|B9MPK5|FTSH_CALBD ATP-dependent zinc metalloprotease FtsH OS=Caldicellulosiruptor bescii (strain ATCC BAA-1888 / DSM 6725 / Z-1320) OX=521460 GN=ftsH PE=3 SV=1 && PF01434:Peptidase family M41|PF17862:AAA+ lid domain|PF00004:ATPase family associated with various cellular activities (AAA)	AAA
CI595_RS02285	2767	2869	1846	2015	1546	1837	2598.2	3167.35	1835.15	2779.75	1057.04	1387.17	2405.99	2317.34	0.0541393	0.896669	1	1206.68	3675.72	-1.60685	0.000142163	0.000607291	1599.88	2119.59	-0.405773	0.327364	0.611976	CI595_RS02285	NC_999999999.1	489198	489569	-	372	protein_coding	RidA family protein&&sp|O34133|ALDR_LACLA Putative regulator AldR OS=Lactococcus lactis subsp. lactis (strain IL1403) OX=272623 GN=aldR PE=3 SV=2 && PF01042:Endoribonuclease L-PSP	Ribonuc_L-PSP
CI595_RS14350	2772	3401	2768	2042	893	1004	1011.78	1459.5	1069.64	1095.01	237.336	294.704	2438.23	2321.53	0.0707369	0.864899	1	696.997	4357.31	-2.64396	1.66e-09	2.17e-08	874.401	3178.23	-1.86169	1.29e-05	0.000300393	CI595_RS14350	NC_999999999.1	3282761	3283717	-	957	protein_coding	alpha/beta hydrolase&&-- && PF12146:Serine aminopeptidase, S33	-
CI595_RS00535	492	299	2572	1114	4530	3871	103.592	74.0174	573.334	344.598	694.506	655.452	1330.17	412.035	1.69041	7.9e-05	0.00185557	3535.79	383.096	3.20595	1.34e-12	3.17e-11	3371.35	2953.18	0.191058	0.64357	0.861601	CI595_RS00535	NC_999999999.1	104138	105796	-	1659	protein_coding	Na/Pi cotransporter family protein&&sp|Q97ID9|PHOU_CLOAB Phosphate-specific transport system accessory protein PhoU homolog OS=Clostridium acetobutylicum (strain ATCC 824 / DSM 792 / JCM 1419 / LMG 5710 / VKM B-1787) OX=272562 GN=phoU PE=2 SV=1 && PF01895:PhoU domain|PF02690:Na+/Pi-cotransporter	Na_Pi_cotrans
CI595_RS13125	492	430	1980	1267	4756	3942	596.732	613.176	2542.47	2257.66	4200.23	3844.93	1512.86	412.035	1.87606	1.31e-05	0.000383643	3712.19	550.93	2.75213	4.96e-10	7.3e-09	3433.19	2273.45	0.594651	0.150672	0.390709	rpsF	NC_999999999.1	2973922	2974209	+	288	protein_coding	30S ribosomal protein S6&&sp|Q2RM72|RS6_MOOTA 30S ribosomal protein S6 OS=Moorella thermoacetica (strain ATCC 39073 / JCM 9320) OX=264732 GN=rpsF PE=3 SV=1 && PF01250:Ribosomal protein S6	-
CI595_RS19030	5114	4606	733	1582	388	404	1998.16	2115.9	303.214	908.12	110.387	126.943	1888.98	4282.95	-1.18097	0.00469114	0.0472793	302.828	5901.13	-4.28378	1.42e-19	8.02e-18	351.844	841.644	-1.25791	0.00314359	0.026767	ftcD	NC_999999999.1	4406991	4407884	+	894	protein_coding	glutamate formimidoyltransferase&&sp|Q99XR4|GLFT_STRP1 Glutamate formimidoyltransferase OS=Streptococcus pyogenes serotype M1 OX=301447 GN=M5005_Spy1772 PE=1 SV=1 && PF07837:Formiminotransferase domain, N-terminal subdomain|PF02971:Formiminotransferase domain	-
CI595_RS07515	2008	2054	2752	918	2445	2625	265.082	318.801	384.629	178.044	235.024	278.679	1096.14	1681.68	-0.617452	0.137985	0.435787	1908.38	2631.56	-0.463517	0.262632	0.394263	2286.17	3159.86	-0.466891	0.258642	0.540811	polA	NC_999999999.1	1688367	1691012	+	2646	protein_coding	DNA polymerase I&&sp|O34996|DPO1_BACSU DNA polymerase I OS=Bacillus subtilis (strain 168) OX=224308 GN=polA PE=3 SV=1 && PF00476:DNA polymerase family A|PF02739:5'-3' exonuclease, N-terminal resolvase-like domain|PF01367:5'-3' exonuclease, C-terminal SAM fold	-
CI595_RS05240	271	131	1505	2352	5323	3055	256.537	145.799	1508.32	3271.03	3669.05	2325.67	2808.38	226.948	3.62849	4.09e-15	8e-13	4154.75	167.858	4.62866	1.8e-21	1.26e-19	2660.67	1728.05	0.622623	0.133124	0.371766	rplN	NC_999999999.1	1163571	1163939	-	369	protein_coding	50S ribosomal protein L14&&sp|C4ZBS9|RL14_AGARV 50S ribosomal protein L14 OS=Agathobacter rectalis (strain ATCC 33656 / DSM 3377 / JCM 17463 / KCTC 5835 / VPI 0990) OX=515619 GN=rplN PE=3 SV=1 && PF00238:Ribosomal protein L14p/L23e	-
CI595_RS12980	4615	6033	1059	618	134	165	1821.52	2799.62	442.523	358.36	38.5111	52.3727	737.929	3865.04	-2.38877	4e-08	2.01e-06	104.573	7729.37	-6.20586	1.47e-32	3.35e-30	143.692	1215.96	-3.07982	1.63e-11	9.26e-10	CI595_RS12980	NC_999999999.1	2941934	2942818	+	885	protein_coding	sugar ABC transporter permease&&sp|O32155|YURN_BACSU Probable ABC transporter permease protein YurN OS=Bacillus subtilis (strain 168) OX=224308 GN=yurN PE=3 SV=1 && PF00528:Binding-protein-dependent transport system inner membrane component	BPD_transp_1
CI595_RS21170	2286	1864	1262	1080	2746	3313	1052.06	1008.59	614.895	730.224	920.201	1226.15	1289.57	1914.51	-0.570064	0.170024	0.487543	2143.32	2388.14	-0.156003	0.706394	0.817345	2885.37	1449.04	0.993615	0.0171507	0.0947568	dapB	NC_999999999.1	4903935	4904693	-	759	protein_coding	4-hydroxy-tetrahydrodipicolinate reductase&&sp|Q8RBI6|DAPB_CALS4 4-hydroxy-tetrahydrodipicolinate reductase OS=Caldanaerobacter subterraneus subsp. tengcongensis (strain DSM 15242 / JCM 11007 / NBRC 100824 / MB4) OX=273068 GN=dapB PE=3 SV=1 && PF01113:Dihydrodipicolinate reductase, N-terminus|PF05173:Dihydrodipicolinate reductase, C-terminus	DapB_N
CI595_RS12995	4063	5949	1127	680	290	408	1592.85	2742.05	467.767	391.656	82.7836	128.631	811.959	3402.74	-2.06709	1.54e-06	5.8e-05	226.336	7621.75	-5.07271	6.41e-25	6.77e-23	355.328	1294.03	-1.86423	1.57e-05	0.000356015	CI595_RS12995	NC_999999999.1	2945480	2946370	+	891	protein_coding	Rpn family recombination-promoting nuclease/putative transposase&&-- && PF12784:PD-(D/E)XK nuclease family transposase	-
CI595_RS04560	1585	1976	918	1124	3346	3504	340.498	499.086	208.788	354.748	523.395	605.352	1342.11	1327.42	0.0158427	0.971493	1	2611.64	2531.63	0.0449115	0.914356	0.988272	3051.72	1054.06	1.53358	0.000281934	0.00413705	groL	NC_999999999.1	1001632	1003257	-	1626	protein_coding	chaperonin GroEL&&sp|C4Z3R4|CH60_LACE2 60 kDa chaperonin OS=Lachnospira eligens (strain ATCC 27750 / DSM 3376 / VPI C15-48 / C15-B4) OX=515620 GN=groL PE=3 SV=1 && PF00118:TCP-1/cpn60 chaperonin family	-
CI595_RS07200	594	467	2467	1948	3900	3022	64.3972	59.5251	283.157	310.268	307.867	263.471	2325.99	497.46	2.22486	2.87e-07	1.28e-05	3044.06	598.333	2.3468	7.1e-08	6.66e-07	2631.93	2832.62	-0.105999	0.797945	0.949693	carB	NC_999999999.1	1617446	1620667	-	3222	protein_coding	carbamoyl-phosphate synthase large subunit&&sp|O28994|CARB_ARCFU Carbamoyl-phosphate synthase large chain OS=Archaeoglobus fulgidus (strain ATCC 49558 / VC-16 / DSM 4304 / JCM 9628 / NBRC 100126) OX=224325 GN=carB PE=3 SV=1 && PF02787:Carbamoyl-phosphate synthetase large chain, oligomerisation domain|PF02786:Carbamoyl-phosphate synthase L chain, ATP binding domain|PF02142:MGS-like domain	CPSase_L_D2
CI595_RS05295	167	116	1724	1188	4971	4177	183.441	149.81	2004.9	1917.18	3975.95	3689.79	1418.53	139.848	3.34116	4.57e-13	5.53e-11	3880.01	148.64	4.70527	6.91e-22	5.08e-20	3637.85	1979.51	0.877916	0.0345612	0.156687	rpsJ	NC_999999999.1	1168949	1169266	-	318	protein_coding	30S ribosomal protein S10&&sp|C4ZBD3|RS10_AGARV 30S ribosomal protein S10 OS=Agathobacter rectalis (strain ATCC 33656 / DSM 3377 / JCM 17463 / KCTC 5835 / VPI 0990) OX=515619 GN=rpsJ PE=3 SV=1 && PF00338:Ribosomal protein S10p/S20e	Ribosomal_S10
CI595_RS08105	1355	1347	2956	1725	2774	2166	727.051	849.759	1679.22	1359.82	1083.8	934.634	2059.72	1134.8	0.859918	0.0390387	0.208207	2165.18	1725.77	0.327256	0.429584	0.57577	1886.42	3394.09	-0.847321	0.0412668	0.17562	CI595_RS08105	NC_999999999.1	1827531	1828181	+	651	protein_coding	DUF3786 domain-containing protein&&-- && PF12654:Domain of unknown function (DUF3786)	-
CI595_RS22745	2855	3228	1746	2385	990	1111	936.403	1244.78	606.287	1149.25	236.434	293.041	2847.78	2391.04	0.252172	0.541672	0.837124	772.708	4135.66	-2.4199	2.61e-08	2.68e-07	967.59	2004.77	-1.05085	0.0120005	0.0733282	CI595_RS22745	NC_999999999.1	5253817	5254881	+	1065	protein_coding	aldose epimerase family protein&&sp|P05149|GALM_ACICA Aldose 1-epimerase OS=Acinetobacter calcoaceticus OX=471 GN=mro PE=1 SV=1 && PF01263:Aldose 1-epimerase	Aldose_epim
CI595_RS24795	2098	2593	1921	1394	2351	1956	678.56	986.025	657.789	662.389	553.672	508.756	1664.5	1757.06	-0.0780935	0.851734	0.99809	1835.01	3322.12	-0.856246	0.0392202	0.0810788	1703.52	2205.71	-0.372677	0.368118	0.657538	CI595_RS24795	NC_999999999.1	5706828	5707907	-	1080	protein_coding	ATP-dependent 6-phosphofructokinase&&sp|E0RTD9|PFKA_SPITD ATP-dependent 6-phosphofructokinase OS=Spirochaeta thermophila (strain ATCC 49972 / DSM 6192 / RI 19.B1) OX=665571 GN=pfkA PE=3 SV=1 && PF00365:Phosphofructokinase	PFK
CI595_RS04625	1174	988	2022	1010	4250	2814	245.855	243.26	448.3	310.742	648.062	473.906	1205.99	983.209	0.294575	0.479875	0.802692	3317.24	1265.83	1.38985	0.000950365	0.00322638	2450.78	2321.67	0.0780855	0.850963	0.98122	CI595_RS04625	NC_999999999.1	1014871	1016538	-	1668	protein_coding	ribonuclease J&&sp|Q45493|RNJ1_BACSU Ribonuclease J1 OS=Bacillus subtilis (strain 168) OX=224308 GN=rnjA PE=1 SV=1 && PF00753:Metallo-beta-lactamase superfamily|PF17770:Ribonuclease J C-terminal domain|PF07521:Zn-dependent metallo-hydrolase RNA specificity domain	Lactamase_B
CI595_RS10665	598	452	2830	657	4132	3548	86.4949	76.8653	433.364	139.612	435.178	412.696	784.496	500.81	0.647305	0.12364	0.406727	3225.14	579.116	2.47726	1.52e-08	1.64e-07	3090.04	3249.42	-0.072543	0.860999	0.985421	leuS	NC_999999999.1	2371249	2373663	-	2415	protein_coding	leucine--tRNA ligase&&sp|B7GK53|SYL_ANOFW Leucine--tRNA ligase OS=Anoxybacillus flavithermus (strain DSM 21510 / WK1) OX=491915 GN=leuS PE=3 SV=1 && PF13603:Leucyl-tRNA synthetase, Domain 2|PF09334:tRNA synthetases class I (M)|PF00133:tRNA synthetases class I (I, L, M and V)|PF08264:Anticodon-binding domain of tRNA	-
CI595_RS13160	1130	1170	2099	1109	3677	2900	297.002	361.551	584.078	428.234	703.708	612.967	1324.2	946.359	0.484568	0.244775	0.597742	2870	1499	0.937024	0.024485	0.0540349	2525.68	2410.09	0.0675975	0.870886	0.990824	dnaB	NC_999999999.1	2980269	2981597	+	1329	protein_coding	replicative DNA helicase&&sp|P37469|DNAC_BACSU Replicative DNA helicase OS=Bacillus subtilis (strain 168) OX=224308 GN=dnaC PE=1 SV=2 && PF00772:DnaB-like helicase N terminal domain|PF03796:DnaB-like helicase C terminal domain	DnaB_C
CI595_RS00405	1499	1780	1060	1290	2950	3416	1601.25	2235.53	1198.79	2024.49	2294.55	2934.5	1540.32	1255.4	0.295029	0.477707	0.802692	2302.55	2280.52	0.0138961	0.974389	1	2975.08	1217.11	1.28941	0.00211972	0.0193038	CI595_RS00405	NC_999999999.1	76061	76387	+	327	protein_coding	helix-turn-helix transcriptional regulator&&-- && PF01381:Helix-turn-helix	HTH_3
CI595_RS14170	1498	1139	2572	914	2851	2842	375.097	335.319	681.836	336.237	519.813	572.287	1091.36	1254.56	-0.201065	0.629987	0.897187	2225.28	1459.28	0.608718	0.1426	0.239433	2475.17	2953.18	-0.254722	0.537489	0.793824	CI595_RS14170	NC_999999999.1	3232098	3233492	+	1395	protein_coding	glycine--tRNA ligase&&sp|A9KJ36|SYG_LACP7 Glycine--tRNA ligase OS=Lachnoclostridium phytofermentans (strain ATCC 700394 / DSM 18823 / ISDg) OX=357809 GN=glyQS PE=3 SV=1 && PF03129:Anticodon binding domain|PF00587:tRNA synthetase class II core domain (G, H, P, S and T)	HGTP_anticodon
CI595_RS05280	181	74	1572	1390	5253	3265	210.748	101.302	1937.83	2377.76	4453.59	3057.22	1659.72	151.573	3.45164	7.71e-14	1.02e-11	4100.12	94.8304	5.43273	1.6e-26	1.94e-24	2843.57	1804.98	0.655696	0.113717	0.336924	rplW	NC_999999999.1	1167225	1167524	-	300	protein_coding	50S ribosomal protein L23&&sp|C4ZBS1|RL23_AGARV 50S ribosomal protein L23 OS=Agathobacter rectalis (strain ATCC 33656 / DSM 3377 / JCM 17463 / KCTC 5835 / VPI 0990) OX=515619 GN=rplW PE=3 SV=1 && PF00276:Ribosomal protein L23	-
CI595_RS22300	882	965	2526	1920	2673	2712	136.746	175.904	414.625	437.335	301.76	338.137	2292.56	738.66	1.63378	0.000119926	0.00252889	2086.34	1236.36	0.75486	0.0697837	0.132306	2361.95	2900.37	-0.296233	0.473371	0.752614	pflB	NC_999999999.1	5159407	5161659	+	2253	protein_coding	formate C-acetyltransferase&&sp|Q5HKH9|PFLB_STAEQ Formate acetyltransferase OS=Staphylococcus epidermidis (strain ATCC 35984 / RP62A) OX=176279 GN=pflB PE=3 SV=1 && PF02901:Pyruvate formate lyase-like|PF01228:Glycine radical	-
CI595_RS07620	2446	2625	1602	2099	1464	1432	765.594	965.993	530.862	965.211	333.657	360.448	2506.29	2048.51	0.290947	0.481751	0.802692	1142.68	3363.11	-1.55724	0.00022387	0.000906486	1247.16	1839.43	-0.560546	0.177155	0.433703	CI595_RS07620	NC_999999999.1	1712675	1713790	-	1116	protein_coding	DUF362 domain-containing protein&&sp|P73695|Y1697_SYNY3 Thylakoid-associated protein sll1697 OS=Synechocystis sp. (strain PCC 6803 / Kazusa) OX=1111708 GN=sll1697 PE=4 SV=1 && PF14697:4Fe-4S dicluster domain|PF04015:Domain of unknown function (DUF362)	-
CI595_RS20240	4759	3241	874	1523	612	639	3441.72	2755.76	669.187	1618.18	322.276	371.636	1818.53	3985.64	-1.132	0.00668102	0.0607795	477.667	4152.32	-3.11945	3.45e-12	7.29e-11	556.512	1003.54	-0.850424	0.0431319	0.180554	CI595_RS20240	NC_999999999.1	4693595	4694077	-	483	protein_coding	hypothetical protein&&-- && -	-
CI595_RS14345	3443	3417	2760	955	383	564	506.171	590.619	429.582	206.268	40.9993	66.6802	1140.32	2883.49	-1.33831	0.00145081	0.0194323	298.925	4377.81	-3.87171	8.07e-17	3.17e-15	491.192	3169.05	-2.68934	1.05e-09	4.95e-08	CI595_RS14345	NC_999999999.1	3280293	3282668	+	2376	protein_coding	TIM-barrel domain-containing protein&&sp|Q9P999|XYLS_SACS2 Alpha-xylosidase OS=Saccharolobus solfataricus (strain ATCC 35092 / DSM 1617 / JCM 11322 / P2) OX=273057 GN=xylS PE=1 SV=1 && PF01055:Glycosyl hydrolases family 31|PF16338:Domain of unknown function (DUF4968)	Glyco_hydro_31
CI595_RS01325	3639	6371	244	1037	74	97	1934.74	3982.46	137.343	810.005	28.6477	41.4735	1238.23	3047.64	-1.29936	0.0019617	0.02482	57.7407	8162.41	-7.13979	1.07e-38	6.31e-36	84.4691	280.173	-1.7281	0.000153581	0.00248845	CI595_RS01325	NC_999999999.1	285362	286018	+	657	protein_coding	helix-turn-helix transcriptional regulator&&-- && PF08348:YheO-like PAS domain|PF13309:HTH domain	-
CI595_RS20205	1924	1551	2215	760	2660	2235	314.637	298.208	383.492	182.594	316.741	293.928	907.481	1611.33	-0.828267	0.0474397	0.231886	2076.2	1987.13	0.0632829	0.879552	0.958454	1946.51	2543.28	-0.38576	0.351049	0.642752	nrdD	NC_999999999.1	4684275	4686410	-	2136	protein_coding	anaerobic ribonucleoside-triphosphate reductase&&sp|P43752|NRDD_HAEIN Anaerobic ribonucleoside-triphosphate reductase OS=Haemophilus influenzae (strain ATCC 51907 / DSM 11121 / KW20 / Rd) OX=71421 GN=nrdD PE=3 SV=1 && PF13597:Anaerobic ribonucleoside-triphosphate reductase|PF03477:ATP cone domain	-
CI595_RS22320	175	121	3192	90	4186	3552	304.122	247.228	5872.87	229.784	5296.97	4964.11	107.479	146.548	-0.447233	0.335455	0.682192	3267.29	155.046	4.39648	7.88e-20	4.7e-18	3093.52	3665.07	-0.24457	0.553316	0.802719	CI595_RS22320	NC_999999999.1	5164416	5164616	-	201	protein_coding	cold-shock protein&&sp|P96349|CSP2_LACPL Cold shock protein 2 OS=Lactobacillus plantarum (strain ATCC BAA-793 / NCIMB 8826 / WCFS1) OX=220668 GN=cspL PE=2 SV=1 && PF00313:'Cold-shock' DNA-binding domain	CSD
CI595_RS08320	1226	926	3165	486	2891	2571	162.216	144.051	443.356	94.4727	278.528	273.566	580.316	1026.76	-0.823113	0.0506184	0.240812	2256.5	1186.39	0.927474	0.0262367	0.0569845	2239.14	3634.07	-0.698595	0.0915956	0.296792	alaS	NC_999999999.1	1873424	1876063	+	2640	protein_coding	alanine--tRNA ligase&&sp|A9KMW7|SYA1_LACP7 Alanine--tRNA ligase 1 OS=Lachnoclostridium phytofermentans (strain ATCC 700394 / DSM 18823 / ISDg) OX=357809 GN=alaS1 PE=3 SV=1 && PF02272:DHHA1 domain|PF07973:Threonyl and Alanyl tRNA synthetase second additional domain|PF01411:tRNA synthetases class II (A)	-
CI595_RS06920	1691	2023	2809	1664	1442	1579	482.579	678.771	848.699	697.663	299.646	362.381	1986.89	1416.2	0.488428	0.238961	0.593664	1125.51	2591.85	-1.20328	0.00406469	0.0114445	1375.18	3225.31	-1.22972	0.00330146	0.0275279	trpB	NC_999999999.1	1549062	1550285	-	1224	protein_coding	tryptophan synthase subunit beta&&sp|B2V2T4|TRPB_CLOBA Tryptophan synthase beta chain OS=Clostridium botulinum (strain Alaska E43 / Type E3) OX=508767 GN=trpB PE=3 SV=1 && PF00291:Pyridoxal-phosphate dependent enzyme	PALP
CI595_RS08050	1834	2094	2341	1651	1470	1791	1873.18	2514.55	2531.39	2477.39	1093.24	1471.07	1971.36	1535.96	0.360006	0.38507	0.725533	1147.36	2682.81	-1.2253	0.00344597	0.00990265	1559.82	2687.95	-0.785061	0.0587324	0.223052	CI595_RS08050	NC_999999999.1	1814930	1815271	+	342	protein_coding	cobalt transporter&&-- && -	-
CI595_RS07535	1011	1162	3226	932	2451	2383	258.717	349.609	874.007	350.395	456.704	490.406	1112.85	846.697	0.394254	0.343296	0.69087	1913.07	1488.75	0.361793	0.383138	0.528741	2075.41	3704.11	-0.835679	0.0440015	0.182748	CI595_RS07535	NC_999999999.1	1692958	1694322	+	1365	protein_coding	PFL family protein&&sp|C4Z0F5|Y1067_LACE2 UPF0210 protein EUBELI_01067 OS=Lachnospira eligens (strain ATCC 27750 / DSM 3376 / VPI C15-48 / C15-B4) OX=515620 GN=EUBELI_01067 PE=3 SV=1 && PF05167:Uncharacterised ACR (DUF711)	-
CI595_RS06120	2950	2703	864	1621	1374	1618	428.82	461.957	132.967	346.181	145.431	189.142	1935.54	2470.61	-0.352126	0.394805	0.731133	1072.43	3463.05	-1.69101	6.54e-05	0.000306459	1409.15	992.058	0.506305	0.224202	0.499937	xdhA	NC_999999999.1	1376357	1378759	+	2403	protein_coding	xanthine dehydrogenase subunit XdhA&&sp|Q46799|XDHA_ECOLI Putative xanthine dehydrogenase molybdenum-binding subunit XdhA OS=Escherichia coli (strain K12) OX=83333 GN=xdhA PE=2 SV=1 && PF01315:Aldehyde oxidase and xanthine dehydrogenase, a/b hammerhead domain|PF02738:Molybdopterin-binding domain of aldehyde dehydrogenase	-
CI595_RS13450	732	493	2031	754	3892	3203	45.823	36.2845	134.604	69.3444	177.404	161.245	900.317	613.035	0.554313	0.18681	0.51451	3037.81	631.644	2.26569	1.82e-07	1.58e-06	2789.57	2332.01	0.258471	0.531758	0.789629	CI595_RS13450	NC_999999999.1	3046892	3052471	+	5580	protein_coding	glycosyltransferase&&-- && PF13489:Methyltransferase domain|PF00535:Glycosyl transferase family 2|PF13692:Glycosyl transferases group 1|PF00534:Glycosyl transferases group 1	Glycos_transf_2
CI595_RS24020	1247	1473	2449	754	2563	2604	182.865	253.963	380.216	162.444	273.672	307.088	900.317	1044.35	-0.214113	0.608862	0.887187	2000.48	1887.2	0.0841299	0.839995	0.927427	2267.89	2811.96	-0.310198	0.452875	0.734285	CI595_RS24020	NC_999999999.1	5542660	5545041	-	2382	protein_coding	heavy metal translocating P-type ATPase&&sp|O32219|CADA_BACSU Cadmium, zinc and cobalt-transporting ATPase OS=Bacillus subtilis (strain 168) OX=224308 GN=cadA PE=1 SV=1 && PF00122:E1-E2 ATPase|PF00702:haloacid dehalogenase-like hydrolase|PF00403:Heavy-metal-associated domain	E1-E2_ATPase
CI595_RS08840	1236	2160	2729	863	1775	2236	559.977	1150.56	1308.98	574.421	585.555	814.67	1030.47	1035.13	-0.00656053	0.990156	1	1385.43	2767.37	-0.99809	0.0166352	0.0388123	1947.38	3133.45	-0.686167	0.0977171	0.304224	CI595_RS08840	NC_999999999.1	1991851	1992621	+	771	protein_coding	AAA family ATPase&&sp|Q58098|Y685_METJA Uncharacterized ATP-binding protein MJ0685 OS=Methanocaldococcus jannaschii (strain ATCC 43067 / DSM 2661 / JAL-1 / JCM 10045 / NBRC 100440) OX=243232 GN=MJ0685 PE=4 SV=1 && PF01656:CobQ/CobB/MinD/ParA nucleotide binding domain	CbiA
CI595_RS15170	1909	1541	2173	1039	2158	2074	515.72	489.455	621.505	412.374	424.499	450.583	1240.62	1598.77	-0.365904	0.378601	0.721077	1684.37	1974.32	-0.229098	0.580487	0.71229	1806.29	2495.05	-0.465995	0.26027	0.540811	CI595_RS15170	NC_999999999.1	3501921	3503213	+	1293	protein_coding	UDP-N-acetylglucosamine 1-carboxyvinyltransferase&&sp|Q8R6V0|MURA3_CALS4 UDP-N-acetylglucosamine 1-carboxyvinyltransferase 3 OS=Caldanaerobacter subterraneus subsp. tengcongensis (strain DSM 15242 / JCM 11007 / NBRC 100824 / MB4) OX=273068 GN=murA3 PE=3 SV=1 && PF00275:EPSP synthase (3-phosphoshikimate 1-carboxyvinyltransferase)	EPSP_synthase
CI595_RS06075	750	227	2256	293	4397	2881	211.958	75.4252	675	121.653	904.82	654.77	349.868	628.11	-0.84408	0.0468259	0.229771	3431.98	290.851	3.56026	1.09e-14	3.36e-13	2509.13	2590.35	-0.045945	0.912298	1	fabF	NC_999999999.1	1365237	1366472	+	1236	protein_coding	beta-ketoacyl-ACP synthase II&&sp|O34340|FABF_BACSU 3-oxoacyl-[acyl-carrier-protein] synthase 2 OS=Bacillus subtilis (strain 168) OX=224308 GN=fabF PE=1 SV=1 && PF02801:Beta-ketoacyl synthase, C-terminal domain|PF00109:Beta-ketoacyl synthase, N-terminal domain	ketoacyl-synt
CI595_RS14485	936	761	2434	621	3256	2776	130.519	124.763	359.332	127.221	330.598	311.298	741.511	783.884	-0.0802173	0.85241	0.99809	2541.39	975	1.38208	0.00103671	0.00347652	2417.68	2794.73	-0.209061	0.612989	0.845443	gyrA	NC_999999999.1	3311865	3314369	-	2505	protein_coding	DNA gyrase subunit A&&sp|P94605|GYRA_CLOAB DNA gyrase subunit A OS=Clostridium acetobutylicum (strain ATCC 824 / DSM 792 / JCM 1419 / LMG 5710 / VKM B-1787) OX=272562 GN=gyrA PE=3 SV=2 && PF00521:DNA gyrase/topoisomerase IV, subunit A|PF03989:DNA gyrase C-terminal domain, beta-propeller	-
CI595_RS23500	208	144	835	1955	3740	3790	45.3531	36.9155	192.756	626.265	593.79	664.57	2334.35	174.186	3.74326	9.79e-16	2.37e-13	2919.17	184.513	3.98307	3.62e-17	1.49e-15	3300.81	958.76	1.78347	2.75e-05	0.000580688	CI595_RS23500	NC_999999999.1	5434158	5435759	-	1602	protein_coding	FAD-dependent oxidoreductase&&sp|G4V4G6|SDHA_SERS3 Succinate dehydrogenase flavoprotein subunit OS=Serratia sp. (strain ATCC 39006) OX=104623 GN=sdhA PE=1 SV=1 && PF00890:FAD binding domain	-
CI595_RS18205	852	620	2324	591	3367	2893	153.328	131.182	442.786	156.256	441.206	418.685	705.69	713.535	-0.0160076	0.972806	1	2628.03	794.354	1.72603	5.09e-05	0.000246389	2519.58	2668.43	-0.0827896	0.841816	0.976039	lysS	NC_999999999.1	4232184	4234124	-	1941	protein_coding	lysine--tRNA ligase&&sp|B0KCE4|SYK_THEP3 Lysine--tRNA ligase OS=Thermoanaerobacter pseudethanolicus (strain ATCC 33223 / 39E) OX=340099 GN=lysS PE=3 SV=1 && PF01588:Putative tRNA binding domain|PF00152:tRNA synthetases class II (D, K and N)|PF01336:OB-fold nucleic acid binding domain	tRNA-synt_2
CI595_RS05245	219	92	1328	1955	4355	2641	299.992	148.169	1925.93	3934.42	4343.82	2909.33	2334.35	183.398	3.66896	2.69e-15	5.64e-13	3399.2	117.892	4.84852	1.13e-22	9.13e-21	2300.11	1524.82	0.59304	0.15286	0.393692	rpsQ	NC_999999999.1	1163961	1164215	-	255	protein_coding	30S ribosomal protein S17&&sp|C4Z2T9|RS17_LACE2 30S ribosomal protein S17 OS=Lachnospira eligens (strain ATCC 27750 / DSM 3376 / VPI C15-48 / C15-B4) OX=515620 GN=rpsQ PE=3 SV=1 && PF00366:Ribosomal protein S17	-
CI595_RS05270	178	86	1492	1506	4333	2983	220.484	125.244	1956.6	2740.63	3908.08	2971.45	1798.23	149.061	3.59137	1.13e-14	1.86e-12	3382.03	110.205	4.93841	2.99e-23	2.51e-21	2597.97	1713.13	0.600731	0.147271	0.387236	rpsS	NC_999999999.1	1165952	1166233	-	282	protein_coding	30S ribosomal protein S19&&sp|C4ZBS3|RS19_AGARV 30S ribosomal protein S19 OS=Agathobacter rectalis (strain ATCC 33656 / DSM 3377 / JCM 17463 / KCTC 5835 / VPI 0990) OX=515619 GN=rpsS PE=3 SV=1 && PF00203:Ribosomal protein S19	-
CI595_RS21190	644	698	2874	698	3416	2213	122.925	156.644	580.79	195.739	474.778	339.699	833.451	539.335	0.627735	0.135553	0.432146	2666.28	894.285	1.57594	0.000201434	0.000826199	1927.35	3299.94	-0.775768	0.0614322	0.229893	typA	NC_999999999.1	4907218	4909047	+	1830	protein_coding	translational GTPase TypA&&sp|O25225|BIPA_HELPY 50S ribosomal subunit assembly factor BipA OS=Helicobacter pylori (strain ATCC 700392 / 26695) OX=85962 GN=bipA PE=3 SV=1 && PF00009:Elongation factor Tu GTP binding domain|PF03144:Elongation factor Tu domain 2|PF00679:Elongation factor G C-terminus|PF14492:Elongation Factor G, domain II	GTP_EFTU
CI595_RS07960	440	374	1519	1404	3248	3510	441.652	441.368	1614.22	2070.44	2373.89	2833.3	1676.44	368.485	2.18528	4.93e-07	2.13e-05	2535.15	479.184	2.4032	3.97e-08	3.95e-07	3056.95	1744.13	0.809555	0.0512661	0.202395	rplS	NC_999999999.1	1794817	1795164	+	348	protein_coding	50S ribosomal protein L19&&sp|C4Z0D7|RL19_LACE2 50S ribosomal protein L19 OS=Lachnospira eligens (strain ATCC 27750 / DSM 3376 / VPI C15-48 / C15-B4) OX=515620 GN=rplS PE=3 SV=1 && PF01245:Ribosomal protein L19	-
CI595_RS13645	1324	1204	2341	584	2428	2588	217.127	232.143	406.448	140.704	289.93	341.31	697.331	1108.83	-0.669083	0.110697	0.378436	1895.11	1542.56	0.296971	0.474055	0.619536	2253.95	2687.95	-0.254024	0.53887	0.794925	pknB	NC_999999999.1	3108496	3110625	+	2130	protein_coding	Stk1 family PASTA domain-containing Ser/Thr kinase&&sp|Q8R9T6|PKN1_CALS4 Probable serine/threonine-protein kinase Sps1 OS=Caldanaerobacter subterraneus subsp. tengcongensis (strain DSM 15242 / JCM 11007 / NBRC 100824 / MB4) OX=273068 GN=sps1 PE=3 SV=1 && PF03793:PASTA domain|PF00069:Protein kinase domain	Pkinase
CI595_RS19300	3000	3194	1929	375	1037	934	261.457	327.278	177.987	48.0151	65.8074	65.4611	447.779	2512.48	-2.48799	1.45e-08	8.26e-07	809.393	4092.1	-2.33772	6.91e-08	6.5e-07	813.436	2214.89	-1.44497	0.000625495	0.00773649	CI595_RS19300	NC_999999999.1	4473047	4477054	+	4008	protein_coding	efflux RND transporter permease subunit&&sp|O31501|SWRC_BACSU Swarming motility protein SwrC OS=Bacillus subtilis (strain 168) OX=224308 GN=swrC PE=1 SV=2 && PF00873:AcrB/AcrD/AcrF family	ACR_tran
CI595_RS24280	1139	1286	1755	1680	2387	2215	1239.44	1645.3	2021.88	2685.83	1891.35	1938.35	2005.99	953.897	1.07228	0.0103965	0.085672	1863.11	1647.62	0.177355	0.669326	0.789314	1929.09	2015.1	-0.0629102	0.880217	0.995862	CI595_RS24280	NC_999999999.1	5603120	5603440	-	321	protein_coding	V-type ATP synthase subunit F&&sp|B2UWY5|VATF_CLOBA V-type ATP synthase subunit F OS=Clostridium botulinum (strain Alaska E43 / Type E3) OX=508767 GN=atpF PE=3 SV=1 && PF01990:ATP synthase (F/14-kDa) subunit	-
CI595_RS10330	1655	1832	1920	1532	1761	1678	281.726	366.655	346.025	383.138	218.276	229.709	1829.27	1386.05	0.400239	0.334641	0.680874	1374.5	2347.14	-0.771913	0.0632822	0.120814	1461.41	2204.56	-0.593072	0.152824	0.393692	CI595_RS10330	NC_999999999.1	2302335	2304386	-	2052	protein_coding	M56 family metallopeptidase&&sp|P12287|BLAR_BACLI Regulatory protein BlaR1 OS=Bacillus licheniformis OX=1402 GN=blaR1 PE=1 SV=1 && PF05569:BlaR1 peptidase M56	-
CI595_RS08625	1905	2831	3471	558	631	887	843.382	1473.57	1626.9	362.937	203.412	315.799	666.287	1595.42	-1.25961	0.00285188	0.0329408	492.497	3627.04	-2.88023	8.76e-11	1.46e-09	772.502	3985.42	-2.36691	5.02e-08	1.94e-06	CI595_RS08625	NC_999999999.1	1947254	1948042	+	789	protein_coding	RnfABCDGE type electron transport complex subunit B&&sp|H6LC27|RNFB_ACEWD Na(+)-translocating ferredoxin:NAD(+) oxidoreductase complex subunit B OS=Acetobacterium woodii (strain ATCC 29683 / DSM 1030 / JCM 2381 / KCTC 1655 / WB1) OX=931626 GN=rnfB PE=1 SV=1 && PF12838:4Fe-4S dicluster domain|PF00037:4Fe-4S binding domain|PF04060:Putative Fe-S cluster	FeS
CI595_RS00560	459	374	1784	1027	4318	2312	49.6229	47.5383	204.193	163.12	339.914	201.009	1226.29	384.398	1.67324	9.34e-05	0.00210185	3370.32	479.184	2.814	2.33e-10	3.64e-09	2013.57	2048.4	-0.0247225	0.953564	1	infB	NC_999999999.1	109052	112282	-	3231	protein_coding	translation initiation factor IF-2&&sp|A9KNW4|IF2_LACP7 Translation initiation factor IF-2 OS=Lachnoclostridium phytofermentans (strain ATCC 700394 / DSM 18823 / ISDg) OX=357809 GN=infB PE=3 SV=1 && PF00009:Elongation factor Tu GTP binding domain|PF11987:Translation-initiation factor 2|PF04760:Translation initiation factor IF-2, N-terminal region	GTP_EFTU
CI595_RS10425	792	674	2864	685	2811	2415	311.543	311.714	1192.73	395.869	805.141	763.956	817.929	663.285	0.302238	0.470627	0.800339	2194.06	863.537	1.3452	0.00143159	0.00458421	2103.28	3288.46	-0.644728	0.119406	0.347441	CI595_RS10425	NC_999999999.1	2318611	2319498	-	888	protein_coding	sulfide/dihydroorotate dehydrogenase-like FAD/NAD-binding protein&&sp|P25981|YADH_CLOBE Uncharacterized protein in adh 3'region OS=Clostridium beijerinckii OX=1520 PE=4 SV=3 && PF10418:Iron-sulfur cluster binding domain of dihydroorotate dehydrogenase B	-
CI595_RS14340	179	114	2776	219	3840	3066	39.3244	29.4453	645.663	70.684	614.268	541.675	261.509	149.898	0.802151	0.0674107	0.285455	2997.22	146.078	4.35792	1.6e-19	8.78e-18	2670.25	3187.42	-0.255389	0.536227	0.79323	CI595_RS14340	NC_999999999.1	3278370	3279959	-	1590	protein_coding	DEAD/DEAH box helicase&&sp|Q5L3G9|CSHA_GEOKA DEAD-box ATP-dependent RNA helicase CshA OS=Geobacillus kaustophilus (strain HTA426) OX=235909 GN=cshA PE=3 SV=1 && PF00270:DEAD/DEAH box helicase|PF03880:DbpA RNA binding domain|PF00271:Helicase conserved C-terminal domain	DEAD
CI595_RS14115	609	398	2287	272	3509	3010	130.348	100.155	518.238	85.5309	546.874	518.096	324.793	510.023	-0.650952	0.127583	0.414392	2738.87	509.932	2.425	3.01e-08	3.06e-07	2621.48	2625.95	-0.00244258	0.99631	1	CI595_RS14115	NC_999999999.1	3217318	3218949	-	1632	protein_coding	ATP-binding cassette domain-containing protein&&sp|O31716|YKPA_BACSU Uncharacterized ABC transporter ATP-binding protein YkpA OS=Bacillus subtilis (strain 168) OX=224308 GN=ykpA PE=3 SV=1 && PF00005:ABC transporter|PF12848:ABC transporter	ABC_tran
CI595_RS17900	391	239	2250	854	3373	2914	669.504	481.146	4078.83	2148.33	4205.43	4012.58	1019.72	327.448	1.63838	0.000140629	0.00287694	2632.72	306.225	3.1035	6.43e-12	1.28e-10	2537.87	2583.46	-0.0256727	0.951392	1	secE	NC_999999999.1	4165340	4165543	-	204	protein_coding	preprotein translocase subunit SecE&&-- && PF00584:SecE/Sec61-gamma subunits of protein translocation complex	-
CI595_RS22575	738	557	2449	753	2666	2855	314.759	279.306	1105.83	471.83	827.943	979.234	899.123	618.06	0.540624	0.197574	0.531107	2080.88	713.639	1.54383	0.000276927	0.00109547	2486.49	2811.96	-0.177444	0.667763	0.875103	CI595_RS22575	NC_999999999.1	5219802	5220620	+	819	protein_coding	ABC transporter permease&&sp|P26904|DPPC_BACSU Dipeptide transport system permease protein DppC OS=Bacillus subtilis (strain 168) OX=224308 GN=dppC PE=2 SV=2 && PF00528:Binding-protein-dependent transport system inner membrane component	BPD_transp_1
CI595_RS20255	1921	1941	1328	1696	1401	1683	234.212	278.234	171.418	303.791	124.376	165.015	2025.1	1608.82	0.331941	0.42305	0.757327	1093.51	2486.79	-1.18519	0.00465106	0.0128372	1465.76	1524.82	-0.0569651	0.892244	1	CI595_RS20255	NC_999999999.1	4697457	4700321	-	2865	protein_coding	tetratricopeptide repeat protein&&sp|A1KNB8|MOAR1_MYCBP Transcriptional regulatory protein MoaR1 OS=Mycobacterium bovis (strain BCG / Pasteur 1173P2) OX=410289 GN=moaR1 PE=1 SV=2 && PF17874:MalT-like TPR region|PF13191:AAA ATPase domain|PF03704:Bacterial transcriptional activator domain	BTAD
CI595_RS07660	273	162	1675	1513	3464	2869	412.816	288.013	2681.55	3361.25	3814.08	3488.85	1806.59	228.623	2.98145	3.42e-11	3.61e-09	2703.74	207.574	3.70265	2.01e-15	6.63e-14	2498.68	1923.25	0.377616	0.361472	0.653362	CI595_RS07660	NC_999999999.1	1721008	1721238	+	231	protein_coding	KH domain-containing protein&&sp|Q97I96|Y1756_CLOAB UPF0109 protein CA_C1756 OS=Clostridium acetobutylicum (strain ATCC 824 / DSM 792 / JCM 1419 / LMG 5710 / VKM B-1787) OX=272562 GN=CA_C1756 PE=3 SV=1 && PF13083:KH domain	-
CI595_RS07015	2126	4371	881	668	814	1002	680.06	1643.87	298.357	313.926	189.595	257.756	797.63	1780.51	-1.15841	0.00585141	0.0551858	635.335	5600.05	-3.13956	2.38e-12	5.33e-11	872.659	1011.58	-0.213053	0.613122	0.845443	CI595_RS07015	NC_999999999.1	1568167	1569258	+	1092	protein_coding	glycosyltransferase family 4 protein&&sp|Q8DPV9|AGGDS_STRR6 Alpha-galactosylglucosyldiacylglycerol synthase OS=Streptococcus pneumoniae (strain ATCC BAA-255 / R6) OX=171101 GN=cpoA PE=1 SV=1 && PF13439:Glycosyltransferase Family 4|PF00534:Glycosyl transferases group 1	Glycos_transf_1
CI595_RS24765	1270	1279	1415	1316	2423	2084	528.118	625.317	622.96	803.99	733.666	696.919	1571.36	1063.61	0.562962	0.176005	0.498049	1891.21	1638.65	0.206823	0.618242	0.748307	1815	1624.72	0.159792	0.700524	0.901516	CI595_RS24765	NC_999999999.1	5701261	5702100	-	840	protein_coding	transketolase&&sp|Q58094|TKTN_METJA Putative transketolase N-terminal section OS=Methanocaldococcus jannaschii (strain ATCC 43067 / DSM 2661 / JAL-1 / JCM 10045 / NBRC 100440) OX=243232 GN=MJ0681 PE=5 SV=1 && PF00456:Transketolase, thiamine diphosphate binding domain	-
CI595_RS01180	1601	1682	2236	886	1628	1685	528.082	652.287	780.835	429.35	391.005	446.959	1057.93	1340.82	-0.341874	0.411748	0.745463	1270.69	2154.96	-0.761961	0.0669049	0.1272	1467.5	2567.39	-0.806869	0.0522069	0.205317	CI595_RS01180	NC_999999999.1	253955	255013	-	1059	protein_coding	lactonase family protein&&sp|A8AJ27|6PGL_CITK8 6-phosphogluconolactonase OS=Citrobacter koseri (strain ATCC BAA-895 / CDC 4225-83 / SGSC4696) OX=290338 GN=pgl PE=3 SV=2 && PF10282:Lactonase, 7-bladed beta-propeller	-
CI595_RS00035	1973	2246	1285	1589	1162	1416	1664.69	2228.02	1147.85	1969.69	713.888	960.787	1897.33	1652.37	0.199399	0.630727	0.897187	906.96	2877.55	-1.66556	8.46e-05	0.000385849	1233.22	1475.45	-0.258673	0.533896	0.791086	CI595_RS00035	NC_999999999.1	6635	7048	-	414	protein_coding	endosialidase&&-- && -	-
CI595_RS15295	1998	2201	1471	1219	1155	1616	1011.47	1310.03	788.4	906.627	425.752	657.895	1455.54	1673.31	-0.201158	0.628363	0.897187	901.496	2819.9	-1.64508	0.000103892	0.000459535	1407.41	1689.02	-0.263099	0.526226	0.783947	CI595_RS15295	NC_999999999.1	3539128	3539817	+	690	protein_coding	response regulator transcription factor&&sp|P35163|RESD_BACSU Transcriptional regulatory protein ResD OS=Bacillus subtilis (strain 168) OX=224308 GN=resD PE=1 SV=2 && PF00486:Transcriptional regulatory protein, C terminal|PF00072:Response regulator receiver domain	Trans_reg_C
CI595_RS20300	4149	4063	155	657	17	608	1161.28	1337.03	45.9304	270.162	3.46464	136.853	784.496	3474.77	-2.14694	6.49e-07	2.7e-05	13.2499	5205.45	-8.60272	3.4e-45	4.66e-42	529.513	177.983	1.57239	0.000347999	0.00491278	CI595_RS20300	NC_999999999.1	4710173	4711420	-	1248	protein_coding	MFS transporter&&sp|A0LNN5|SFMCT_SYNFM L-lactate transporter OS=Syntrophobacter fumaroxidans (strain DSM 10017 / MPOB) OX=335543 GN=Sfum_3364 PE=1 SV=1 && PF07690:Major Facilitator Superfamily	MFS_1
CI595_RS14950	2784	4385	472	1060	374	472	728.441	1348.95	130.751	407.473	71.2548	99.3173	1265.69	2331.58	-0.881346	0.03442	0.192303	291.9	5617.99	-4.26584	1.92e-19	1.04e-17	411.067	541.963	-0.398645	0.347363	0.637715	CI595_RS14950	NC_999999999.1	3441075	3442409	-	1335	protein_coding	solute carrier family 23 protein&&sp|P50487|Y397_CLOPE Putative purine permease CPE0397 OS=Clostridium perfringens (strain 13 / Type A) OX=195102 GN=cpx PE=3 SV=3 && PF00860:Permease family	-
CI595_RS19220	2009	2378	1106	2029	935	1054	284.919	396.512	166.063	422.758	96.5542	120.21	2422.71	1682.52	0.525944	0.204214	0.543329	729.779	3046.66	-2.06147	1.6e-06	1.11e-05	917.947	1269.92	-0.468172	0.261323	0.540811	CI595_RS19220	NC_999999999.1	4452483	4454945	-	2463	protein_coding	cation-translocating P-type ATPase&&sp|P35597|EXP7_STRPN Probable cation-transporting ATPase exp7 OS=Streptococcus pneumoniae serotype 4 (strain ATCC BAA-334 / TIGR4) OX=170187 GN=exp7 PE=3 SV=2 && PF00702:haloacid dehalogenase-like hydrolase|PF00122:E1-E2 ATPase	E1-E2_ATPase
CI595_RS00475	1263	1068	1673	1050	2252	2178	493.483	490.617	692.057	602.734	640.7	684.36	1253.75	1057.75	0.245193	0.556393	0.845502	1757.74	1368.32	0.361326	0.384178	0.529643	1896.87	1920.95	-0.0181821	0.966294	1	CI595_RS00475	NC_999999999.1	92281	93174	+	894	protein_coding	amidohydrolase family protein&&-- && PF04909:Amidohydrolase	Amidohydro_2
CI595_RS04750	856	2763	1033	719	1664	2396	159.215	604.219	203.417	196.475	225.363	358.39	858.526	716.885	0.260025	0.537305	0.835528	1298.79	3539.92	-1.44644	0.000583228	0.00211234	2086.73	1186.1	0.814973	0.0504068	0.199967	dnaK	NC_999999999.1	1044398	1046275	-	1878	protein_coding	molecular chaperone DnaK&&sp|A9KKU0|DNAK_LACP7 Chaperone protein DnaK OS=Lachnoclostridium phytofermentans (strain ATCC 700394 / DSM 18823 / ISDg) OX=357809 GN=dnaK PE=3 SV=1 && PF00012:Hsp70 protein|PF10712:NAD-specific glutamate dehydrogenase	HSP70
CI595_RS24090	1960	2076	1439	1180	1470	1286	673.196	838.331	523.267	595.436	367.638	355.209	1408.97	1641.48	-0.220364	0.595939	0.875985	1147.36	2659.75	-1.21284	0.00378175	0.0107328	1120	1652.27	-0.560874	0.177372	0.433788	galE	NC_999999999.1	5557713	5558729	+	1017	protein_coding	UDP-glucose 4-epimerase GalE&&sp|P55180|GALE_BACSU UDP-glucose 4-epimerase OS=Bacillus subtilis (strain 168) OX=224308 GN=galE PE=3 SV=1 && PF16363:GDP-mannose 4,6 dehydratase	-
CI595_RS00110	1684	1789	1165	1432	1673	1644	453.883	566.91	332.433	567.038	328.333	356.337	1709.87	1410.33	0.277802	0.503288	0.808517	1305.81	2292.05	-0.811599	0.0510425	0.101054	1431.79	1337.67	0.0981217	0.814595	0.959962	CI595_RS00110	NC_999999999.1	21614	22909	-	1296	protein_coding	dihydroorotase&&sp|Q18C47|PYRC_CLOD6 Dihydroorotase OS=Clostridioides difficile (strain 630) OX=272563 GN=pyrC PE=3 SV=1 && PF01979:Amidohydrolase family	Amidohydro_1
CI595_RS14000	508	496	2005	315	3330	2721	192.668	221.172	805.078	175.519	919.62	829.914	376.137	425.435	-0.177737	0.676364	0.925031	2599.15	635.488	2.03196	2.39e-06	1.6e-05	2369.78	2302.15	0.0417827	0.920501	1	CI595_RS14000	NC_999999999.1	3186995	3187915	+	921	protein_coding	SH3 domain-containing protein&&-- && PF08239:Bacterial SH3 domain	SH3_3
CI595_RS05015	1140	750	1102	403	3179	2738	579.635	448.346	593.21	301.039	1176.95	1119.54	481.211	954.734	-0.988314	0.0195563	0.132699	2481.29	960.907	1.36856	0.00115899	0.003833	2384.59	1265.33	0.914182	0.0282899	0.133432	ftsE	NC_999999999.1	1116596	1117282	-	687	protein_coding	cell division ATP-binding protein FtsE&&sp|O34814|FTSE_BACSU Cell division ATP-binding protein FtsE OS=Bacillus subtilis (strain 168) OX=224308 GN=ftsE PE=1 SV=1 && PF00005:ABC transporter	ABC_tran
CI595_RS24635	1440	1367	1290	1920	1695	1577	1232.85	1376	1169.26	2414.99	1056.66	1085.76	2292.56	1205.98	0.926653	0.0261996	0.160078	1322.98	1751.39	-0.404636	0.329595	0.469322	1373.44	1481.19	-0.108929	0.794181	0.949693	CI595_RS24635	NC_999999999.1	5676548	5676955	-	408	protein_coding	HIT family protein&&sp|O07513|HIT_BACSU Protein hit OS=Bacillus subtilis (strain 168) OX=224308 GN=hit PE=1 SV=1 && PF01230:HIT domain	HIT
CI595_RS06035	1307	1245	1946	1320	1611	1836	350.648	392.706	552.733	520.28	314.709	396.119	1576.14	1094.6	0.525914	0.206009	0.546522	1257.42	1595.09	-0.343101	0.408805	0.552134	1599.01	2234.41	-0.482664	0.244062	0.525459	CI595_RS06035	NC_999999999.1	1357321	1358622	+	1302	protein_coding	phenylacetate--CoA ligase&&sp|Q72K16|PAAK_THET2 Phenylacetate-coenzyme A ligase OS=Thermus thermophilus (strain ATCC BAA-163 / DSM 7039 / HB27) OX=262724 GN=TT_C0602 PE=1 SV=1 && PF00501:AMP-binding enzyme|PF14535:AMP-binding enzyme C-terminal domain	AMP-binding
CI595_RS06415	1121	1863	1184	1193	1855	2024	345.302	674.697	386.12	539.885	416.059	501.374	1424.5	938.822	0.601428	0.148922	0.451634	1447.87	2386.86	-0.721102	0.0824808	0.152176	1762.75	1359.48	0.37476	0.366611	0.655703	recA	NC_999999999.1	1436906	1438039	+	1134	protein_coding	recombinase RecA&&sp|Q8RA55|RECA_CALS4 Protein RecA OS=Caldanaerobacter subterraneus subsp. tengcongensis (strain DSM 15242 / JCM 11007 / NBRC 100824 / MB4) OX=273068 GN=recA PE=3 SV=2 && PF00154:recA bacterial DNA recombination protein	-
CI595_RS07485	1054	770	68	725	3107	3513	407.717	350.197	27.8487	412.026	875.14	1092.83	865.69	882.709	-0.028133	0.949397	1	2425.09	986.53	1.29755	0.00203287	0.00617811	3059.56	78.09	5.29005	2.28e-25	4.45e-23	CI595_RS07485	NC_999999999.1	1680683	1681585	+	903	protein_coding	ABC transporter ATP-binding protein&&sp|P42332|BCRA_BACLI Bacitracin transport ATP-binding protein BcrA OS=Bacillus licheniformis OX=1402 GN=bcrA PE=3 SV=1 && PF00005:ABC transporter	ABC_tran
CI595_RS07040	2480	1751	1637	811	1177	1360	460.542	382.302	321.842	221.262	159.152	203.102	968.377	2076.98	-1.10078	0.00861049	0.0731536	918.668	2243.37	-1.28789	0.00217236	0.00657778	1184.45	1879.62	-0.666142	0.109132	0.328037	CI595_RS07040	NC_999999999.1	1573743	1575623	+	1881	protein_coding	NADH-ubiquinone oxidoreductase-F iron-sulfur binding region domain-containing protein&&sp|Q46507|HNDC_DESFR NADP-reducing hydrogenase subunit HndC OS=Desulfovibrio fructosivorans OX=878 GN=hndC PE=1 SV=1 && PF10531:SLBB domain|PF01257:Thioredoxin-like [2Fe-2S] ferredoxin|PF00037:4Fe-4S binding domain|PF01512:Respiratory-chain NADH dehydrogenase 51 Kd subunit|PF10589:NADH-ubiquinone oxidoreductase…	Fer4
CI595_RS14490	839	694	2306	557	2557	2241	151.927	147.753	442.09	148.183	337.149	326.343	665.093	702.647	-0.0792942	0.851705	0.99809	1995.8	889.161	1.16639	0.00548165	0.014812	1951.74	2647.76	-0.439976	0.287533	0.569778	gyrB	NC_999999999.1	3314599	3316527	-	1929	protein_coding	DNA topoisomerase (ATP-hydrolyzing) subunit B&&sp|P05652|GYRB_BACSU DNA gyrase subunit B OS=Bacillus subtilis (strain 168) OX=224308 GN=gyrB PE=3 SV=1 && PF01751:Toprim domain|PF02518:Histidine kinase-, DNA gyrase B-, and HSP90-like ATPase|PF00204:DNA gyrase B|PF00986:DNA gyrase B subunit, carboxyl terminus	DNA_gyraseB
CI595_RS25505	1006	952	2236	831	2073	2092	289.22	321.788	680.579	350.993	433.957	483.67	992.258	842.509	0.235943	0.572152	0.860833	1618.02	1219.7	0.40771	0.326697	0.465961	1821.97	2567.39	-0.494759	0.232014	0.512608	CI595_RS25505	NC_999999999.1	5833572	5834786	-	1215	protein_coding	FprA family A-type flavoprotein&&sp|B6EIL4|NORV_ALISL Anaerobic nitric oxide reductase flavorubredoxin OS=Aliivibrio salmonicida (strain LFI1238) OX=316275 GN=norV PE=3 SV=1 && PF00258:Flavodoxin|PF00753:Metallo-beta-lactamase superfamily	Lactamase_B
CI595_RS20135	1169	1044	1704	1003	2090	2176	429.379	450.847	662.632	541.246	558.972	642.751	1197.63	979.021	0.290699	0.485729	0.803749	1631.29	1337.57	0.286417	0.490653	0.634981	1895.13	1956.55	-0.0459936	0.912687	1	CI595_RS20135	NC_999999999.1	4667711	4668661	-	951	protein_coding	HD domain-containing protein&&sp|C5D6L2|YHAM_GEOSW 3'-5' exoribonuclease YhaM OS=Geobacillus sp. (strain WCH70) OX=471223 GN=yhaM PE=3 SV=1 && PF01966:HD domain	HD
CI595_RS10100	827	779	2345	484	2602	2132	99.7846	110.509	299.556	85.7968	228.603	206.873	577.928	692.597	-0.261144	0.53512	0.834755	2030.93	998.061	1.0249	0.0143325	0.0340967	1856.81	2692.54	-0.5361	0.195333	0.460653	CI595_RS10100	NC_999999999.1	2251072	2253966	-	2895	protein_coding	penicillin-binding transpeptidase domain-containing protein&&sp|P0A3M5|PBP2_STRPN Penicillin-binding protein 2B OS=Streptococcus pneumoniae serotype 4 (strain ATCC BAA-334 / TIGR4) OX=170187 GN=penA PE=3 SV=1 && PF00905:Penicillin binding protein transpeptidase domain|PF03717:Penicillin-binding Protein dimerisation domain	-
CI595_RS22725	898	765	1866	469	2532	2632	210.804	211.139	463.759	161.75	432.798	496.875	560.018	752.06	-0.425362	0.312262	0.663675	1976.29	980.124	1.01171	0.0156344	0.0368531	2292.27	2142.56	0.0974552	0.814478	0.959962	thrC	NC_999999999.1	5249047	5250534	+	1488	protein_coding	threonine synthase&&sp|P16120|THRC_YEAST Threonine synthase OS=Saccharomyces cerevisiae (strain ATCC 204508 / S288c) OX=559292 GN=THR4 PE=1 SV=1 && PF14821:Threonine synthase N terminus|PF00291:Pyridoxal-phosphate dependent enzyme	PALP
CI595_RS11610	1836	2393	1790	2636	259	224	459.732	704.494	474.528	969.718	47.2226	45.1064	3147.49	1537.63	1.03341	0.0131557	0.101304	202.139	3065.88	-3.92193	5.71e-17	2.26e-15	195.077	2055.29	-3.39631	1.34e-13	9.61e-12	CI595_RS11610	NC_999999999.1	2598844	2600238	+	1395	protein_coding	sodium:alanine symporter family protein&&sp|P44917|Y883_HAEIN Uncharacterized transporter HI_0883 OS=Haemophilus influenzae (strain ATCC 51907 / DSM 11121 / KW20 / Rd) OX=71421 GN=HI_0883 PE=3 SV=1 && PF01235:Sodium:alanine symporter family	-
CI595_RS24630	1412	1415	1279	1825	1775	1403	883.908	1041.43	847.656	1678.43	809.074	706.297	2179.13	1182.53	0.881773	0.034309	0.191944	1385.43	1812.89	-0.387894	0.349792	0.493133	1221.9	1468.56	-0.265227	0.523593	0.780907	CI595_RS24630	NC_999999999.1	5675970	5676527	-	558	protein_coding	sigma-70 family RNA polymerase sigma factor&&-- && PF04542:Sigma-70 region 2	Sigma70_r2
CI595_RS05235	187	104	1191	1864	3258	2404	209.36	136.895	1411.69	3065.95	2655.95	2164.43	2225.69	156.598	3.82792	3.03e-16	9.59e-14	2542.95	133.266	4.25315	9.44e-19	4.57e-17	2093.7	1367.52	0.614468	0.138981	0.375277	rplX	NC_999999999.1	1163248	1163559	-	312	protein_coding	50S ribosomal protein L24&&sp|C4ZBT0|RL24_AGARV 50S ribosomal protein L24 OS=Agathobacter rectalis (strain ATCC 33656 / DSM 3377 / JCM 17463 / KCTC 5835 / VPI 0990) OX=515619 GN=rplX PE=3 SV=1 && PF17136:Ribosomal proteins 50S L24/mitochondrial 39S L24|PF00467:KOW motif	KOW
CI595_RS11160	221	333	8277	45	32	42	51.1575	90.6283	2028.46	15.3037	5.39367	7.81851	53.7475	185.073	-1.78202	0.000216757	0.00416498	24.9581	426.656	-4.08774	1.48e-15	5.05e-14	36.568	9503.67	-8.01647	4.68e-44	6.39e-41	CI595_RS11160	NC_999999999.1	2491308	2492816	+	1509	protein_coding	sugar ABC transporter ATP-binding protein&&sp|Q73KK2|MGLA_TREDE Galactose/methyl galactoside import ATP-binding protein MglA OS=Treponema denticola (strain ATCC 35405 / DSM 14222 / CIP 103919 / JCM 8153 / KCTC 15104) OX=243275 GN=mglA PE=3 SV=1 && PF00005:ABC transporter	ABC_tran
CI595_RS03885	416	276	1536	823	3036	2805	407.035	317.504	1591.13	1183.06	2163.01	2207.13	982.705	348.385	1.49567	0.000478984	0.00787832	2369.68	353.628	2.74407	7.02e-10	9.87e-09	2442.94	1763.65	0.470045	0.256375	0.539236	rplT	NC_999999999.1	848261	848617	-	357	protein_coding	50S ribosomal protein L20&&sp|C4ZBG1|RL20_AGARV 50S ribosomal protein L20 OS=Agathobacter rectalis (strain ATCC 33656 / DSM 3377 / JCM 17463 / KCTC 5835 / VPI 0990) OX=515619 GN=rplT PE=3 SV=1 && PF00453:Ribosomal protein L20	-
CI595_RS05200	223	130	1046	2210	2996	2237	425.657	291.744	2113.8	6197.48	4164.04	3433.83	2638.83	186.748	3.81973	3.01e-16	9.59e-14	2338.46	166.576	3.81054	5.64e-16	1.97e-14	1948.25	1201.03	0.697876	0.0934588	0.299422	rpmD	NC_999999999.1	1160117	1160299	-	183	protein_coding	50S ribosomal protein L30&&sp|C4ZBT6|RL30_AGARV 50S ribosomal protein L30 OS=Agathobacter rectalis (strain ATCC 33656 / DSM 3377 / JCM 17463 / KCTC 5835 / VPI 0990) OX=515619 GN=rpmD PE=3 SV=1 && PF00327:Ribosomal protein L30p/L7e	-
CI595_RS15140	1582	1681	1606	1343	1332	1264	521.815	651.9	560.832	650.81	319.913	335.286	1603.6	1324.91	0.275371	0.507349	0.808517	1039.65	2153.68	-1.05058	0.0119599	0.0291589	1100.84	1844.02	-0.74416	0.0738644	0.259349	CI595_RS15140	NC_999999999.1	3494402	3495460	-	1059	protein_coding	PTS sugar transporter subunit IIC&&-- && PF13303:Phosphotransferase system, EIIC	-
CI595_RS04980	2534	2175	295	3057	241	505	705.855	712.313	86.9977	1251.04	48.8814	113.125	3650.17	2122.21	0.78235	0.0591534	0.265481	188.09	2786.58	-3.88798	9.38e-17	3.61e-15	439.808	338.732	0.376697	0.379431	0.668125	CI595_RS04980	NC_999999999.1	1108082	1109335	-	1254	protein_coding	L-rhamnose isomerase&&sp|A6LQK4|RHAA_CLOB8 L-rhamnose isomerase OS=Clostridium beijerinckii (strain ATCC 51743 / NCIMB 8052) OX=290402 GN=rhaA PE=3 SV=1 && PF06134:L-rhamnose isomerase (RhaA)	-
CI595_RS07160	1697	1751	1703	1778	828	1041	1401.35	1700.02	1488.87	2157.08	497.868	691.313	2123.01	1421.22	0.578912	0.162925	0.47649	646.262	2243.37	-1.79522	2.61e-05	0.000137351	906.625	1955.4	-1.10875	0.00812907	0.0542026	CI595_RS07160	NC_999999999.1	1611026	1611448	+	423	protein_coding	hemerythrin family protein&&-- && PF01814:Hemerythrin HHE cation binding domain	-
CI595_RS06055	1021	963	1675	950	2068	2101	293.532	325.506	509.826	401.256	432.911	485.751	1134.35	855.072	0.40765	0.329096	0.674775	1614.12	1233.8	0.387654	0.351018	0.494524	1829.81	1923.25	-0.07183	0.863312	0.98616	CI595_RS06055	NC_999999999.1	1361782	1362996	+	1215	protein_coding	putative peptidoglycan glycosyltransferase FtsW&&sp|P07373|SP5E_BACSU Stage V sporulation protein E OS=Bacillus subtilis (strain 168) OX=224308 GN=spoVE PE=3 SV=2 && PF01098:Cell cycle protein	-
CI595_RS05400	790	656	1704	451	2441	2727	287.45	280.635	656.42	241.09	646.726	797.954	538.525	661.61	-0.296979	0.482662	0.802692	1905.26	840.476	1.18065	0.00502742	0.0137287	2375.01	1956.55	0.279623	0.499252	0.768806	whiA	NC_999999999.1	1193254	1194213	-	960	protein_coding	DNA-binding protein WhiA&&sp|A9KSS5|WHIA_LACP7 Probable cell division protein WhiA OS=Lachnoclostridium phytofermentans (strain ATCC 700394 / DSM 18823 / ISDg) OX=357809 GN=whiA PE=3 SV=1 && PF02650:WhiA C-terminal HTH domain|PF14527:WhiA LAGLIDADG-like domain|PF10298:WhiA N-terminal LAGLIDADG-like domain	-
CI595_RS05185	482	272	1481	2428	2369	1688	261.032	173.188	849.139	1931.8	934.177	735.152	2899.13	403.66	2.84397	1.52e-10	1.45e-08	1849.06	348.504	2.40725	4.35e-08	4.31e-07	1470.12	1700.5	-0.20999	0.613091	0.845443	CI595_RS05185	NC_999999999.1	1157412	1158056	-	645	protein_coding	adenylate kinase&&sp|C4Z2V1|KAD_LACE2 Adenylate kinase OS=Lachnospira eligens (strain ATCC 27750 / DSM 3376 / VPI C15-48 / C15-B4) OX=515620 GN=adk PE=3 SV=1 && PF05191:Adenylate kinase, active site lid|PF00406:Adenylate kinase	ADK
CI595_RS03775	1711	1838	1697	1082	1232	1148	1001.11	1264.39	1051.21	930.094	524.88	540.172	1291.96	1432.95	-0.149441	0.720115	0.938546	961.597	2354.83	-1.29197	0.00209677	0.00635357	999.814	1948.51	-0.962527	0.0211955	0.109564	CI595_RS03775	NC_999999999.1	825447	826043	+	597	protein_coding	DUF1836 domain-containing protein&&-- && PF08876:Domain of unknown function (DUF1836)	-
CI595_RS01340	2683	4789	270	669	113	181	784.915	1647.21	83.6263	287.538	24.0712	42.5832	798.824	2246.99	-1.49194	0.000426427	0.0072758	88.1815	6135.58	-6.11832	1.06e-31	2.3e-29	157.627	310.027	-0.975163	0.0263502	0.126766	ygeW	NC_999999999.1	288734	289927	+	1194	protein_coding	knotted carbamoyltransferase YgeW&&sp|Q8FE91|YGEW_ECOL6 Putative carbamoyltransferase YgeW OS=Escherichia coli O6:H1 (strain CFT073 / ATCC 700928 / UPEC) OX=199310 GN=ygeW PE=3 SV=1 && PF00185:Aspartate/ornithine carbamoyltransferase, Asp/Orn binding domain|PF02729:Aspartate/ornithine carbamoyltransferase, carbamoyl-P binding domain	-
CI595_RS19860	1973	2057	1477	1116	1077	939	549.586	673.668	435.578	456.71	218.445	210.345	1332.56	1652.37	-0.310343	0.454975	0.785792	840.614	2635.41	-1.64832	0.00010175	0.000452003	817.79	1695.9	-1.05211	0.0120657	0.0735076	CI595_RS19860	NC_999999999.1	4607855	4609108	+	1254	protein_coding	ABC transporter permease&&sp|P46324|YVRN_BACSU Uncharacterized ABC transporter permease YvrN OS=Bacillus subtilis (strain 168) OX=224308 GN=yvrN PE=3 SV=3 && PF12704:MacB-like periplasmic core domain|PF02687:FtsX-like permease family	-
CI595_RS04435	1799	2426	796	1936	789	864	926.847	1469.5	434.177	1465.38	295.986	357.971	2311.66	1506.65	0.617528	0.136562	0.432475	615.821	3108.16	-2.3352	7.49e-08	7.01e-07	752.471	913.98	-0.280445	0.501915	0.768806	CI595_RS04435	NC_999999999.1	972525	973202	-	678	protein_coding	DUF554 domain-containing protein&&sp|P96689|YDFK_BACSU Uncharacterized membrane protein YdfK OS=Bacillus subtilis (strain 168) OX=224308 GN=ydfK PE=2 SV=1 && PF04474:Protein of unknown function (DUF554)	-
CI595_RS13255	150	79	1542	981	2792	2976	200.751	124.307	2184.88	1928.87	2720.81	3203	1171.36	125.611	3.21971	2.59e-12	3.04e-10	2179.23	101.236	4.42671	1.22e-19	7.08e-18	2591.87	1770.54	0.54979	0.184475	0.443998	rpsT	NC_999999999.1	2996886	2997146	-	261	protein_coding	30S ribosomal protein S20&&sp|A9KKU7|RS20_LACP7 30S ribosomal protein S20 OS=Lachnoclostridium phytofermentans (strain ATCC 700394 / DSM 18823 / ISDg) OX=357809 GN=rpsT PE=3 SV=1 && PF01649:Ribosomal protein S20	-
CI595_RS26700	2326	2426	468	1626	824	729	692.657	849.379	147.547	711.372	178.671	174.58	1941.51	1948.01	-0.00483857	0.992124	1	643.14	3108.16	-2.27259	1.56e-07	1.39e-06	634.896	537.37	0.240609	0.572185	0.816045	CI595_RS26700	NC_999999999.1	4238852	4240024	-	1173	protein_coding	patatin-like phospholipase family protein&&sp|B4IL64|SWS_DROSE Neuropathy target esterase sws OS=Drosophila sechellia OX=7238 GN=sws PE=3 SV=1 && PF01734:Patatin-like phospholipase	-
CI595_RS08825	861	889	2252	523	1785	2077	179.661	218.1	497.504	160.332	271.211	348.534	624.495	721.072	-0.207479	0.625411	0.896371	1393.23	1138.99	0.2907	0.485101	0.628982	1808.91	2585.76	-0.515426	0.213155	0.484809	CI595_RS08825	NC_999999999.1	1988623	1990296	+	1674	protein_coding	ribonuclease J&&sp|Q45493|RNJ1_BACSU Ribonuclease J1 OS=Bacillus subtilis (strain 168) OX=224308 GN=rnjA PE=1 SV=1 && PF00753:Metallo-beta-lactamase superfamily|PF17770:Ribonuclease J C-terminal domain|PF07521:Zn-dependent metallo-hydrolase RNA specificity domain	Lactamase_B
CI595_RS07935	1581	902	1441	878	1880	1686	538.258	361.051	519.398	439.158	466.052	461.609	1048.38	1324.07	-0.336824	0.418771	0.752617	1467.38	1155.65	0.34456	0.407628	0.550725	1468.37	1654.57	-0.172202	0.678685	0.883759	rfbB	NC_999999999.1	1789805	1790830	+	1026	protein_coding	dTDP-glucose 4%2C6-dehydratase&&sp|Q6E7F4|RMLB2_ECOLX dTDP-glucose 4,6-dehydratase OS=Escherichia coli OX=562 GN=rmlB PE=1 SV=1 && PF16363:GDP-mannose 4,6 dehydratase	-
CI595_RS13970	590	550	1639	467	2766	2322	369.338	404.797	1086.25	429.494	1260.79	1168.94	557.63	494.11	0.174352	0.684849	0.929026	2158.93	704.671	1.61519	0.000146396	0.000623432	2022.28	1881.91	0.103796	0.802889	0.953314	efp	NC_999999999.1	3182990	3183547	+	558	protein_coding	elongation factor P&&sp|C4Z8W1|EFP_AGARV Elongation factor P OS=Agathobacter rectalis (strain ATCC 33656 / DSM 3377 / JCM 17463 / KCTC 5835 / VPI 0990) OX=515619 GN=efp PE=3 SV=1 && PF09285:Elongation factor P, C-terminal|PF01132:Elongation factor P (EF-P) OB domain|PF08207:Elongation factor P (EF-P) KOW-like domain	-
CI595_RS01165	904	925	1796	592	2021	2090	219.745	264.359	462.203	211.417	357.712	408.558	706.884	757.084	-0.099024	0.816826	0.97981	1577.44	1185.11	0.412566	0.321129	0.462543	1820.23	2062.18	-0.180023	0.6641	0.873377	pyk	NC_999999999.1	250516	251952	-	1437	protein_coding	pyruvate kinase&&sp|Q02499|KPYK_GEOSE Pyruvate kinase OS=Geobacillus stearothermophilus OX=1422 GN=pyk PE=1 SV=2 && PF02887:Pyruvate kinase, alpha/beta domain|PF00224:Pyruvate kinase, barrel domain	PK
CI595_RS22870	1236	1167	1625	745	1935	1615	248.128	275.442	345.372	219.726	282.85	260.728	889.571	1035.13	-0.218653	0.60284	0.882233	1510.31	1495.16	0.014587	0.973795	1	1406.54	1865.84	-0.407624	0.325726	0.611134	iorA	NC_999999999.1	5283548	5285287	-	1740	protein_coding	indolepyruvate ferredoxin oxidoreductase subunit alpha&&sp|O28783|IORA_ARCFU Indolepyruvate oxidoreductase subunit IorA OS=Archaeoglobus fulgidus (strain ATCC 49558 / VC-16 / DSM 4304 / JCM 9628 / NBRC 100126) OX=224325 GN=iorA PE=3 SV=1 && PF02775:Thiamine pyrophosphate enzyme, C-terminal TPP binding domain|PF01855:Pyruvate flavodoxin/ferredoxin oxidoreductase, thiamine diP-bdg|PF00037:4Fe-4S bi…	Fer4
CI595_RS05180	472	281	1459	2210	2232	1607	218.085	152.649	713.702	1500.18	750.925	597.115	2638.83	395.285	2.73849	6.13e-10	5.06e-08	1742.13	360.034	2.27437	2.05e-07	1.75e-06	1399.57	1675.24	-0.259339	0.532201	0.789629	map	NC_999999999.1	1156653	1157408	-	756	protein_coding	type I methionyl aminopeptidase&&sp|P69000|MAP1_CLOAB Methionine aminopeptidase OS=Clostridium acetobutylicum (strain ATCC 824 / DSM 792 / JCM 1419 / LMG 5710 / VKM B-1787) OX=272562 GN=map PE=3 SV=1 && PF00557:Metallopeptidase family M24	Peptidase_M24
CI595_RS16610	1095	1139	1870	438	2050	1663	274.778	336.042	496.805	161.476	374.575	335.596	523.003	917.047	-0.810097	0.0548066	0.252566	1600.07	1459.28	0.132905	0.749788	0.850975	1448.34	2147.15	-0.56796	0.170942	0.42486	asnS	NC_999999999.1	3853947	3855338	-	1392	protein_coding	asparagine--tRNA ligase&&sp|A3DBI2|SYN_HUNT2 Asparagine--tRNA ligase OS=Hungateiclostridium thermocellum (strain ATCC 27405 / DSM 1237 / JCM 9322 / NBRC 103400 / NCIMB 10682 / NRRL B-4536 / VPI 7372) OX=203119 GN=asnS PE=3 SV=1 && PF01336:OB-fold nucleic acid binding domain|PF00152:tRNA synthetases class II (D, K and N)	tRNA-synt_2
CI595_RS20645	765	809	867	1031	2498	2222	533.372	663.162	639.977	1056.08	1268.17	1245.86	1231.06	640.672	0.942065	0.0249006	0.154108	1949.75	1036.5	0.911542	0.0290985	0.0624102	1935.19	995.502	0.958918	0.0217743	0.111014	CI595_RS20645	NC_999999999.1	4776641	4777141	-	501	protein_coding	small multi-drug export protein&&-- && PF06695:Putative small multi-drug export protein	-
CI595_RS02345	874	653	1540	607	2125	2388	362.151	318.123	675.579	369.518	641.144	795.739	724.794	731.96	-0.0142494	0.977272	1	1658.61	836.632	0.987263	0.0185682	0.0426933	2079.76	1768.24	0.234108	0.572118	0.816045	CI595_RS02345	NC_999999999.1	501188	502030	-	843	protein_coding	Mrp/NBP35 family ATP-binding protein&&sp|P53381|APBC_CLOPE Iron-sulfur cluster carrier protein OS=Clostridium perfringens (strain 13 / Type A) OX=195102 GN=mrp PE=3 SV=2 && PF10609:NUBPL iron-transfer P-loop NTPase	-
CI595_RS15425	1793	1798	672	1330	1345	1182	632.632	745.871	251.025	689.431	345.55	335.387	1588.08	1501.62	0.0807293	0.846916	0.99529	1049.8	2303.58	-1.13364	0.0067547	0.0177964	1029.43	771.603	0.415889	0.319852	0.609058	holB	NC_999999999.1	3577798	3578787	+	990	protein_coding	DNA polymerase III subunit delta'&&sp|P74876|DPO3X_SALTY DNA polymerase III subunit tau OS=Salmonella typhimurium (strain LT2 / SGSC1412 / ATCC 700720) OX=99287 GN=dnaX PE=3 SV=2 && PF13177:DNA polymerase III, delta subunit|PF09115:DNA polymerase III, delta subunit, C terminal	-
CI595_RS12985	2835	4037	762	295	55	110	1183.13	1980.81	336.676	180.872	16.7133	36.9174	352.256	2374.29	-2.75245	6.15e-10	5.06e-08	42.9105	5172.14	-6.90861	1.73e-36	6.48e-34	95.7912	874.941	-3.18938	6.96e-12	4.19e-10	CI595_RS12985	NC_999999999.1	2942821	2943657	+	837	protein_coding	carbohydrate ABC transporter permease&&sp|Q7LYX6|MALG_THELN Trehalose/maltose transport system permease protein MalG OS=Thermococcus litoralis (strain ATCC 51850 / DSM 5473 / JCM 8560 / NS-C) OX=523849 GN=malG PE=1 SV=1 && PF00528:Binding-protein-dependent transport system inner membrane component	BPD_transp_1
CI595_RS19475	2461	2412	914	913	518	835	1646.83	1897.65	647.529	897.582	252.396	449.345	1090.17	2061.07	-0.918796	0.027733	0.16473	404.297	3090.22	-2.93377	4.71e-11	8.26e-10	727.214	1049.47	-0.529092	0.206123	0.476808	CI595_RS19475	NC_999999999.1	4519460	4519981	-	522	protein_coding	hypothetical protein&&-- && -	-
CI595_RS18445	1638	2027	924	860	1272	1305	882.969	1284.66	527.327	681.079	499.271	565.718	1026.88	1371.81	-0.417798	0.315788	0.667619	992.818	2596.97	-1.38708	0.000976951	0.00330303	1136.55	1060.95	0.099324	0.813291	0.959962	CI595_RS18445	NC_999999999.1	4279077	4279724	-	648	protein_coding	phosphatase PAP2 family protein&&-- && -	-
CI595_RS14520	383	253	1003	587	3170	2619	368.552	286.235	1021.83	829.861	2221.14	2026.72	700.913	320.748	1.1274	0.00821124	0.0710473	2474.27	324.161	2.93186	6.23e-11	1.07e-09	2280.95	1151.66	0.985868	0.0182237	0.0992123	rnpA	NC_999999999.1	3321800	3322162	+	363	protein_coding	ribonuclease P protein component&&sp|A9KLY3|RNPA_LACP7 Ribonuclease P protein component OS=Lachnoclostridium phytofermentans (strain ATCC 700394 / DSM 18823 / ISDg) OX=357809 GN=rnpA PE=3 SV=1 && PF00825:Ribonuclease P	-
CI595_RS25615	1367	1461	1437	1216	1159	1334	370.156	465.125	411.956	483.747	228.517	290.489	1451.96	1144.85	0.342782	0.409753	0.743559	904.618	1871.82	-1.04892	0.0122002	0.0297105	1161.81	1649.98	-0.506006	0.22339	0.498941	CI595_RS25615	NC_999999999.1	5854345	5855634	-	1290	protein_coding	O-acetylhomoserine aminocarboxypropyltransferase/cysteine synthase family protein&&sp|Q9WZY4|METY_THEMA O-acetyl-L-homoserine sulfhydrylase OS=Thermotoga maritima (strain ATCC 43589 / DSM 3109 / JCM 10099 / NBRC 100826 / MSB8) OX=243274 GN=TM_0882 PE=1 SV=1 && PF01053:Cys/Met metabolism PLP-dependent enzyme	Cys_Met_Meta_PP
CI595_RS18010	783	800	1700	1000	1842	1843	216.553	260.133	497.77	406.322	370.946	409.908	1194.05	655.747	0.864479	0.0393137	0.209046	1437.72	1024.97	0.488211	0.241198	0.367599	1605.11	1951.95	-0.282209	0.49594	0.768792	CI595_RS18010	NC_999999999.1	4186931	4188193	-	1263	protein_coding	M20 family metallopeptidase&&sp|Q8CQC2|DAPE_STAES Probable succinyl-diaminopimelate desuccinylase OS=Staphylococcus epidermidis (strain ATCC 12228 / FDA PCI 1200) OX=176280 GN=dapE PE=3 SV=1 && PF07687:Peptidase dimerisation domain|PF01546:Peptidase family M20/M25/M40	Peptidase_M20
CI595_RS17405	1226	1083	1400	697	1440	2104	881.172	915.169	1065.31	735.988	753.616	1216.11	832.257	1026.76	-0.303003	0.467537	0.795413	1123.95	1387.54	-0.303876	0.465216	0.611827	1832.42	1607.49	0.188944	0.649029	0.864387	CI595_RS17405	NC_999999999.1	4047123	4047608	-	486	protein_coding	CarD family transcriptional regulator&&-- && PF02559:CarD-like/TRCF domain	-
CI595_RS10005	841	744	2030	365	2061	1908	115.338	119.965	294.748	73.5424	205.813	210.433	435.838	704.322	-0.692369	0.101094	0.358429	1608.66	953.22	0.754954	0.0705221	0.133461	1661.72	2330.86	-0.488138	0.238623	0.518813	CI595_RS10005	NC_999999999.1	2234038	2236584	-	2547	protein_coding	peptidoglycan DD-metalloendopeptidase family protein&&-- && PF01473:Putative cell wall binding repeat|PF01551:Peptidase family M23	Peptidase_M23
CI595_RS13895	190	157	6350	147	566	534	42.219	41.0163	1493.84	47.9887	91.5773	95.423	175.539	159.111	0.141398	0.768139	0.959473	441.763	201.168	1.13462	0.00906607	0.0228343	465.065	7291.09	-3.97024	1.44e-17	1.48e-15	CI595_RS13895	NC_999999999.1	3163231	3164802	+	1572	protein_coding	ABC transporter substrate-binding protein&&sp|Q8ZQM3|GSIB_SALTY Glutathione-binding protein GsiB OS=Salmonella typhimurium (strain LT2 / SGSC1412 / ATCC 700720) OX=99287 GN=gsiB PE=3 SV=1 && PF00496:Bacterial extracellular solute-binding proteins, family 5 Middle	-
CI595_RS21245	2090	2168	1271	804	627	950	1137.15	1386.86	732.139	642.68	248.403	415.674	960.019	1750.36	-0.866467	0.0380522	0.204537	489.375	2777.62	-2.50447	1.07e-08	1.18e-07	827.371	1459.38	-0.818621	0.0501614	0.199186	CI595_RS21245	NC_999999999.1	4924484	4925125	-	642	protein_coding	putative ABC transporter permease&&-- && PF06541:Putative ABC-transporter type IV	-
CI595_RS04290	1180	872	798	568	2558	1924	116.337	101.077	83.2942	82.2719	183.634	152.545	678.227	988.234	-0.543057	0.19525	0.526816	1996.58	1117.21	0.837606	0.0446002	0.089855	1675.65	916.277	0.87081	0.0371745	0.164177	CI595_RS04290	NC_999999999.1	938403	941945	-	3543	protein_coding	DUF5717 family protein&&-- && -	-
CI595_RS19440	2871	2929	262	530	666	566	334.956	401.769	32.3618	90.8444	56.5778	53.1042	632.854	2404.44	-1.9256	7.27e-06	0.000233605	519.816	3752.59	-2.85147	1.24e-10	2.02e-09	492.934	300.841	0.712254	0.0959772	0.300636	ygfK	NC_999999999.1	4509786	4512779	+	2994	protein_coding	putative selenate reductase subunit YgfK&&sp|Q46811|YGFK_ECOLI Putative oxidoreductase YgfK OS=Escherichia coli (strain K12) OX=83333 GN=ygfK PE=1 SV=1 && PF14691:Dihydroprymidine dehydrogenase domain II, 4Fe-4S cluster|PF07992:Pyridine nucleotide-disulphide oxidoreductase	Pyr_redox_2
CI595_RS07650	199	127	1723	275	3139	2307	51.605	38.7209	473.043	104.771	592.717	481.11	328.375	166.648	0.977824	0.0250251	0.154509	2450.07	162.733	3.91146	1.27e-16	4.8e-15	2009.22	1978.36	0.0223441	0.958251	1	ffh	NC_999999999.1	1719358	1720704	+	1347	protein_coding	signal recognition particle protein&&sp|P37105|SRP54_BACSU Signal recognition particle protein OS=Bacillus subtilis (strain 168) OX=224308 GN=ffh PE=1 SV=1 && PF00448:SRP54-type protein, GTPase domain|PF02881:SRP54-type protein, helical bundle domain|PF02978:Signal peptide binding domain	-
CI595_RS11165	160	221	7291	35	35	27	33.7494	54.8076	1628.21	10.8463	5.37566	4.58002	41.8072	133.986	-1.67804	0.000762609	0.0116574	27.2997	283.164	-3.36779	2.87e-11	5.22e-10	23.504	8371.54	-8.46821	4.07e-46	8.34e-43	CI595_RS11165	NC_999999999.1	2492835	2494490	+	1656	protein_coding	galactoside ABC transporter permease&&sp|Q57321|MGLC_TREPA Galactoside transport system permease protein MglC homolog OS=Treponema pallidum (strain Nichols) OX=243276 GN=mglC PE=3 SV=1 && PF02653:Branched-chain amino acid transport system / permease component	BPD_transp_2
CI595_RS23530	117	41	1090	690	2994	2828	20.5474	8.46561	202.663	178.028	382.861	399.401	823.899	97.9735	3.07018	3.2e-11	3.46e-09	2336.89	52.5514	5.47211	9.38e-26	1.04e-23	2462.97	1251.55	0.976634	0.019241	0.102169	CI595_RS23530	NC_999999999.1	5440123	5442111	-	1989	protein_coding	CoB--CoM heterodisulfide reductase iron-sulfur subunit A family protein&&sp|P96801|HDRA2_METKA CoB--CoM heterodisulfide reductase iron-sulfur subunit A 2 OS=Methanopyrus kandleri (strain AV19 / DSM 6324 / JCM 9639 / NBRC 100938) OX=190192 GN=hdrA2 PE=3 SV=1 && PF12838:4Fe-4S dicluster domain|PF07992:Pyridine nucleotide-disulphide oxidoreductase	Pyr_redox_2
CI595_RS20460	771	545	2535	714	1430	1687	223.87	186.054	779.284	304.584	302.339	393.925	852.556	645.697	0.400811	0.338655	0.685985	1116.14	698.265	0.676652	0.106336	0.188584	1469.24	2910.7	-0.986215	0.0179172	0.0983284	CI595_RS20460	NC_999999999.1	4745536	4746738	+	1203	protein_coding	coenzyme F420-0:L-glutamate ligase&&-- && PF01996:F420-0:Gamma-glutamyl ligase	-
CI595_RS13280	1993	2287	774	1210	547	867	1547.04	2087.19	636.08	1379.9	309.171	541.216	1444.8	1669.12	-0.208233	0.616306	0.892659	426.933	2930.08	-2.77843	3.46e-10	5.24e-09	755.084	888.72	-0.235016	0.574369	0.817048	CI595_RS13280	NC_999999999.1	3003387	3003836	+	450	protein_coding	CBS domain-containing protein&&-- && PF00571:CBS domain	CBS
CI595_RS16385	1047	970	2284	1031	1346	987	263.3	286.8	608.103	380.917	246.472	199.609	1231.06	876.847	0.48941	0.240966	0.595463	1050.58	1242.77	-0.242293	0.561158	0.692493	859.595	2622.5	-1.60905	0.000146575	0.00240995	CI595_RS16385	NC_999999999.1	3803322	3804710	-	1389	protein_coding	V-type ATP synthase subunit B&&sp|Q891P2|VATB2_CLOTE V-type ATP synthase beta chain 2 OS=Clostridium tetani (strain Massachusetts / E88) OX=212717 GN=atpB2 PE=3 SV=1 && PF02874:ATP synthase alpha/beta family, beta-barrel domain|PF00006:ATP synthase alpha/beta family, nucleotide-binding domain	ATP-synt_ab
CI595_RS05225	170	83	904	1699	2824	1961	319.258	183.263	1797.38	4687.64	3861.68	2961.62	2028.68	142.361	3.83161	3.38e-16	9.93e-14	2204.2	106.361	4.37198	2.46e-19	1.28e-17	1707.88	1037.99	0.718378	0.0847311	0.28111	CI595_RS05225	NC_999999999.1	1162482	1162667	-	186	protein_coding	type Z 30S ribosomal protein S14&&sp|A8MLF3|RS14Z_ALKOO 30S ribosomal protein S14 type Z OS=Alkaliphilus oremlandii (strain OhILAs) OX=350688 GN=rpsZ PE=3 SV=1 && PF00253:Ribosomal protein S14p/S29e	Ribosomal_S14
CI595_RS17905	327	184	1761	731	2203	2425	761.488	503.774	4341.62	2500.92	3735.49	4541.35	872.854	273.848	1.67182	0.000107414	0.00233697	1719.49	235.76	2.86611	1.99e-10	3.12e-09	2111.99	2021.99	0.0628363	0.880327	0.995862	rpmG	NC_999999999.1	4165565	4165714	-	150	protein_coding	50S ribosomal protein L33&&sp|A9KJM3|RL33_LACP7 50S ribosomal protein L33 OS=Lachnoclostridium phytofermentans (strain ATCC 700394 / DSM 18823 / ISDg) OX=357809 GN=rpmG PE=3 SV=1 && PF00471:Ribosomal protein L33	-
CI595_RS16250	243	133	164	705	3295	3077	51.3499	33.0436	36.6906	218.872	506.998	522.9	841.809	203.498	2.04769	2.96e-06	0.000104838	2571.83	170.42	3.91488	1.17e-16	4.45e-15	2679.83	188.317	3.83013	2.92e-16	2.71e-14	ptsP	NC_999999999.1	3775943	3777595	+	1653	protein_coding	phosphoenolpyruvate--protein phosphotransferase&&sp|Q92D19|PT1_LISIN Phosphoenolpyruvate-protein phosphotransferase OS=Listeria innocua serovar 6a (strain ATCC BAA-680 / CLIP 11262) OX=272626 GN=ptsI PE=3 SV=1 && PF02896:PEP-utilising enzyme, TIM barrel domain|PF00391:PEP-utilising enzyme, mobile domain|PF05524:PEP-utilising enzyme, N-terminal	-
CI595_RS04340	1265	845	1238	624	2047	1589	96.9656	76.1529	100.467	70.2716	114.252	97.951	745.093	1059.42	-0.507764	0.223834	0.57097	1597.73	1082.62	0.561495	0.177442	0.286663	1383.89	1421.48	-0.0386386	0.927531	1	CI595_RS04340	NC_999999999.1	949496	954052	-	4557	protein_coding	PolC-type DNA polymerase III&&sp|Q8XJR3|DPO3_CLOPE DNA polymerase III PolC-type OS=Clostridium perfringens (strain 13 / Type A) OX=195102 GN=polC PE=3 SV=1 && PF00929:Exonuclease|PF02811:PHP domain|PF17657:Bacterial DNA polymerase III alpha subunit finger domain|PF07733:Bacterial DNA polymerase III alpha NTPase domain|PF14480:DNA polymerase III polC-type N-terminus I|PF14579:Helix-hairpin-helix m…	Exonuc_X-T
CI595_RS14600	1951	1931	575	1390	871	849	712.118	828.666	222.198	745.379	231.489	249.207	1659.72	1633.94	0.0225544	0.958113	1	679.825	2473.98	-1.86336	1.32e-05	7.47e-05	739.407	660.228	0.163424	0.699692	0.901516	CI595_RS14600	NC_999999999.1	3338741	3339697	-	957	protein_coding	alpha/beta fold hydrolase&&-- && PF12697:Alpha/beta hydrolase family	-
CI595_RS03035	512	499	2542	382	1759	1868	118.284	135.537	621.737	129.654	295.895	347.048	456.137	428.785	0.089089	0.84059	0.991655	1372.94	639.331	1.10256	0.00885323	0.0223392	1626.88	2918.74	-0.843171	0.042433	0.179093	rho	NC_999999999.1	645581	647092	-	1512	protein_coding	transcription termination factor Rho&&sp|Q9HTV1|RHO_PSEAE Transcription termination factor Rho OS=Pseudomonas aeruginosa (strain ATCC 15692 / DSM 22644 / CIP 104116 / JCM 14847 / LMG 12228 / 1C / PRS 101 / PAO1) OX=208964 GN=rho PE=3 SV=1 && PF07497:Rho termination factor, RNA-binding domain|PF00006:ATP synthase alpha/beta family, nucleotide-binding domain	ATP-synt_ab
CI595_RS14150	2068	2453	651	1129	473	730	813.475	1134.47	271.114	652.462	135.479	230.927	1348.08	1731.93	-0.361477	0.383956	0.725533	369.173	3142.75	-3.08916	6.04e-12	1.22e-10	635.767	747.491	-0.233469	0.581907	0.823109	CI595_RS14150	NC_999999999.1	3225800	3226687	+	888	protein_coding	hypothetical protein&&-- && -	-
CI595_RS05125	972	786	1855	585	1590	1697	160.532	152.623	324.352	141.945	191.21	225.391	698.525	814.034	-0.220799	0.601463	0.882032	1241.03	1007.03	0.301452	0.469863	0.615621	1477.95	2129.92	-0.527145	0.203643	0.474315	CI595_RS05125	NC_999999999.1	1146882	1148996	-	2115	protein_coding	glutamine synthetase III&&sp|Q54WR9|GLNA3_DICDI Type-3 glutamine synthetase OS=Dictyostelium discoideum OX=44689 GN=glnA3 PE=1 SV=1 && PF18318:Glutamine synthetase C-terminal domain|PF12437:Glutamine synthetase type III N terminal|PF00120:Glutamine synthetase, catalytic domain	-
CI595_RS08600	2284	1712	1603	281	608	961	603.035	531.438	448.081	108.999	116.887	204.046	335.539	1912.83	-2.5108	1.29e-08	7.47e-07	474.545	2193.4	-2.20819	3.52e-07	2.83e-06	836.951	1840.58	-1.1368	0.00671811	0.0473145	rsxC	NC_999999999.1	1943038	1944360	+	1323	protein_coding	electron transport complex subunit RsxC&&sp|H6LC32|RNFC_ACEWD Na(+)-translocating ferredoxin:NAD(+) oxidoreductase complex subunit C OS=Acetobacterium woodii (strain ATCC 29683 / DSM 1030 / JCM 2381 / KCTC 1655 / WB1) OX=931626 GN=rnfC PE=1 SV=1 && PF10531:SLBB domain|PF13375:RnfC Barrel sandwich hybrid domain|PF01512:Respiratory-chain NADH dehydrogenase 51 Kd subunit	-
CI595_RS18045	1562	1142	1397	826	1219	1291	584.798	502.682	553.73	454.331	332.312	388.695	986.287	1308.16	-0.407452	0.328215	0.673865	951.45	1463.13	-0.620741	0.136268	0.231942	1124.36	1604.05	-0.512545	0.217632	0.490513	CI595_RS18045	NC_999999999.1	4195343	4196275	+	933	protein_coding	DUF1177 domain-containing protein&&-- && PF06675:Protein of unknown function (DUF1177)	-
CI595_RS08115	652	553	2352	806	1477	1574	361.504	360.49	1380.64	656.551	596.299	701.824	962.407	546.035	0.817452	0.0522142	0.245097	1152.83	708.515	0.702282	0.093853	0.16981	1370.83	2700.58	-0.978138	0.0189165	0.101661	CI595_RS08115	NC_999999999.1	1829046	1829675	+	630	protein_coding	cyclodeaminase/cyclohydrolase family protein&&sp|Q49135|FCHA_METEA Methenyltetrahydrofolate cyclohydrolase OS=Methylorubrum extorquens (strain ATCC 14718 / DSM 1338 / JCM 2805 / NCIMB 9133 / AM1) OX=272630 GN=fchA PE=1 SV=2 && PF04961:Formiminotransferase-cyclodeaminase	-
CI595_RS02795	1390	1081	987	368	1565	2022	282.452	258.261	212.336	109.862	231.559	330.422	439.42	1164.11	-1.40537	0.000969998	0.0139463	1221.51	1384.98	-0.181128	0.66378	0.783765	1761.01	1133.29	0.635855	0.12648	0.359928	CI595_RS02795	NC_999999999.1	588282	590000	-	1719	protein_coding	glycosyl hydrolase family 18 protein&&-- && PF07833:Copper amine oxidase N-terminal domain|PF00704:Glycosyl hydrolases family 18	-
CI595_RS20675	1040	985	1479	665	1433	1802	374.9	417.466	564.453	352.186	376.137	522.39	794.048	870.984	-0.133453	0.751549	0.949131	1118.48	1261.98	-0.17408	0.676626	0.794445	1569.4	1698.2	-0.113764	0.784722	0.94601	CI595_RS20675	NC_999999999.1	4785143	4786111	-	969	protein_coding	carbohydrate kinase&&sp|Q9SID0|SCRK1_ARATH Probable fructokinase-1 OS=Arabidopsis thaliana OX=3702 GN=At2g31390 PE=2 SV=1 && PF00294:pfkB family carbohydrate kinase	PfkB
CI595_RS14045	1263	1552	848	1493	1046	1184	1050.41	1517.58	746.672	1824.25	633.441	791.893	1782.71	1057.75	0.752976	0.0706308	0.293962	816.418	1988.41	-1.28406	0.00226619	0.00682676	1031.17	973.687	0.0827729	0.844789	0.977549	CI595_RS14045	NC_999999999.1	3199349	3199768	+	420	protein_coding	YjdF family protein&&sp|O31647|YJDF_BACSU Uncharacterized protein YjdF OS=Bacillus subtilis (strain 168) OX=224308 GN=yjdF PE=2 SV=1 && PF11208:Protein of unknown function (DUF2992)	-
CI595_RS15145	1480	1549	1044	1064	1181	1065	733.295	902.342	547.639	774.509	426.074	424.35	1270.47	1239.48	0.0355825	0.933687	1	921.79	1984.57	-1.10617	0.00825803	0.0211221	927.527	1198.73	-0.369975	0.374899	0.664662	CI595_RS15145	NC_999999999.1	3495478	3496182	-	705	protein_coding	S1 RNA-binding domain-containing protein&&sp|O06000|RS1H_BACC1 30S ribosomal protein S1 homolog OS=Bacillus cereus (strain ATCC 10987 / NRS 248) OX=222523 GN=BCE_1625 PE=3 SV=1 && PF00575:S1 RNA binding domain	S1
CI595_RS03900	1247	1189	1518	1000	1216	1186	321.228	360.107	413.995	378.455	228.086	245.691	1194.05	1044.35	0.193202	0.643578	0.899522	949.108	1523.34	-0.682477	0.101526	0.18087	1032.91	1742.98	-0.754747	0.0700496	0.251057	CI595_RS03900	NC_999999999.1	849784	851139	+	1356	protein_coding	sodium-dependent transporter&&sp|O34383|YOCR_BACSU Uncharacterized sodium-dependent transporter YocR OS=Bacillus subtilis (strain 168) OX=224308 GN=yocR PE=3 SV=1 && PF00209:Sodium:neurotransmitter symporter family	SNF
CI595_RS16410	867	826	2183	915	1683	878	154.593	173.163	412.1	239.696	218.511	125.9	1092.56	726.097	0.589343	0.159268	0.468897	1313.62	1058.28	0.311848	0.454279	0.599881	764.664	2506.53	-1.71261	5.7e-05	0.00108978	CI595_RS16410	NC_999999999.1	3808029	3809987	-	1959	protein_coding	V-type ATPase 116kDa subunit family protein&&sp|Q9UWW3|VATI_SACS2 V-type ATP synthase subunit I OS=Saccharolobus solfataricus (strain ATCC 35092 / DSM 1617 / JCM 11322 / P2) OX=273057 GN=atpI PE=3 SV=1 && PF01496:V-type ATPase 116kDa subunit family	-
CI595_RS14155	766	656	1479	416	2084	1912	91.6645	92.2951	187.377	73.1364	181.588	184	496.734	641.51	-0.368995	0.382132	0.724114	1626.61	840.476	0.952546	0.0228555	0.0505744	1665.2	1698.2	-0.0282873	0.947031	1	CI595_RS14155	NC_999999999.1	3226874	3229792	+	2919	protein_coding	insulinase family protein&&sp|Q46205|HYPA_CLOPE Protein HypA OS=Clostridium perfringens (strain 13 / Type A) OX=195102 GN=hypA PE=4 SV=2 && PF00675:Insulinase (Peptidase family M16)|PF08367:Peptidase M16C associated|PF05193:Peptidase M16 inactive domain	-
CI595_RS13695	839	557	754	246	2500	2311	137.979	107.699	131.28	59.4367	299.371	305.64	293.748	702.647	-1.25798	0.00347934	0.0389011	1951.31	713.639	1.45108	0.000613442	0.00219181	2012.7	865.756	1.21701	0.00378965	0.0303024	CI595_RS13695	NC_999999999.1	3117677	3119800	+	2124	protein_coding	penicillin-binding transpeptidase domain-containing protein&&sp|Q03524|SP5D_BACSU Stage V sporulation protein D OS=Bacillus subtilis (strain 168) OX=224308 GN=spoVD PE=1 SV=3 && PF00905:Penicillin binding protein transpeptidase domain|PF03717:Penicillin-binding Protein dimerisation domain	-
CI595_RS02975	764	739	1366	423	1978	1931	198.122	225.313	375.03	161.156	373.493	402.697	505.092	639.835	-0.341156	0.41871	0.752617	1543.87	946.814	0.705384	0.0909739	0.165546	1681.75	1568.45	0.100633	0.809345	0.957924	glmM	NC_999999999.1	631238	632584	-	1347	protein_coding	phosphoglucosamine mutase&&sp|A9KSW8|GLMM_LACP7 Phosphoglucosamine mutase OS=Lachnoclostridium phytofermentans (strain ATCC 700394 / DSM 18823 / ISDg) OX=357809 GN=glmM PE=3 SV=1 && PF02880:Phosphoglucomutase/phosphomannomutase, alpha/beta/alpha domain III|PF00408:Phosphoglucomutase/phosphomannomutase, C-terminal domain|PF02878:Phosphoglucomutase/phosphomannomutase, alpha/beta/alpha domain I|PF02…	PGM_PMM_III
CI595_RS08580	690	651	1411	637	2146	1631	282.889	313.798	612.45	383.684	640.64	537.748	760.615	577.86	0.396308	0.347912	0.6938	1675	834.07	1.00587	0.0164513	0.0384705	1420.47	1620.12	-0.189696	0.648117	0.864016	ispH	NC_999999999.1	1938775	1939626	+	852	protein_coding	4-hydroxy-3-methylbut-2-enyl diphosphate reductase&&sp|Q8RA76|ISPH_CALS4 4-hydroxy-3-methylbut-2-enyl diphosphate reductase OS=Caldanaerobacter subterraneus subsp. tengcongensis (strain DSM 15242 / JCM 11007 / NBRC 100824 / MB4) OX=273068 GN=ispH PE=3 SV=1 && PF02401:LytB protein	-
CI595_RS14050	1275	2200	1130	1707	306	529	295.139	598.746	276.932	580.522	51.577	98.476	2038.23	1067.8	0.932572	0.0254155	0.15624	238.824	2818.61	-3.56017	9.91e-15	3.09e-13	460.71	1297.48	-1.49348	0.000450327	0.00607221	CI595_RS14050	NC_999999999.1	3200069	3201577	+	1509	protein_coding	catalase&&sp|O68146|CATA_ALIF1 Catalase OS=Aliivibrio fischeri (strain ATCC 700601 / ES114) OX=312309 GN=katA PE=2 SV=1 && PF00199:Catalase|PF06628:Catalase-related immune-responsive	Catalase
CI595_RS18025	886	1097	1195	713	1817	1431	261.832	381.152	373.881	309.561	390.986	340.084	851.362	742.01	0.19825	0.638202	0.897187	1418.21	1405.48	0.0130529	0.97689	1	1246.29	1372.11	-0.138724	0.739587	0.922503	CI595_RS18025	NC_999999999.1	4190284	4191465	-	1182	protein_coding	M20 family metallopeptidase&&sp|Q501L1|P20D2_XENTR Peptidase M20 domain-containing protein 2 OS=Xenopus tropicalis OX=8364 GN=pm20d2 PE=2 SV=1 && PF01546:Peptidase family M20/M25/M40	Peptidase_M20
CI595_RS05165	403	347	1103	630	2486	2134	1234.83	1250.07	3578.11	2836.02	5546.52	5258.4	752.257	337.498	1.15597	0.00674844	0.0611224	1940.38	444.592	2.12557	9.7e-07	7.07e-06	1858.55	1266.48	0.553333	0.182904	0.442585	rpmJ	NC_999999999.1	1155051	1155164	-	114	protein_coding	50S ribosomal protein L36&&sp|A9KJH0|RL36_LACP7 50S ribosomal protein L36 OS=Lachnoclostridium phytofermentans (strain ATCC 700394 / DSM 18823 / ISDg) OX=357809 GN=rpmJ PE=3 SV=1 && PF00444:Ribosomal protein L36	-
CI595_RS06065	752	190	2112	296	2143	1591	278.852	82.8346	829.137	161.256	578.622	474.442	353.45	629.785	-0.83323	0.0505337	0.240812	1672.66	243.447	2.78001	5.59e-10	8.02e-09	1385.64	2425.01	-0.807371	0.0521582	0.205317	fabD	NC_999999999.1	1363510	1364451	+	942	protein_coding	ACP S-malonyltransferase&&sp|P71019|FABD_BACSU Malonyl CoA-acyl carrier protein transacylase OS=Bacillus subtilis (strain 168) OX=224308 GN=fabD PE=3 SV=2 && PF00698:Acyl transferase domain	Acyl_transf_1
CI595_RS06475	461	749	996	577	2169	2120	149.517	285.611	342.001	274.938	512.233	552.948	688.973	386.073	0.835287	0.0493793	0.238039	1692.96	959.626	0.818973	0.0498878	0.0990062	1846.36	1143.62	0.691037	0.0968569	0.302465	mnmA	NC_999999999.1	1448165	1449241	+	1077	protein_coding	tRNA 2-thiouridine(34) synthase MnmA&&sp|A9KPI9|MNMA_LACP7 tRNA-specific 2-thiouridylase MnmA OS=Lachnoclostridium phytofermentans (strain ATCC 700394 / DSM 18823 / ISDg) OX=357809 GN=mnmA PE=3 SV=1 && PF03054:tRNA methyl transferase	-
CI595_RS09630	909	1678	386	1757	1127	1214	506.411	1099.09	227.669	1438.06	457.173	543.895	2097.93	761.272	1.4623	0.000537712	0.008705	879.641	2149.84	-1.28908	0.0021912	0.00662509	1057.3	443.218	1.25411	0.0031766	0.0269255	lexA	NC_999999999.1	2151365	2151991	-	627	protein_coding	transcriptional repressor LexA&&sp|A4XL42|LEXA_CALS8 LexA repressor OS=Caldicellulosiruptor saccharolyticus (strain ATCC 43494 / DSM 8903 / Tp8T 6331) OX=351627 GN=lexA PE=3 SV=1 && PF01726:LexA DNA binding domain|PF00717:Peptidase S24-like	LexA_DNA_bind
CI595_RS00490	422	82	1769	137	2541	2116	125.346	28.6362	556.293	59.7843	549.568	505.443	163.599	353.41	-1.1108	0.0113534	0.0910462	1983.31	105.08	4.23711	2.14e-18	1e-16	1842.87	2031.18	-0.140335	0.735236	0.920226	fabV	NC_999999999.1	94635	95810	-	1176	protein_coding	enoyl-ACP reductase FabV&&sp|Q11W68|FABV_CYTH3 Enoyl-[acyl-carrier-protein] reductase [NADH] OS=Cytophaga hutchinsonii (strain ATCC 33406 / DSM 1761 / CIP 103989 / NBRC 15051 / NCIMB 9469 / D465) OX=269798 GN=fabV PE=3 SV=1 && PF07055:Enoyl reductase FAD binding domain|PF12242:NAD(P)H binding domain of trans-2-enoyl-CoA reductase|PF12241:Trans-2-enoyl-CoA reductase catalytic region	-
CI595_RS11780	3785	1979	127	1042	63	55	600.42	369.094	21.329	242.842	7.27691	7.01632	1244.2	3169.92	-1.34917	0.001321	0.0181065	49.1548	2535.47	-5.68473	1.06e-27	1.41e-25	47.8901	145.834	-1.60357	0.000805026	0.00931602	CI595_RS11780	NC_999999999.1	2630997	2633198	-	2202	protein_coding	glycoside hydrolase family 2 TIM barrel-domain containing protein&&sp|T2KPJ7|PLH8_FORAG Putative beta-glucuronidase OS=Formosa agariphila (strain DSM 15362 / KCTC 12365 / LMG 23005 / KMM 3901) OX=1347342 GN=BN863_21970 PE=2 SV=1 && PF02837:Glycosyl hydrolases family 2, sugar binding domain|PF02836:Glycosyl hydrolases family 2, TIM barrel domain|PF00703:Glycosyl hydrolases family 2	-
CI595_RS20915	1076	957	2503	2094	180	217	362.094	378.637	891.757	1035.27	44.1062	58.7255	2500.32	901.134	1.47214	0.000487128	0.00794869	140.477	1226.11	-3.12436	8.45e-12	1.66e-10	188.98	2873.96	-3.92576	5.89e-17	5.61e-15	CI595_RS20915	NC_999999999.1	4847101	4848138	-	1038	protein_coding	LacI family DNA-binding transcriptional regulator&&sp|Q5HNH3|CCPA_STAEQ Catabolite control protein A OS=Staphylococcus epidermidis (strain ATCC 35984 / RP62A) OX=176279 GN=ccpA PE=3 SV=1 && PF00356:Bacterial regulatory proteins, lacI family|PF13377:Periplasmic binding protein-like domain	LacI
CI595_RS04425	1606	1455	626	1483	710	1144	1449.58	1544.05	598.2	1966.55	466.629	830.384	1770.77	1345.01	0.3967	0.339082	0.686184	554.159	1864.14	-1.74985	4.2e-05	0.00020844	996.331	718.786	0.471033	0.259854	0.540811	CI595_RS04425	NC_999999999.1	971524	971910	-	387	protein_coding	4Fe-4S binding protein&&-- && PF00037:4Fe-4S binding domain|PF12838:4Fe-4S dicluster domain	Fer4
CI595_RS23125	1622	2301	994	881	506	717	633.753	1057.03	411.18	505.723	143.958	225.292	1051.96	1358.41	-0.368837	0.375796	0.719669	394.931	2948.01	-2.89961	7.28e-11	1.23e-09	624.444	1141.32	-0.869893	0.0382059	0.167647	CI595_RS23125	NC_999999999.1	5347837	5348730	-	894	protein_coding	fumarylacetoacetate hydrolase family protein&&sp|O06724|YISK_BACSU Uncharacterized protein YisK OS=Bacillus subtilis (strain 168) OX=224308 GN=yisK PE=2 SV=1 && PF01557:Fumarylacetoacetate (FAA) hydrolase family	FAA_hydrolase
CI595_RS08605	1756	1673	1935	422	517	712	638.939	715.704	745.406	225.588	136.976	208.34	503.898	1470.63	-1.54506	0.000291264	0.00527612	403.517	2143.43	-2.40879	3.62e-08	3.62e-07	620.09	2221.78	-1.84093	1.66e-05	0.000374272	CI595_RS08605	NC_999999999.1	1944373	1945332	+	960	protein_coding	RnfABCDGE type electron transport complex subunit D&&sp|H6LC31|RNFD_ACEWD Na(+)-translocating ferredoxin:NAD(+) oxidoreductase complex subunit D OS=Acetobacterium woodii (strain ATCC 29683 / DSM 1030 / JCM 2381 / KCTC 1655 / WB1) OX=931626 GN=rnfD PE=1 SV=1 && PF03116:NQR2, RnfD, RnfE family	-
CI595_RS24520	1659	1677	1081	1000	696	884	484.126	575.371	333.976	428.726	147.89	207.454	1194.05	1389.4	-0.218608	0.599724	0.879794	543.232	2148.56	-1.98342	3.99e-06	2.53e-05	769.889	1241.22	-0.68891	0.0996336	0.307849	CI595_RS24520	NC_999999999.1	5656716	5657912	-	1197	protein_coding	BTAD domain-containing putative transcriptional regulator&&-- && PF03704:Bacterial transcriptional activator domain	BTAD
CI595_RS07275	1568	1381	1379	858	766	1040	804.276	832.828	748.86	646.568	286.092	428.993	1024.5	1313.18	-0.358153	0.389995	0.726954	597.869	1769.33	-1.56504	0.000230119	0.000929049	905.754	1583.38	-0.805704	0.0535604	0.208438	CI595_RS07275	NC_999999999.1	1636307	1636987	+	681	protein_coding	D-lyxose/D-mannose family sugar isomerase&&-- && PF07385:D-lyxose isomerase	DUF1498
CI595_RS25595	1540	1512	867	1045	909	1086	1523.89	1759.08	908.297	1519.2	654.958	864.21	1247.78	1289.73	-0.0477378	0.910487	1	709.485	1937.16	-1.44889	0.000609998	0.00218432	945.817	995.502	-0.0738202	0.861701	0.985421	CI595_RS25595	NC_999999999.1	5850719	5851071	-	353	protein_coding	hypothetical protein&&-- && -	-
CI595_RS24770	1071	975	877	882	1579	1570	572.029	612.26	495.913	692.094	614.085	674.351	1053.15	896.947	0.231548	0.580212	0.867575	1232.44	1249.17	-0.0194019	0.964795	1	1367.35	1006.98	0.441319	0.289343	0.571979	fsa	NC_999999999.1	5702173	5702826	-	654	protein_coding	fructose-6-phosphate aldolase&&sp|C4ZF71|TAL_AGARV Probable transaldolase OS=Agathobacter rectalis (strain ATCC 33656 / DSM 3377 / JCM 17463 / KCTC 5835 / VPI 0990) OX=515619 GN=tal PE=3 SV=1 && PF00923:Transaldolase/Fructose-6-phosphate aldolase	-
CI595_RS24610	1705	2067	587	1397	551	636	370.378	527.914	135	445.846	87.1544	111.105	1668.08	1427.92	0.224227	0.589259	0.87348	430.055	2648.22	-2.62201	2.65e-09	3.3e-08	553.899	674.006	-0.283026	0.502951	0.768806	CI595_RS24610	NC_999999999.1	5671475	5673082	-	1608	protein_coding	MBL fold metallo-hydrolase&&sp|Q58633|Y1236_METJA Uncharacterized protein MJ1236 OS=Methanocaldococcus jannaschii (strain ATCC 43067 / DSM 2661 / JAL-1 / JCM 10045 / NBRC 100440) OX=243232 GN=MJ1236 PE=4 SV=1 && PF07521:Zn-dependent metallo-hydrolase RNA specificity domain|PF16661:Metallo-beta-lactamase superfamily domain|PF10996:Beta-Casp domain	-
CI595_RS07465	908	1035	1298	646	1555	1477	239.736	321.284	362.826	250.58	298.947	313.606	771.361	760.434	0.0205235	0.963929	1	1213.71	1326.04	-0.127645	0.759998	0.859092	1286.35	1490.38	-0.212351	0.609699	0.844653	CI595_RS07465	NC_999999999.1	1677941	1679263	+	1323	protein_coding	aspartate kinase&&sp|P94417|AK3_BACSU Aspartokinase 3 OS=Bacillus subtilis (strain 168) OX=224308 GN=yclM PE=1 SV=1 && PF01842:ACT domain|PF00696:Amino acid kinase family	AA_kinase
CI595_RS07940	1095	676	1110	524	1874	1598	323.596	234.876	347.287	227.503	403.252	379.772	625.689	917.047	-0.551517	0.189252	0.518804	1462.7	866.1	0.756003	0.070735	0.133802	1391.73	1274.52	0.126946	0.761191	0.933297	CI595_RS07940	NC_999999999.1	1790950	1792131	+	1182	protein_coding	MerR family transcriptional regulator&&sp|P39842|BLTR_BACSU Multidrug-efflux transporter 2 regulator OS=Bacillus subtilis (strain 168) OX=224308 GN=bltR PE=4 SV=1 && PF08241:Methyltransferase domain|PF13411:MerR HTH family regulatory protein	Methyltransf_11
CI595_RS23190	1286	1430	1284	696	1005	1154	875.649	1144.79	925.616	696.251	498.279	631.906	831.063	1077.01	-0.373998	0.370544	0.715678	784.416	1832.11	-1.22363	0.00359013	0.0102668	1005.04	1474.3	-0.552695	0.1843	0.443839	CI595_RS23190	NC_999999999.1	5361408	5361920	+	513	protein_coding	ferritin&&sp|A0R647|BFRB_MYCS2 Ferritin BfrB OS=Mycolicibacterium smegmatis (strain ATCC 700084 / mc(2)155) OX=246196 GN=bfrB PE=1 SV=1 && PF00210:Ferritin-like domain	Ferritin
CI595_RS15155	1285	1222	662	804	1617	1255	297.454	332.576	162.238	273.427	272.549	233.625	960.019	1076.17	-0.164796	0.694134	0.929026	1262.1	1565.62	-0.310839	0.454354	0.599881	1093	760.121	0.523963	0.209903	0.481771	CI595_RS15155	NC_999999999.1	3498771	3500279	+	1509	protein_coding	glycoside hydrolase family 31 protein&&sp|P19965|SP15_TETCF SITS-binding protein OS=Tetronarce californica OX=7787 PE=1 SV=2 && PF01055:Glycosyl hydrolases family 31	Glyco_hydro_31
CI595_RS15945	977	827	1019	749	1595	1659	297.794	296.367	328.831	335.406	353.997	406.655	894.347	818.222	0.128274	0.761155	0.955977	1244.93	1059.56	0.232632	0.57722	0.708915	1444.86	1170.03	0.304381	0.464389	0.74528	CI595_RS15945	NC_999999999.1	3705575	3706720	+	1146	protein_coding	AI-2E family transporter&&sp|O32095|YUEF_BACSU Putative transport protein YueF OS=Bacillus subtilis (strain 168) OX=224308 GN=yueF PE=3 SV=1 && PF01594:AI-2E family transporter	-
CI595_RS26695	1759	1888	502	1004	787	882	620.636	783.206	187.522	520.442	202.192	250.264	1198.83	1473.15	-0.297284	0.474812	0.802477	614.26	2418.89	-1.97715	4.12e-06	2.6e-05	768.148	576.409	0.414264	0.326749	0.61136	argF	NC_999999999.1	4237814	4238803	-	990	protein_coding	ornithine carbamoyltransferase&&sp|Q73P70|OTCC_TREDE Ornithine carbamoyltransferase, catabolic OS=Treponema denticola (strain ATCC 35405 / DSM 14222 / CIP 103919 / JCM 8153 / KCTC 15104) OX=243275 GN=arcB PE=3 SV=1 && PF00185:Aspartate/ornithine carbamoyltransferase, Asp/Orn binding domain|PF02729:Aspartate/ornithine carbamoyltransferase, carbamoyl-P binding domain	-
CI595_RS15980	1394	1842	651	1073	829	1015	254.805	395.857	125.981	288.146	110.336	149.2	1281.21	1167.46	0.134091	0.748339	0.947113	647.043	2359.95	-1.86657	1.29e-05	7.28e-05	883.981	747.491	0.241964	0.565801	0.81163	glgB	NC_999999999.1	3712548	3714458	+	1911	protein_coding	1%2C4-alpha-glucan branching protein GlgB&&sp|P30539|GLGB_BUTFI 1,4-alpha-glucan branching enzyme GlgB OS=Butyrivibrio fibrisolvens OX=831 GN=glgB PE=1 SV=1 && PF02806:Alpha amylase, C-terminal all-beta domain|PF00128:Alpha amylase, catalytic domain|PF02922:Carbohydrate-binding module 48 (Isoamylase N-terminal domain)	-
CI595_RS04995	1279	1036	777	617	1614	1480	424.276	404.055	272.883	300.698	389.851	394.818	736.734	1071.15	-0.539914	0.196257	0.528815	1259.76	1327.32	-0.0753172	0.857727	0.940644	1288.96	892.164	0.530799	0.202856	0.473484	CI595_RS04995	NC_999999999.1	1112047	1113099	-	1053	protein_coding	HD domain-containing phosphohydrolase&&sp|Q9KSB1|CDPD2_VIBCH Probable cyclic di-GMP phosphodiesterase VC_1348 OS=Vibrio cholerae serotype O1 (strain ATCC 39315 / El Tor Inaba N16961) OX=243277 GN=VC_1348 PE=1 SV=1 && PF13487:HD domain|PF00072:Response regulator receiver domain	Response_reg
CI595_RS08545	645	571	1473	1178	1603	1299	605.652	630.38	1464.34	1625.09	1096.01	980.913	1406.59	540.173	1.38045	0.00111958	0.0159299	1251.17	731.576	0.774172	0.0644156	0.122807	1131.32	1691.31	-0.580054	0.162995	0.411997	CI595_RS08545	NC_999999999.1	1932001	1932372	+	372	protein_coding	biotin/lipoyl-binding carrier protein&&-- && PF00364:Biotin-requiring enzyme	Biotin_lipoyl
CI595_RS24790	1042	989	882	577	1936	1332	222.616	248.421	199.496	181.106	301.17	228.85	688.973	872.659	-0.340973	0.415568	0.74981	1511.09	1267.11	0.254073	0.541368	0.67535	1160.07	1012.73	0.195971	0.639144	0.858198	dnaX	NC_999999999.1	5705174	5706808	-	1635	protein_coding	DNA polymerase III subunit gamma/tau&&sp|P09122|DPO3X_BACSU DNA polymerase III subunit gamma/tau OS=Bacillus subtilis (strain 168) OX=224308 GN=dnaX PE=3 SV=3 && PF13177:DNA polymerase III, delta subunit|PF12169:DNA polymerase III subunits gamma and tau domain III	-
CI595_RS15275	447	372	1423	406	2013	2075	131.431	128.598	442.967	175.381	430.974	490.643	484.794	374.348	0.372782	0.383093	0.724859	1571.19	476.622	1.72078	5.97e-05	0.000284248	1807.16	1633.9	0.145415	0.726457	0.915394	metK	NC_999999999.1	3534207	3535394	+	1188	protein_coding	methionine adenosyltransferase&&sp|A9KL72|METK_LACP7 S-adenosylmethionine synthase OS=Lachnoclostridium phytofermentans (strain ATCC 700394 / DSM 18823 / ISDg) OX=357809 GN=metK PE=3 SV=1 && PF02772:S-adenosylmethionine synthetase, central domain|PF00438:S-adenosylmethionine synthetase, N-terminal domain|PF02773:S-adenosylmethionine synthetase, C-terminal domain	-
CI595_RS05680	783	473	954	441	2169	1903	103.249	73.3311	133.183	85.434	208.258	201.8	526.585	655.747	-0.316482	0.45459	0.785752	1692.96	606.02	1.48199	0.000483937	0.00180349	1657.36	1095.4	0.597409	0.151144	0.391388	CI595_RS05680	NC_999999999.1	1261974	1264622	-	2649	protein_coding	valine--tRNA ligase&&sp|Q8XJ42|SYV_CLOPE Valine--tRNA ligase OS=Clostridium perfringens (strain 13 / Type A) OX=195102 GN=valS PE=3 SV=1 && PF08264:Anticodon-binding domain of tRNA|PF10458:Valyl tRNA synthetase tRNA binding arm|PF00133:tRNA synthetases class I (I, L, M and V)	-
CI595_RS18275	774	650	2066	751	1305	1161	278.151	274.635	786.045	396.504	341.482	335.529	896.735	648.21	0.468088	0.264969	0.614178	1018.58	832.789	0.290559	0.486919	0.630942	1011.14	2372.2	-1.23012	0.00335649	0.0277046	CI595_RS18275	NC_999999999.1	4248786	4249757	-	972	protein_coding	cell wall hydrolase&&-- && PF08239:Bacterial SH3 domain|PF07486:Cell Wall Hydrolase	SH3_3
CI595_RS10050	827	881	1417	312	1557	1686	479.065	600.023	869.032	265.529	656.743	785.424	372.554	692.597	-0.894436	0.0353758	0.194285	1215.27	1128.74	0.106603	0.799508	0.892726	1468.37	1627.01	-0.147973	0.722106	0.912239	CI595_RS10050	NC_999999999.1	2243489	2244091	-	603	protein_coding	cell division protein SepF&&sp|C4ZA36|SEPF_AGARV Cell division protein SepF OS=Agathobacter rectalis (strain ATCC 33656 / DSM 3377 / JCM 17463 / KCTC 5835 / VPI 0990) OX=515619 GN=sepF PE=3 SV=1 && PF04472:Cell division protein SepF	-
CI595_RS08700	200	83	1179	241	2709	2240	369.636	180.354	2306.93	654.379	3645.62	3329.28	287.778	167.486	0.780275	0.0753266	0.302149	2114.44	106.361	4.312	6.24e-19	3.06e-17	1950.87	1353.74	0.527145	0.204164	0.474726	rpmB	NC_999999999.1	1962974	1963162	-	189	protein_coding	50S ribosomal protein L28&&sp|C4Z044|RL28_LACE2 50S ribosomal protein L28 OS=Lachnospira eligens (strain ATCC 27750 / DSM 3376 / VPI C15-48 / C15-B4) OX=515620 GN=rpmB PE=3 SV=1 && PF00830:Ribosomal L28 family	-
CI595_RS06315	1317	1378	906	853	1045	1151	1207.44	1485.37	879.4	1148.94	697.614	848.622	1018.53	1102.97	-0.114939	0.784438	0.966069	815.637	1765.49	-1.1139	0.00797114	0.0204646	1002.43	1040.28	-0.0534385	0.900207	1	CI595_RS06315	NC_999999999.1	1415946	1416326	+	381	protein_coding	Asp23/Gls24 family envelope stress response protein&&sp|P54519|YQHY_BACSU Uncharacterized protein YqhY OS=Bacillus subtilis (strain 168) OX=224308 GN=yqhY PE=3 SV=2 && PF03780:Asp23 family, cell envelope-related function	-
CI595_RS22260	172	201	603	341	2236	3069	26.9904	37.0834	100.179	78.6146	255.488	387.29	407.181	144.036	1.49825	0.000660874	0.0103328	1745.25	257.54	2.76013	7.36e-10	1.02e-08	2672.87	692.377	1.9486	5.56e-06	0.000137998	pflB	NC_999999999.1	5149057	5151282	-	2226	protein_coding	formate C-acetyltransferase&&sp|Q2FK44|PFLB_STAA3 Formate acetyltransferase OS=Staphylococcus aureus (strain USA300) OX=367830 GN=pflB PE=3 SV=1 && PF02901:Pyruvate formate lyase-like|PF01228:Glycine radical	-
CI595_RS20695	1248	1966	781	604	1206	806	377.432	699.054	250.065	268.367	265.576	196.028	721.212	1045.18	-0.535236	0.201222	0.538338	941.303	2518.82	-1.41986	0.000748016	0.00261266	701.957	896.757	-0.353237	0.398887	0.680718	dltD	NC_999999999.1	4789420	4790574	+	1155	protein_coding	D-alanyl-lipoteichoic acid biosynthesis protein DltD&&sp|P39578|DLTD_BACSU Protein DltD OS=Bacillus subtilis (strain 168) OX=224308 GN=dltD PE=3 SV=1 && PF04914:DltD protein	-
CI595_RS02785	1046	976	934	705	1545	1401	165.928	182.029	156.86	164.303	178.458	178.725	841.809	876.009	-0.0574945	0.894009	1	1205.9	1250.45	-0.0522819	0.90175	0.977212	1220.16	1072.43	0.186193	0.655747	0.866848	CI595_RS02785	NC_999999999.1	584940	587141	-	2202	protein_coding	EAL domain-containing protein&&sp|P55552|Y4LL_SINFN Uncharacterized protein y4lL OS=Sinorhizobium fredii (strain NBRC 101917 / NGR234) OX=394 GN=NGR_a02630 PE=4 SV=1 && PF08447:PAS fold|PF00563:EAL domain|PF00990:Diguanylate cyclase, GGDEF domain	EAL
CI595_RS18245	1926	1914	500	1082	487	696	1485.13	1735.21	408.183	1225.75	273.435	431.594	1291.96	1613.01	-0.320195	0.440919	0.771514	380.101	2452.2	-2.68915	1.19e-09	1.61e-08	606.155	574.113	0.0783929	0.856311	0.98399	CI595_RS18245	NC_999999999.1	4241167	4241619	-	453	protein_coding	NfeD family protein&&-- && PF01957:NfeD-like C-terminal, partner-binding	-
CI595_RS24605	1504	1942	736	1305	509	595	367.126	557.338	190.205	467.999	90.4695	116.8	1558.23	1259.58	0.306903	0.460096	0.789285	397.272	2488.07	-2.64638	2e-09	2.54e-08	518.191	845.088	-0.705433	0.0936746	0.299422	glnA	NC_999999999.1	5669992	5671422	-	1431	protein_coding	type I glutamate--ammonia ligase&&sp|P0A591|GLN1B_MYCBO Glutamine synthetase OS=Mycobacterium bovis (strain ATCC BAA-935 / AF2122/97) OX=233413 GN=glnA1 PE=1 SV=1 && PF00120:Glutamine synthetase, catalytic domain|PF03951:Glutamine synthetase, beta-Grasp domain	-
CI595_RS07390	470	296	1978	1189	1315	1342	177.677	131.561	791.658	660.365	361.974	407.985	1419.72	393.61	1.85038	1.74e-05	0.000482998	1026.38	379.252	1.43616	0.000802704	0.00278948	1168.77	2271.15	-0.958333	0.0215828	0.11045	pyrB	NC_999999999.1	1662673	1663596	+	924	protein_coding	aspartate carbamoyltransferase&&sp|A9KNJ3|PYRB_LACP7 Aspartate carbamoyltransferase OS=Lachnoclostridium phytofermentans (strain ATCC 700394 / DSM 18823 / ISDg) OX=357809 GN=pyrB PE=3 SV=1 && PF00185:Aspartate/ornithine carbamoyltransferase, Asp/Orn binding domain|PF02729:Aspartate/ornithine carbamoyltransferase, carbamoyl-P binding domain	-
CI595_RS00185	834	529	784	231	2505	1699	224.785	167.633	223.715	91.4705	491.617	368.258	275.838	698.46	-1.34008	0.00189834	0.0242272	1955.21	677.766	1.52836	0.000317904	0.00122808	1479.7	900.202	0.716933	0.0858751	0.283092	clpX	NC_999999999.1	36794	38089	-	1296	protein_coding	ATP-dependent Clp protease ATP-binding subunit ClpX&&sp|C4ZGF5|CLPX_AGARV ATP-dependent Clp protease ATP-binding subunit ClpX OS=Agathobacter rectalis (strain ATCC 33656 / DSM 3377 / JCM 17463 / KCTC 5835 / VPI 0990) OX=515619 GN=clpX PE=3 SV=1 && PF10431:C-terminal, D2-small domain, of ClpB protein|PF07724:AAA domain (Cdc48 subfamily)|PF06689:ClpX C4-type zinc finger	-
CI595_RS19720	967	1072	1437	470	1294	1326	171.114	223.027	269.211	122.187	166.729	188.695	561.212	809.847	-0.529073	0.209808	0.552972	1009.99	1373.45	-0.443362	0.286873	0.421006	1154.84	1649.98	-0.514683	0.215588	0.487918	CI595_RS19720	NC_999999999.1	4572201	4574174	+	1974	protein_coding	hypothetical protein&&-- && -	-
CI595_RS20665	1108	782	987	633	1583	1463	496.194	411.738	467.957	416.469	516.191	526.883	755.839	927.934	-0.295952	0.480286	0.802692	1235.56	1001.9	0.302447	0.468429	0.614132	1274.16	1133.29	0.169041	0.685605	0.888249	CI595_RS20665	NC_999999999.1	4782286	4783065	-	780	protein_coding	formate/nitrite transporter family protein&&sp|P0AC26|NIRC_ECOLI Nitrite transporter NirC OS=Escherichia coli (strain K12) OX=83333 GN=nirC PE=1 SV=1 && PF01226:Formate/nitrite transporter	-
CI595_RS06660	645	579	1474	490	1795	1568	137.8	145.435	333.398	153.799	279.236	269.397	585.092	540.173	0.115142	0.787655	0.968525	1401.04	741.825	0.917297	0.0288646	0.0619731	1365.6	1692.46	-0.309536	0.455826	0.736552	CI595_RS06660	NC_999999999.1	1487499	1489133	+	1635	protein_coding	polysaccharide biosynthesis protein&&-- && PF14667:Polysaccharide biosynthesis C-terminal domain|PF01943:Polysaccharide biosynthesis protein	-
CI595_RS19875	600	427	1119	292	2304	1791	118.61	99.2431	234.195	84.8048	331.642	284.723	348.674	502.485	-0.527153	0.215908	0.560145	1798.33	547.086	1.71667	6.07e-05	0.000287493	1559.82	1284.85	0.279781	0.500862	0.768806	argS	NC_999999999.1	4610839	4612605	+	1767	protein_coding	arginine--tRNA ligase&&sp|C4ZD15|SYR_AGARV Arginine--tRNA ligase OS=Agathobacter rectalis (strain ATCC 33656 / DSM 3377 / JCM 17463 / KCTC 5835 / VPI 0990) OX=515619 GN=argS PE=3 SV=1 && PF00750:tRNA synthetases class I (R)|PF03485:Arginyl tRNA synthetase N terminal domain|PF05746:DALR anticodon binding domain	-
CI595_RS08475	779	348	884	347	2432	1710	608.746	319.728	731.355	398.379	1383.82	1074.61	414.346	652.397	-0.654846	0.122477	0.404842	1898.24	445.873	2.08974	1.47e-06	1.02e-05	1489.28	1015.02	0.553072	0.184181	0.443812	CI595_RS08475	NC_999999999.1	1916576	1917022	+	447	protein_coding	4Fe-4S dicluster domain-containing protein&&-- && PF13247:4Fe-4S dicluster domain	-
CI595_RS04605	256	184	1228	269	2662	1849	71.9987	60.8422	365.645	111.149	545.143	418.196	321.211	214.386	0.582872	0.178514	0.5014	2077.76	235.76	3.13913	5.18e-12	1.06e-10	1610.33	1410	0.191669	0.644839	0.862242	CI595_RS04605	NC_999999999.1	1012022	1013263	-	1242	protein_coding	U32 family peptidase&&sp|O32034|TRHP1_BACSU tRNA hydroxylation protein P1 OS=Bacillus subtilis (strain 168) OX=224308 GN=trhP1 PE=3 SV=1 && PF16325:Peptidase family U32 C-terminal domain|PF01136:Peptidase family U32	-
CI595_RS04360	1492	1399	1511	680	677	679	507.958	559.989	544.629	340.123	167.828	185.903	811.959	1249.53	-0.621879	0.136245	0.432298	528.402	1792.39	-1.76188	3.76e-05	0.000188967	591.349	1734.94	-1.55257	0.000259726	0.0038526	CI595_RS04360	NC_999999999.1	958055	959080	+	1026	protein_coding	branched-chain amino acid aminotransferase&&sp|P54689|ILVE_HAEIN Branched-chain-amino-acid aminotransferase OS=Haemophilus influenzae (strain ATCC 51907 / DSM 11121 / KW20 / Rd) OX=71421 GN=ilvE PE=3 SV=1 && PF01063:Amino-transferase class IV	-
CI595_RS13940	343	439	608	322	2147	2573	64.9388	97.7186	121.868	89.564	295.978	391.749	384.495	287.248	0.420381	0.329182	0.674775	1675.78	562.46	1.57488	0.000220934	0.000898131	2240.89	698.118	1.68238	7.81e-05	0.00138982	CI595_RS13940	NC_999999999.1	3174289	3176133	+	1845	protein_coding	ABC transporter ATP-binding protein&&sp|Q9WYC4|Y288_THEMA Uncharacterized ABC transporter ATP-binding protein TM_0288 OS=Thermotoga maritima (strain ATCC 43589 / DSM 3109 / JCM 10099 / NBRC 100826 / MSB8) OX=243274 GN=TM_0288 PE=1 SV=1 && PF00005:ABC transporter|PF00664:ABC transporter transmembrane region	ABC_membrane
CI595_RS00525	185	148	1632	141	2196	2119	242.029	227.646	2260.44	271.008	2091.92	2229.38	168.375	154.923	0.119764	0.807768	0.978825	1714.03	189.638	3.17545	4.12e-12	8.55e-11	1845.49	1873.88	-0.0220058	0.958956	1	rpsO	NC_999999999.1	102775	103041	-	267	protein_coding	30S ribosomal protein S15&&sp|A9KNL0|RS15_LACP7 30S ribosomal protein S15 OS=Lachnoclostridium phytofermentans (strain ATCC 700394 / DSM 18823 / ISDg) OX=357809 GN=rpsO PE=3 SV=1 && PF00312:Ribosomal protein S15	-
CI595_RS13375	737	369	876	385	2120	1921	72.7228	42.8087	91.5133	55.8125	152.32	152.436	459.719	617.222	-0.425023	0.313998	0.665203	1654.71	472.778	1.80717	2.6e-05	0.000136813	1673.04	1005.84	0.734034	0.0783029	0.268261	CI595_RS13375	NC_999999999.1	3025489	3029028	+	3540	protein_coding	N-acetylmuramoyl-L-alanine amidase&&sp|O51481|Y531_BORBU Uncharacterized protein BB_0531 OS=Borrelia burgdorferi (strain ATCC 35210 / B31 / CIP 102532 / DSM 4680) OX=224326 GN=BB_0531 PE=3 SV=1 && PF01832:Mannosyl-glycoprotein endo-beta-N-acetylglucosaminidase|PF01520:N-acetylmuramoyl-L-alanine amidase|PF01473:Putative cell wall binding repeat	-
CI595_RS18015	761	802	1247	797	1400	1400	269.323	333.708	467.232	414.396	360.774	398.451	951.66	637.322	0.578276	0.168018	0.483816	1092.73	1027.53	0.0888017	0.833279	0.921942	1219.29	1431.82	-0.231763	0.577529	0.819857	CI595_RS18015	NC_999999999.1	4188275	4189261	-	987	protein_coding	oligopeptide/dipeptide ABC transporter ATP-binding protein&&sp|P42065|APPF_BACSU Oligopeptide transport ATP-binding protein AppF OS=Bacillus subtilis (strain 168) OX=224308 GN=appF PE=3 SV=2 && PF08352:Oligopeptide/dipeptide transporter, C-terminal region|PF00005:ABC transporter	ABC_tran
CI595_RS06975	862	816	888	495	1957	1347	218.19	242.84	237.967	184.077	360.691	274.191	591.062	721.91	-0.28852	0.493128	0.805939	1527.48	1045.46	0.547009	0.189055	0.301993	1173.13	1019.61	0.202346	0.628158	0.85637	argH	NC_999999999.1	1559294	1560673	+	1380	protein_coding	argininosuccinate lyase&&sp|C4Z0V2|ARLY_LACE2 Argininosuccinate lyase OS=Lachnospira eligens (strain ATCC 27750 / DSM 3376 / VPI C15-48 / C15-B4) OX=515620 GN=argH PE=3 SV=1 && PF14698:Argininosuccinate lyase C-terminal|PF00206:Lyase	-
CI595_RS03055	545	401	761	585	2465	1601	104.199	90.1394	154.039	164.32	343.165	246.16	698.525	456.423	0.613731	0.145966	0.44926	1923.99	513.776	1.90472	9.51e-06	5.57e-05	1394.34	873.793	0.674179	0.106077	0.321214	glmS	NC_999999999.1	651799	653625	-	1827	protein_coding	glutamine--fructose-6-phosphate transaminase (isomerizing)&&sp|Q8R841|GLMS_CALS4 Glutamine--fructose-6-phosphate aminotransferase [isomerizing] OS=Caldanaerobacter subterraneus subsp. tengcongensis (strain DSM 15242 / JCM 11007 / NBRC 100824 / MB4) OX=273068 GN=glmS PE=3 SV=3 && PF01380:SIS domain|PF13522:Glutamine amidotransferase domain	SIS
CI595_RS22475	1064	1606	1142	1282	554	693	424.272	752.923	482.109	751.031	160.853	222.225	1530.77	891.084	0.7805	0.0617961	0.273252	432.396	2057.59	-2.25014	2.26e-07	1.91e-06	603.542	1311.26	-1.11923	0.00786441	0.0528709	CI595_RS22475	NC_999999999.1	5200451	5201326	-	876	protein_coding	NAD(P)/FAD-dependent oxidoreductase&&sp|Q928B5|TRXB_LISIN Thioredoxin reductase OS=Listeria innocua serovar 6a (strain ATCC BAA-680 / CLIP 11262) OX=272626 GN=trxB PE=3 SV=1 && PF07992:Pyridine nucleotide-disulphide oxidoreductase	Pyr_redox_2
CI595_RS23495	211	141	448	1256	2195	2069	87.4302	68.6911	196.532	764.603	662.264	689.441	1499.72	176.698	3.08432	1.19e-11	1.32e-09	1713.25	180.669	3.24465	1.67e-12	3.83e-11	1801.94	514.406	1.80837	2.47e-05	0.000526822	CI595_RS23495	NC_999999999.1	5433289	5434131	-	843	protein_coding	fumarate hydratase&&sp|Q58690|TTDA_METJA Putative L(+)-tartrate dehydratase subunit alpha OS=Methanocaldococcus jannaschii (strain ATCC 43067 / DSM 2661 / JAL-1 / JCM 10045 / NBRC 100440) OX=243232 GN=MJ1294 PE=3 SV=1 && PF05681:Fumarate hydratase (Fumerase)	-
CI595_RS07925	287	161	1516	174	2132	2027	99.4553	65.5955	556.188	88.5855	537.961	564.882	207.778	240.348	-0.210163	0.643897	0.899661	1664.08	206.293	3.01139	3.23e-11	5.86e-10	1765.36	1740.68	0.0203251	0.962379	1	CI595_RS07925	NC_999999999.1	1787321	1788328	+	1008	protein_coding	LCP family protein&&sp|Q9K6Q8|TAGU_BACHD Polyisoprenyl-teichoic acid--peptidoglycan teichoic acid transferase TagU OS=Bacillus halodurans (strain ATCC BAA-125 / DSM 18197 / FERM 7344 / JCM 9153 / C-125) OX=272558 GN=tagU PE=3 SV=1 && PF03816:Cell envelope-related transcriptional attenuator domain	-
CI595_RS17230	1040	1916	308	254	1669	1110	228.047	493.956	71.502	81.8261	266.48	195.736	303.301	870.984	-1.52162	0.00040853	0.00708809	1302.69	2454.76	-0.913991	0.0281948	0.0605981	966.719	353.658	1.45049	0.000706511	0.00850722	hcp	NC_999999999.1	4009348	4010940	-	1593	protein_coding	hydroxylamine reductase&&sp|B5YHX5|HCP_THEYD Hydroxylamine reductase OS=Thermodesulfovibrio yellowstonii (strain ATCC 51303 / DSM 11347 / YP87) OX=289376 GN=hcp PE=3 SV=1 && PF03063:Prismane/CO dehydrogenase family	-
CI595_RS03030	252	150	1548	233	2265	1847	431.496	301.974	2806.24	586.138	2823.98	2543.32	278.226	211.036	0.398388	0.363733	0.708513	1767.89	192.2	3.20072	2.71e-12	5.87e-11	1608.59	1777.43	-0.143961	0.729062	0.916592	rpmE	NC_999999999.1	645273	645476	-	204	protein_coding	50S ribosomal protein L31&&sp|C4Z1S7|RL31_LACE2 50S ribosomal protein L31 OS=Lachnospira eligens (strain ATCC 27750 / DSM 3376 / VPI C15-48 / C15-B4) OX=515620 GN=rpmE PE=3 SV=1 && PF01197:Ribosomal protein L31	-
CI595_RS20940	506	368	740	539	2278	1863	98.1939	83.9623	152.035	153.67	321.888	290.74	643.6	423.76	0.60269	0.1535	0.455656	1778.03	471.497	1.91478	8.88e-06	5.23e-05	1622.53	849.681	0.933181	0.025787	0.124937	CI595_RS20940	NC_999999999.1	4853050	4854849	-	1800	protein_coding	aminopeptidase P family protein&&sp|B6QG01|AMPP1_TALMQ Probable Xaa-Pro aminopeptidase P OS=Talaromyces marneffei (strain ATCC 18224 / CBS 334.59 / QM 7333) OX=441960 GN=ampp PE=3 SV=1 && PF00557:Metallopeptidase family M24|PF16189:Creatinase/Prolidase N-terminal domain|PF01321:Creatinase/Prolidase N-terminal domain|PF16188:C-terminal region of peptidase_M24	Peptidase_M24
CI595_RS06510	1173	875	1203	193	1297	1548	282.772	247.998	307.03	68.3539	227.665	300.1	230.465	982.371	-2.09126	1.99e-06	7.32e-05	1012.33	1121.05	-0.147101	0.725385	0.833284	1348.19	1381.3	-0.0349778	0.934633	1	CI595_RS06510	NC_999999999.1	1455809	1457257	+	1449	protein_coding	L%2CD-transpeptidase family protein&&-- && PF03734:L,D-transpeptidase catalytic domain|PF12229:Putative peptidoglycan binding domain	-
CI595_RS06060	988	512	1713	378	1544	1151	1474.85	898.593	2707.23	828.991	1678.25	1381.73	451.361	827.434	-0.874261	0.0388299	0.207631	1205.12	655.986	0.877395	0.0368391	0.076773	1002.43	1966.88	-0.9723	0.0199312	0.105283	acpP	NC_999999999.1	1363150	1363383	+	234	protein_coding	acyl carrier protein&&sp|A3DDY8|ACP_HUNT2 Acyl carrier protein OS=Hungateiclostridium thermocellum (strain ATCC 27405 / DSM 1237 / JCM 9322 / NBRC 103400 / NCIMB 10682 / NRRL B-4536 / VPI 7372) OX=203119 GN=acpP PE=3 SV=1 && PF00550:Phosphopantetheine attachment site	PP-binding
CI595_RS04975	1957	1522	235	1869	177	481	825.595	754.907	104.959	1158.39	54.371	163.184	2231.66	1638.97	0.445279	0.282386	0.628564	138.136	1949.98	-3.81791	4.49e-16	1.6e-14	418.905	269.84	0.634391	0.140103	0.375379	rhaD	NC_999999999.1	1107186	1108013	-	828	protein_coding	rhamnulose-1-phosphate aldolase&&sp|Q65Q26|RHAD_MANSM Rhamnulose-1-phosphate aldolase OS=Mannheimia succiniciproducens (strain MBEL55E) OX=221988 GN=rhaD PE=3 SV=1 && PF00596:Class II Aldolase and Adducin N-terminal domain	Aldolase_II
CI595_RS16390	860	756	1900	762	1251	688	170.008	175.709	397.649	221.306	180.071	109.374	909.869	720.235	0.337088	0.420116	0.753517	976.427	968.594	0.0116813	0.980539	1	599.188	2181.59	-1.86405	1.33e-05	0.0003063	CI595_RS16390	NC_999999999.1	3804723	3806489	-	1767	protein_coding	V-type ATP synthase subunit A&&sp|B8CZG8|VATA_HALOH V-type ATP synthase alpha chain OS=Halothermothrix orenii (strain H 168 / OCM 544 / DSM 9562) OX=373903 GN=atpA PE=3 SV=1 && PF16886:ATPsynthase alpha/beta subunit N-term extension|PF00006:ATP synthase alpha/beta family, nucleotide-binding domain|PF02874:ATP synthase alpha/beta family, beta-barrel domain	ATP-synt_ab
CI595_RS08690	1106	1214	1011	1029	932	894	364.809	470.795	353.052	498.647	223.843	237.14	1228.68	926.259	0.407529	0.328247	0.673865	727.437	1555.37	-1.09618	0.00912012	0.0229284	778.599	1160.84	-0.576111	0.167941	0.420262	CI595_RS08690	NC_999999999.1	1960977	1962035	+	1059	protein_coding	hypothetical protein&&-- && -	-
CI595_RS18020	695	837	1153	628	1685	1187	238.008	337.003	418.035	315.961	420.169	326.9	749.869	582.047	0.365368	0.38467	0.725533	1315.18	1072.37	0.294478	0.479813	0.625275	1033.78	1323.89	-0.356785	0.391476	0.679976	CI595_RS18020	NC_999999999.1	4189251	4190270	-	1020	protein_coding	ABC transporter ATP-binding protein&&sp|Q53193|Y4TR_SINFN Probable peptide ABC transporter ATP-binding protein y4tR OS=Sinorhizobium fredii (strain NBRC 101917 / NGR234) OX=394 GN=NGR_a01410 PE=3 SV=1 && PF00005:ABC transporter|PF08352:Oligopeptide/dipeptide transporter, C-terminal region	ABC_tran
CI595_RS10490	921	989	679	1544	987	1060	498.777	629.717	389.308	1228.46	389.208	461.647	1843.6	771.322	1.25695	0.00283433	0.0328303	770.367	1267.11	-0.717772	0.086316	0.1584	923.173	779.641	0.243795	0.562444	0.808513	CI595_RS10490	NC_999999999.1	2333045	2333689	-	645	protein_coding	redox-sensing transcriptional repressor Rex&&sp|Q8RC93|REX_CALS4 Redox-sensing transcriptional repressor Rex OS=Caldanaerobacter subterraneus subsp. tengcongensis (strain DSM 15242 / JCM 11007 / NBRC 100824 / MB4) OX=273068 GN=rex PE=3 SV=1 && PF02629:CoA binding domain|PF06971:Putative DNA-binding protein N-terminus	Put_DNA-bind_N
CI595_RS10670	1109	687	534	852	1508	1487	243.177	177.113	123.968	274.472	240.774	262.216	1017.33	928.772	0.131334	0.754545	0.950579	1177.02	880.192	0.419263	0.316555	0.457712	1295.06	613.152	1.07859	0.010502	0.066556	CI595_RS10670	NC_999999999.1	2374255	2375847	-	1593	protein_coding	hypothetical protein&&-- && -	-
CI595_RS08615	1251	1687	1968	334	409	527	622.482	986.931	1036.74	244.165	148.187	210.881	398.823	1047.7	-1.3932	0.00110845	0.0158262	319.219	2161.37	-2.75876	5.3e-10	7.73e-09	458.968	2259.67	-2.2993	1.27e-07	4.56e-06	CI595_RS08615	NC_999999999.1	1945945	1946646	+	702	protein_coding	electron transport complex subunit E&&sp|H6LC29|RNFE_ACEWD Na(+)-translocating ferredoxin:NAD(+) oxidoreductase complex subunit E OS=Acetobacterium woodii (strain ATCC 29683 / DSM 1030 / JCM 2381 / KCTC 1655 / WB1) OX=931626 GN=rnfE PE=1 SV=1 && PF02508:Rnf-Nqr subunit, membrane protein	-
CI595_RS06665	402	271	1618	258	2115	1510	33.0558	26.1995	140.857	31.168	126.634	99.852	308.077	336.661	-0.128091	0.768479	0.959607	1650.81	347.223	2.24895	2.76e-07	2.27e-06	1315.09	1857.8	-0.498373	0.229862	0.509781	CI595_RS06665	NC_999999999.1	1489220	1493467	-	4248	protein_coding	2-hydroxyacyl-CoA dehydratase&&sp|Q93AM0|FLDI_CLOSG (R)-phenyllactate dehydratase activator OS=Clostridium sporogenes OX=1509 GN=fldI PE=1 SV=1 && PF01869:BadF/BadG/BcrA/BcrD ATPase family|PF06050:2-hydroxyglutaryl-CoA dehydratase, D-component|PF09989:CoA enzyme activase uncharacterised domain (DUF2229)	HGD-D
CI595_RS02810	830	956	1081	962	1257	1065	1442.41	1953.31	1988.9	2456.14	1590.61	1488.39	1148.68	695.11	0.72451	0.0839159	0.323205	981.11	1224.83	-0.320003	0.442668	0.587465	927.527	1241.22	-0.420214	0.313373	0.601194	CI595_RS02810	NC_999999999.1	591790	591990	-	201	protein_coding	DUF1858 domain-containing protein&&-- && PF08984:Domain of unknown function (DUF1858)	-
CI595_RS13135	198	206	761	575	2671	1730	261.98	320.459	1066.02	1117.73	2573.32	1840.8	686.585	165.811	2.04893	3.54e-06	0.000122203	2084.78	263.946	2.98114	3.88e-11	6.94e-10	1506.69	873.793	0.785968	0.0599126	0.226275	rpsR	NC_999999999.1	2974809	2975072	+	264	protein_coding	30S ribosomal protein S18&&sp|A9KKC8|RS18_LACP7 30S ribosomal protein S18 OS=Lachnoclostridium phytofermentans (strain ATCC 700394 / DSM 18823 / ISDg) OX=357809 GN=rpsR PE=3 SV=2 && PF01084:Ribosomal protein S18	-
CI595_RS13070	1061	1166	1168	971	862	900	248.567	321.166	289.7	334.207	147.046	169.562	1159.42	888.572	0.383757	0.357139	0.700773	672.8	1493.88	-1.15061	0.0062403	0.0165529	783.824	1341.11	-0.774699	0.0635112	0.233918	malQ	NC_999999999.1	2962082	2963572	-	1491	protein_coding	4-alpha-glucanotransferase&&sp|Q59266|MALQ_CLOBU 4-alpha-glucanotransferase OS=Clostridium butyricum OX=1492 GN=malQ PE=1 SV=1 && PF02446:4-alpha-glucanotransferase	-
CI595_RS18035	838	1009	924	698	1473	1182	303.965	430.302	354.837	371.966	389.046	344.791	833.451	701.81	0.247922	0.556925	0.845983	1149.71	1292.73	-0.169093	0.68531	0.802419	1029.43	1060.95	-0.0434794	0.919142	1	CI595_RS18035	NC_999999999.1	4192383	4193345	-	963	protein_coding	ABC transporter permease&&sp|P94311|DPPB_ALKPO Dipeptide transport system permease protein DppB OS=Alkalihalobacillus pseudofirmus (strain ATCC BAA-2126 / JCM 17055 / OF4) OX=398511 GN=dppB PE=3 SV=1 && PF00528:Binding-protein-dependent transport system inner membrane component	BPD_transp_1
CI595_RS16920	739	512	1419	254	1597	1585	214.578	174.789	436.214	108.353	337.647	370.107	303.301	618.897	-1.02876	0.0161759	0.116899	1246.49	655.986	0.926081	0.0277094	0.0597107	1380.41	1629.31	-0.239122	0.564825	0.810797	CI595_RS16920	NC_999999999.1	3929114	3930316	-	1203	protein_coding	zinc ribbon domain-containing protein&&-- && PF07282:Putative transposase DNA-binding domain	Transposase_35
CI595_RS01345	1945	3291	218	362	117	147	716.667	1425.7	85.0416	195.963	31.3907	43.5585	432.256	1628.92	-1.91372	9.08e-06	0.000282929	91.3037	4216.38	-5.52701	1.77e-27	2.28e-25	128.016	250.32	-0.966581	0.0302147	0.140727	arcC	NC_999999999.1	289968	290915	+	948	protein_coding	carbamate kinase&&sp|Q46807|ARCL_ECOLI Carbamate kinase-like protein YqeA OS=Escherichia coli (strain K12) OX=83333 GN=yqeA PE=3 SV=1 && PF00696:Amino acid kinase family	AA_kinase
CI595_RS06085	403	198	1119	318	2487	1553	328.136	189.547	964.62	380.403	1474.49	1016.9	379.719	337.498	0.169873	0.690043	0.929026	1941.16	253.697	2.93529	7.56e-11	1.28e-09	1352.54	1284.85	0.074091	0.860105	0.985421	fabZ	NC_999999999.1	1366992	1367420	+	429	protein_coding	3-hydroxyacyl-ACP dehydratase FabZ&&sp|A0PXC3|FABZ_CLONN 3-hydroxyacyl-[acyl-carrier-protein] dehydratase FabZ OS=Clostridium novyi (strain NT) OX=386415 GN=fabZ PE=3 SV=1 && PF07977:FabA-like domain	-
CI595_RS07030	1323	1169	1098	884	766	828	393.975	409.285	346.169	386.748	166.094	198.288	1055.54	1108	-0.0700019	0.868631	1	597.869	1497.72	-1.32462	0.00173294	0.005394	721.117	1260.74	-0.805819	0.0545413	0.211251	CI595_RS07030	NC_999999999.1	1571802	1572974	+	1173	protein_coding	PP2C family protein-serine/threonine phosphatase&&-- && PF07228:Stage II sporulation protein E (SpoIIE)	SpoIIE
CI595_RS05620	1200	1579	558	1104	736	852	257.791	398.814	126.91	348.436	115.128	147.192	1318.23	1004.98	0.391349	0.347309	0.692932	574.453	2023	-1.81596	2.17e-05	0.000115984	742.02	640.708	0.2118	0.616784	0.848778	CI595_RS05620	NC_999999999.1	1249685	1251310	-	1626	protein_coding	AAA family ATPase&&-- && PF09820:Predicted AAA-ATPase|PF08011:PD-(D/E)XK nuclease superfamily	-
CI595_RS14515	312	208	865	440	2324	1880	807.286	632.759	2369.55	1672.6	4378.51	3911.9	525.391	261.286	1.0073	0.0189416	0.13003	1813.94	266.508	2.76645	6.16e-10	8.75e-09	1637.33	993.206	0.72114	0.0836984	0.279495	rpmH	NC_999999999.1	3321474	3321608	+	135	protein_coding	50S ribosomal protein L34&&sp|C4ZFN0|RL34_AGARV 50S ribosomal protein L34 OS=Agathobacter rectalis (strain ATCC 33656 / DSM 3377 / JCM 17463 / KCTC 5835 / VPI 0990) OX=515619 GN=rpmH PE=3 SV=1 && PF00468:Ribosomal protein L34	-
CI595_RS08620	1197	1566	2096	300	347	495	718.419	1105.04	1331.84	264.528	151.646	238.917	358.226	1002.47	-1.48439	0.000536176	0.008705	270.826	2006.35	-2.88846	1.05e-10	1.72e-09	431.098	2406.64	-2.48055	1.5e-08	6.15e-07	CI595_RS08620	NC_999999999.1	1946659	1947240	+	582	protein_coding	RnfABCDGE type electron transport complex subunit A&&sp|H6LC28|RNFA_ACEWD Na(+)-translocating ferredoxin:NAD(+) oxidoreductase complex subunit A OS=Acetobacterium woodii (strain ATCC 29683 / DSM 1030 / JCM 2381 / KCTC 1655 / WB1) OX=931626 GN=rnfA PE=1 SV=2 && PF02508:Rnf-Nqr subunit, membrane protein	-
CI595_RS10705	913	977	1631	490	974	1003	100.573	126.534	190.213	79.3001	78.1244	88.8523	585.092	764.622	-0.386077	0.357568	0.700773	760.22	1251.73	-0.719287	0.0856521	0.157392	873.53	1872.73	-1.10008	0.00869532	0.0571407	CI595_RS10705	NC_999999999.1	2384801	2387971	-	3171	protein_coding	response regulator&&sp|Q7MD16|LUXQ_VIBVY Autoinducer 2 sensor kinase/phosphatase LuxQ OS=Vibrio vulnificus (strain YJ016) OX=196600 GN=luxQ PE=3 SV=1 && PF00512:His Kinase A (phospho-acceptor) domain|PF00072:Response regulator receiver domain|PF02518:Histidine kinase-, DNA gyrase B-, and HSP90-like ATPase|PF08447:PAS fold	HATPase_c
CI595_RS10075	608	724	1368	610	1446	1218	202.265	283.177	481.815	298.136	350.27	325.853	728.376	509.185	0.516318	0.22063	0.566312	1128.63	927.596	0.283031	0.49815	0.642204	1060.78	1570.75	-0.566249	0.173517	0.428931	CI595_RS10075	NC_999999999.1	2247289	2248338	-	1050	protein_coding	serine hydrolase&&sp|P35150|DACB_BACSU D-alanyl-D-alanine carboxypeptidase DacB OS=Bacillus subtilis (strain 168) OX=224308 GN=dacB PE=1 SV=1 && PF00768:D-alanyl-D-alanine carboxypeptidase	-
CI595_RS16085	452	371	2018	288	1358	1482	122.393	118.112	578.515	114.572	267.753	322.718	343.898	378.535	-0.138522	0.748853	0.947472	1059.94	475.34	1.15685	0.00645313	0.0171004	1290.7	2317.08	-0.844069	0.0425431	0.179126	CI595_RS16085	NC_999999999.1	3742614	3743903	+	1290	protein_coding	peptidyl-prolyl cis-trans isomerase&&-- && -	-
CI595_RS17065	1309	2249	1184	1057	71	78	286.492	578.716	274.348	339.873	11.3149	13.7286	1262.11	1096.27	0.203174	0.626153	0.897122	55.3991	2881.39	-5.69717	4.89e-28	6.95e-26	67.9215	1359.48	-4.32031	1.08e-18	1.23e-16	CI595_RS17065	NC_999999999.1	3968643	3970238	+	1596	protein_coding	response regulator&&sp|P96686|YDFI_BACSU Transcriptional regulatory protein YdfI OS=Bacillus subtilis (strain 168) OX=224308 GN=ydfI PE=3 SV=1 && PF12833:Helix-turn-helix domain|PF00072:Response regulator receiver domain	Response_reg
CI595_RS19395	1504	1352	381	1068	683	947	548.962	580.195	147.23	572.708	181.523	277.973	1275.24	1259.58	0.0177903	0.967865	1	533.085	1732.18	-1.69985	6.84e-05	0.000319469	824.758	437.477	0.914632	0.030859	0.143239	add	NC_999999999.1	4499037	4499993	+	957	protein_coding	adenosine deaminase&&sp|Q839J4|ADD_ENTFA Adenosine deaminase OS=Enterococcus faecalis (strain ATCC 700802 / V583) OX=226185 GN=add PE=3 SV=1 && PF00962:Adenosine/AMP deaminase	-
CI595_RS19390	1608	1290	205	953	927	944	464.586	438.2	62.7063	404.521	195.019	219.336	1137.93	1346.68	-0.24301	0.559707	0.84852	723.535	1652.74	-1.19153	0.00465902	0.0128505	822.145	235.394	1.80387	3.49e-05	0.000714871	CI595_RS19390	NC_999999999.1	4497832	4499040	+	1209	protein_coding	phosphopentomutase&&sp|B2TKE1|DEOB_CLOBB Phosphopentomutase OS=Clostridium botulinum (strain Eklund 17B / Type B) OX=935198 GN=deoB PE=3 SV=1 && PF01676:Metalloenzyme superfamily	-
CI595_RS17060	1519	2408	847	955	71	121	292.824	545.767	172.866	270.47	9.96608	18.7582	1140.32	1272.15	-0.157848	0.705574	0.929555	55.3991	3085.1	-5.79572	9.63e-29	1.59e-26	105.371	972.538	-3.20459	4.27e-12	2.61e-10	CI595_RS17060	NC_999999999.1	3966854	3968665	+	1812	protein_coding	sensor histidine kinase&&sp|O31516|YESM_BACSU Sensor histidine kinase YesM OS=Bacillus subtilis (strain 168) OX=224308 GN=yesM PE=3 SV=1 && PF02743:Cache domain|PF00672:HAMP domain|PF02518:Histidine kinase-, DNA gyrase B-, and HSP90-like ATPase|PF06580:Histidine kinase	His_kinase
CI595_RS03850	930	1241	752	1113	803	1031	342.674	537.616	293.355	602.505	215.442	305.502	1328.97	778.859	0.770742	0.0651832	0.281031	626.749	1589.96	-1.3428	0.00149676	0.00474494	897.916	863.459	0.056482	0.89343	1	CI595_RS03850	NC_999999999.1	839779	840726	+	948	protein_coding	TIGR01212 family radical SAM protein&&sp|O35008|YTQA_BACSU Uncharacterized protein YtqA OS=Bacillus subtilis (strain 168) OX=224308 GN=ytqA PE=3 SV=1 && PF04055:Radical SAM superfamily|PF16199:Radical_SAM C-terminal domain	Radical_SAM
CI595_RS13570	526	301	1296	700	1721	1319	57.4531	38.6542	149.868	112.329	136.876	115.859	835.839	440.51	0.923787	0.0289262	0.170164	1343.28	385.658	1.80015	2.98e-05	0.000154613	1148.74	1488.08	-0.373336	0.369175	0.659138	carB	NC_999999999.1	3088547	3091744	+	3198	protein_coding	carbamoyl-phosphate synthase large subunit&&sp|C4ZEK2|CARB_AGARV Carbamoyl-phosphate synthase large chain OS=Agathobacter rectalis (strain ATCC 33656 / DSM 3377 / JCM 17463 / KCTC 5835 / VPI 0990) OX=515619 GN=carB PE=3 SV=1 && PF02787:Carbamoyl-phosphate synthetase large chain, oligomerisation domain|PF02142:MGS-like domain|PF02786:Carbamoyl-phosphate synthase L chain, ATP binding domain	CPSase_L_D2
CI595_RS14145	1624	1713	479	860	512	672	883.603	1095.8	275.92	687.444	202.842	294.035	1026.88	1360.08	-0.405416	0.330368	0.674953	399.614	2194.68	-2.45689	2.03e-08	2.14e-07	585.253	550.001	0.0896662	0.836546	0.975454	CI595_RS14145	NC_999999999.1	3225146	3225787	+	642	protein_coding	phosphoribosyltransferase&&-- && -	-
CI595_RS00090	739	619	889	372	1755	1469	380.734	374.947	484.904	281.571	658.372	608.634	444.196	618.897	-0.478474	0.260513	0.613915	1369.82	793.072	0.788426	0.0595701	0.115061	1279.38	1020.76	0.325794	0.434341	0.71686	pyrE	NC_999999999.1	18250	18927	-	678	protein_coding	orotate phosphoribosyltransferase&&sp|A9KKR4|PYRE_LACP7 Orotate phosphoribosyltransferase OS=Lachnoclostridium phytofermentans (strain ATCC 700394 / DSM 18823 / ISDg) OX=357809 GN=pyrE PE=3 SV=1 && PF00156:Phosphoribosyl transferase domain	Pribosyltran
CI595_RS06045	1337	1290	953	810	739	697	889.567	1009.11	671.3	791.771	358.022	372.939	967.183	1119.72	-0.211296	0.613323	0.891553	576.795	1652.74	-1.51847	0.000350538	0.00134531	607.026	1094.25	-0.849936	0.0431285	0.180554	CI595_RS06045	NC_999999999.1	1359174	1359698	-	525	protein_coding	hypothetical protein&&-- && -	-
CI595_RS06770	1141	1363	1198	1012	585	517	280.28	393.645	311.559	365.22	104.636	102.13	1208.38	955.572	0.338557	0.416735	0.750927	456.593	1746.27	-1.93494	6.84e-06	4.13e-05	450.259	1375.56	-1.61087	0.000163291	0.00262162	hydG	NC_999999999.1	1516898	1518319	+	1422	protein_coding	[FeFe] hydrogenase H-cluster radical SAM maturase HydG&&-- && PF04055:Radical SAM superfamily|PF06968:Biotin and Thiamin Synthesis associated domain	Radical_SAM
CI595_RS05250	99	59	849	1158	2173	1465	162.354	113.758	1474.05	2789.99	2594.8	1932.07	1382.71	82.8986	4.05774	3.52e-17	2.89e-14	1696.08	75.6127	4.48568	1.35e-19	7.75e-18	1275.9	974.835	0.388271	0.351561	0.642902	rpmC	NC_999999999.1	1164232	1164444	-	213	protein_coding	50S ribosomal protein L29&&sp|C4Z2T8|RL29_LACE2 50S ribosomal protein L29 OS=Lachnospira eligens (strain ATCC 27750 / DSM 3376 / VPI C15-48 / C15-B4) OX=515620 GN=rpmC PE=3 SV=1 && PF00831:Ribosomal L29 protein	-
CI595_RS06740	1246	1099	786	369	1217	1062	260.933	270.589	174.265	113.528	185.575	178.852	440.614	1043.51	-1.24369	0.00341235	0.0383377	949.889	1408.04	-0.567743	0.172946	0.280169	924.915	902.498	0.0354279	0.93518	1	ilvD	NC_999999999.1	1508270	1509937	+	1668	protein_coding	dihydroxy-acid dehydratase&&sp|A9KT71|ILVD_LACP7 Dihydroxy-acid dehydratase OS=Lachnoclostridium phytofermentans (strain ATCC 700394 / DSM 18823 / ISDg) OX=357809 GN=ilvD PE=3 SV=1 && PF00920:Dehydratase family	ILVD_EDD
CI595_RS08110	561	471	1586	463	1554	1143	336.702	332.359	1007.77	408.256	679.129	551.68	552.853	469.823	0.23464	0.581281	0.868227	1212.93	603.458	1.0071	0.0169748	0.039426	995.46	1821.06	-0.871236	0.036789	0.163179	CI595_RS08110	NC_999999999.1	1828397	1828978	+	582	protein_coding	folate family ECF transporter S component&&-- && PF07155:ECF-type riboflavin transporter, S component	-
CI595_RS08595	1592	1459	1122	494	458	627	617.884	665.766	461.035	281.682	129.434	195.699	589.868	1333.28	-1.1764	0.00538574	0.0517434	357.465	1869.26	-2.38611	4.98e-08	4.86e-07	546.061	1288.29	-1.2381	0.00335487	0.0277046	CI595_RS08595	NC_999999999.1	1942099	1942998	+	900	protein_coding	putative ABC transporter permease&&-- && PF06541:Putative ABC-transporter type IV	-
CI595_RS13935	390	322	598	154	1963	2320	62.8945	61.0529	102.1	36.4868	230.508	300.88	183.897	326.611	-0.828437	0.0573997	0.259371	1532.17	412.563	1.89268	1.16e-05	6.7e-05	2020.54	686.636	1.55699	0.000244633	0.0037114	CI595_RS13935	NC_999999999.1	3172131	3174296	+	2166	protein_coding	ABC transporter ATP-binding protein&&sp|P9WQJ0|Y1273_MYCTO Uncharacterized ABC transporter ATP-binding protein MT1311 OS=Mycobacterium tuberculosis (strain CDC 1551 / Oshkosh) OX=83331 GN=MT1311 PE=3 SV=1 && PF00005:ABC transporter|PF00664:ABC transporter transmembrane region	ABC_membrane
CI595_RS21115	394	271	998	345	2308	1428	114.403	92.5151	306.795	147.173	487.971	333.447	411.958	329.961	0.319979	0.455965	0.785961	1801.45	347.223	2.37493	6.49e-08	6.17e-07	1243.67	1145.92	0.118122	0.777945	0.942001	CI595_RS21115	NC_999999999.1	4890557	4891759	-	1203	protein_coding	cofactor-independent phosphoglycerate mutase&&sp|Q46E58|APGM_METBF 2,3-bisphosphoglycerate-independent phosphoglycerate mutase OS=Methanosarcina barkeri (strain Fusaro / DSM 804) OX=269797 GN=apgM PE=3 SV=1 && PF01676:Metalloenzyme superfamily|PF10143:2,3-bisphosphoglycerate-independent phosphoglycerate mutase	-
CI595_RS16255	350	302	224	1069	1901	1895	163.664	166.033	110.895	734.397	647.27	712.611	1276.44	293.111	2.12205	1.11e-06	4.4e-05	1483.77	386.939	1.93886	7.66e-06	4.6e-05	1650.4	257.209	2.68129	1.79e-09	7.97e-08	CI595_RS16255	NC_999999999.1	3777585	3778331	+	747	protein_coding	DeoR/GlpR family DNA-binding transcription regulator&&sp|O31713|FRUR_BACSU Uncharacterized HTH-type transcriptional regulator FruR OS=Bacillus subtilis (strain 168) OX=224308 GN=fruR PE=4 SV=1 && PF08220:DeoR-like helix-turn-helix domain|PF00455:DeoR C terminal sensor domain	DeoR
CI595_RS03445	987	940	1049	614	1033	1106	1262.88	1414.08	1421.01	1154.2	962.413	1138.04	733.152	826.597	-0.173099	0.679435	0.926031	806.271	1204.33	-0.578762	0.165731	0.27061	963.235	1204.47	-0.322376	0.439382	0.71867	CI595_RS03445	NC_999999999.1	746001	746273	+	273	protein_coding	CD3324 family protein&&-- && -	-
CI595_RS00950	1478	1535	729	843	502	641	338.763	413.649	176.899	283.868	83.7805	118.151	1006.59	1237.81	-0.298324	0.474379	0.802075	391.809	1966.63	-2.32706	9.49e-08	8.73e-07	558.254	837.051	-0.584238	0.164178	0.413696	CI595_RS00950	NC_999999999.1	200435	201958	-	1524	protein_coding	CoA-acylating methylmalonate-semialdehyde dehydrogenase&&sp|Q5KYR4|IOLA2_GEOKA Malonate-semialdehyde dehydrogenase 2 OS=Geobacillus kaustophilus (strain HTA426) OX=235909 GN=iolA2 PE=3 SV=2 && PF00171:Aldehyde dehydrogenase family	Aldedh
CI595_RS01175	797	811	1197	411	1359	1150	295.538	353.573	469.923	223.906	366.938	342.934	490.764	667.472	-0.443661	0.292819	0.642857	1060.72	1039.06	0.0298273	0.945466	1	1001.56	1374.41	-0.456491	0.272864	0.551385	CI595_RS01175	NC_999999999.1	252875	253816	-	942	protein_coding	magnesium transporter CorA family protein&&-- && PF01544:CorA-like Mg2+ transporter protein	-
CI595_RS06760	1177	1340	991	1270	455	489	332.632	445.241	296.509	527.302	93.6304	111.136	1516.44	985.721	0.621336	0.135729	0.432146	355.124	1716.8	-2.27284	1.91e-07	1.65e-06	425.873	1137.88	-1.41754	0.00086503	0.00978296	CI595_RS06760	NC_999999999.1	1514579	1515814	+	1236	protein_coding	DUF1015 family protein&&-- && PF06245:Protein of unknown function (DUF1015)	-
CI595_RS07550	390	229	1035	490	1813	1748	62.2052	42.9438	174.775	114.822	210.561	224.213	585.092	326.611	0.840753	0.0485142	0.235526	1415.09	293.413	2.26955	2.39e-07	2e-06	1522.37	1188.4	0.357292	0.390141	0.678934	feoB	NC_999999999.1	1695413	1697602	+	2190	protein_coding	ferrous iron transport protein B&&sp|Q7MV19|FEOAB_PORGI Fe(2+) transport protein A/Fe(2+) transporter FeoB fusion protein OS=Porphyromonas gingivalis (strain ATCC BAA-308 / W83) OX=242619 GN=feoB1 PE=3 SV=1 && PF07664:Ferrous iron transport protein B C terminus|PF07670:Nucleoside recognition|PF17910:FeoB cytosolic helical domain|PF02421:Ferrous iron transport protein B	-
CI595_RS26400	400	783	880	287	1924	1430	91.3219	210.174	212.703	96.2641	319.844	262.548	342.704	334.986	0.0327238	0.944111	1	1501.73	1003.19	0.582026	0.162538	0.267197	1245.42	1010.43	0.301657	0.469349	0.750006	CI595_RS26400	NC_999999999.1	1588330	1589859	+	1530	protein_coding	hypothetical protein&&-- && -	-
CI595_RS02790	1105	969	691	318	1153	1447	510.56	526.394	338.018	215.864	387.91	537.664	379.719	925.422	-1.28499	0.00264361	0.0308911	899.935	1241.48	-0.464063	0.266395	0.396464	1260.22	793.419	0.667474	0.110314	0.330136	CI595_RS02790	NC_999999999.1	587465	588220	-	756	protein_coding	hypothetical protein&&-- && -	-
CI595_RS08325	475	340	1210	560	1777	1289	937.404	788.887	2528.11	1623.64	2553.51	2045.71	668.675	397.798	0.749004	0.0765579	0.304174	1386.99	435.624	1.67062	9.87e-05	0.000441359	1122.62	1389.34	-0.307474	0.459915	0.740421	rpsU	NC_999999999.1	1876209	1876385	+	177	protein_coding	30S ribosomal protein S21&&sp|C4ZAS2|RS21_AGARV 30S ribosomal protein S21 OS=Agathobacter rectalis (strain ATCC 33656 / DSM 3377 / JCM 17463 / KCTC 5835 / VPI 0990) OX=515619 GN=rpsU PE=3 SV=1 && PF01165:Ribosomal protein S21	-
CI595_RS23545	57	38	880	311	1974	2386	21.0026	16.4621	343.287	168.355	529.618	707.011	371.36	47.7236	2.95633	7.87e-10	6.13e-08	1540.75	48.7079	4.98056	3.57e-22	2.72e-20	2078.02	1010.43	1.04018	0.0129108	0.0772761	CI595_RS23545	NC_999999999.1	5443392	5444339	-	948	protein_coding	L-lactate dehydrogenase&&sp|Q8KQC4|LDH_HUNT2 L-lactate dehydrogenase OS=Hungateiclostridium thermocellum (strain ATCC 27405 / DSM 1237 / JCM 9322 / NBRC 103400 / NCIMB 10682 / NRRL B-4536 / VPI 7372) OX=203119 GN=ldh PE=3 SV=2 && PF02866:lactate/malate dehydrogenase, alpha/beta C-terminal domain|PF00056:lactate/malate dehydrogenase, NAD binding domain	-
CI595_RS08610	1258	1513	1631	295	367	579	714.516	1010.35	980.759	246.162	151.78	264.465	352.256	1053.56	-1.58032	0.00023247	0.00440514	286.437	1938.45	-2.75798	5.63e-10	8.05e-09	504.256	1872.73	-1.89261	1.03e-05	0.000247516	CI595_RS08610	NC_999999999.1	1945329	1945943	+	615	protein_coding	RnfABCDGE type electron transport complex subunit G&&-- && PF04205:FMN-binding domain	-
CI595_RS00070	545	443	1075	332	1777	1455	92.6384	88.5321	193.455	82.9087	219.938	198.891	396.435	456.423	-0.203329	0.636228	0.897187	1386.99	567.585	1.28894	0.00235891	0.007075	1267.19	1234.33	0.0379289	0.929308	1	CI595_RS00070	NC_999999999.1	14430	16484	-	2055	protein_coding	aminopeptidase&&-- && PF02073:Thermophilic metalloprotease (M29)	-
CI595_RS07950	917	615	851	362	1570	1299	364.407	287.339	358.034	211.346	454.292	415.13	432.256	767.972	-0.829068	0.0501405	0.239741	1225.42	787.948	0.637086	0.128137	0.221523	1131.32	977.131	0.211396	0.613035	0.845443	rfbA	NC_999999999.1	1793142	1794020	+	879	protein_coding	glucose-1-phosphate thymidylyltransferase RfbA&&sp|P55254|RMLA_SALAN Glucose-1-phosphate thymidylyltransferase OS=Salmonella anatum OX=58712 GN=rmlA PE=3 SV=1 && PF00483:Nucleotidyl transferase	-
CI595_RS22610	1504	1581	604	616	642	602	1024.09	1265.68	435.414	616.222	318.304	329.643	735.54	1259.58	-0.776017	0.0639409	0.277776	501.083	2025.57	-2.01487	2.94e-06	1.92e-05	524.288	693.526	-0.403452	0.338919	0.628698	ilvN	NC_999999999.1	5228377	5228889	+	513	protein_coding	acetolactate synthase small subunit&&sp|Q57625|ILVH_METJA Probable acetolactate synthase small subunit OS=Methanocaldococcus jannaschii (strain ATCC 43067 / DSM 2661 / JAL-1 / JCM 10045 / NBRC 100440) OX=243232 GN=ilvH PE=3 SV=1 && PF01842:ACT domain|PF10369:Small subunit of acetolactate synthase	ACT
CI595_RS19715	1112	830	1146	519	923	993	302.514	265.474	330.068	207.432	182.836	217.244	619.719	931.284	-0.58757	0.161059	0.471706	720.413	1063.4	-0.561643	0.179213	0.288958	864.821	1315.85	-0.60542	0.147616	0.387646	CI595_RS19715	NC_999999999.1	4570444	4571727	-	1284	protein_coding	hemolysin family protein&&sp|Q57017|Y107_HAEIN UPF0053 protein HI_0107 OS=Haemophilus influenzae (strain ATCC 51907 / DSM 11121 / KW20 / Rd) OX=71421 GN=HI_0107 PE=1 SV=2 && PF03471:Transporter associated domain|PF01595:Cyclin M transmembrane N-terminal domain	-
CI595_RS02970	550	500	1128	400	1385	1555	185.622	198.399	403.044	198.332	340.356	422.041	477.629	460.61	0.0522396	0.907	1	1081.02	640.612	0.754834	0.0718084	0.135645	1354.28	1295.18	0.0643917	0.878527	0.995862	CI595_RS02970	NC_999999999.1	630184	631218	-	1035	protein_coding	tetratricopeptide repeat protein&&-- && PF13432:Tetratricopeptide repeat	-
CI595_RS20725	1595	1695	391	691	414	731	481.126	601.132	124.868	306.227	90.9318	177.326	825.093	1335.8	-0.695032	0.0968122	0.348287	323.122	2171.62	-2.74806	6.08e-10	8.67e-09	636.637	448.959	0.503836	0.232836	0.513594	ytvI	NC_999999999.1	4796733	4797890	-	1158	protein_coding	sporulation integral membrane protein YtvI&&sp|Q04454|Y178_ALKPO Putative transport protein BpOF4_00890 OS=Alkalihalobacillus pseudofirmus (strain ATCC BAA-2126 / JCM 17055 / OF4) OX=398511 GN=BpOF4_00890 PE=3 SV=2 && PF01594:AI-2E family transporter	-
CI595_RS02685	563	503	857	335	1749	1508	92.4586	97.1202	149.004	80.8261	209.144	199.158	400.017	471.498	-0.237222	0.576848	0.864431	1365.13	644.456	1.08282	0.0102627	0.0254168	1313.35	984.02	0.416474	0.317546	0.607777	CI595_RS02685	NC_999999999.1	563881	566007	-	2127	protein_coding	glycoside hydrolase family 13 protein&&sp|Q60053|NEPU1_THEVU Neopullulanase 1 OS=Thermoactinomyces vulgaris OX=2026 GN=tvaI PE=1 SV=1 && PF00128:Alpha amylase, catalytic domain|PF02903:Alpha amylase, N-terminal ig-like domain	-
CI595_RS10555	505	441	1428	487	1432	1217	137.705	141.383	412.252	195.098	284.327	266.874	581.51	422.923	0.459209	0.280075	0.625227	1117.7	565.023	0.984087	0.0195771	0.0446639	1059.91	1639.64	-0.629357	0.130462	0.367593	CI595_RS10555	NC_999999999.1	2346842	2348122	-	1281	protein_coding	competence/damage-inducible protein A&&sp|A8MI49|CINA_ALKOO Putative competence-damage inducible protein OS=Alkaliphilus oremlandii (strain OhILAs) OX=350688 GN=cinA PE=3 SV=1 && PF00994:Probable molybdopterin binding domain|PF18146:Damage-inducible protein CinA KH domain|PF02464:Competence-damaged protein	-
CI595_RS02230	885	645	855	520	1589	1013	82.0425	70.3004	83.9148	70.8217	107.26	75.5201	620.913	741.172	-0.255434	0.54527	0.837124	1240.25	826.383	0.585737	0.160835	0.264609	882.239	981.724	-0.154091	0.71211	0.907935	CI595_RS02230	NC_999999999.1	474649	478416	-	3768	protein_coding	phosphoribosylformylglycinamidine synthase&&sp|Q9HJA4|PURL_THEAC Phosphoribosylformylglycinamidine synthase subunit PurL OS=Thermoplasma acidophilum (strain ATCC 25905 / DSM 1728 / JCM 9062 / NBRC 15155 / AMRC-C165) OX=273075 GN=purL PE=3 SV=1 && PF18072:Formylglycinamide ribonucleotide amidotransferase linker domain|PF13507:CobB/CobQ-like glutamine amidotransferase domain|PF02769:AIR synthase re…	-
CI595_RS06800	1467	1443	1047	1033	209	298	1067.57	1234.62	806.657	1104.42	110.746	174.397	1233.45	1228.6	0.00565578	0.991298	1	163.113	1848.76	-3.50146	3.27e-14	9.28e-13	259.526	1202.18	-2.21109	4.57e-07	1.5e-05	CI595_RS06800	NC_999999999.1	1524917	1525396	-	480	protein_coding	NAD(P)H-dependent oxidoreductase subunit E&&-- && PF01257:Thioredoxin-like [2Fe-2S] ferredoxin	-
CI595_RS07220	985	1092	914	569	974	959	494.349	644.351	485.646	419.544	355.937	387.056	679.421	824.922	-0.279964	0.506846	0.808517	760.22	1399.07	-0.879815	0.0354155	0.0740309	835.209	1049.47	-0.32937	0.430952	0.712568	pyrH	NC_999999999.1	1624350	1625045	+	696	protein_coding	UMP kinase&&sp|A3DE57|PYRH_HUNT2 Uridylate kinase OS=Hungateiclostridium thermocellum (strain ATCC 27405 / DSM 1237 / JCM 9322 / NBRC 103400 / NCIMB 10682 / NRRL B-4536 / VPI 7372) OX=203119 GN=pyrH PE=3 SV=1 && PF00696:Amino acid kinase family	AA_kinase
CI595_RS10485	833	782	789	1399	908	775	193.594	213.676	194.134	477.675	153.656	144.846	1670.47	697.622	1.25954	0.00281384	0.0326851	708.705	1001.9	-0.499345	0.232682	0.357932	674.958	905.943	-0.424511	0.311072	0.59968	CI595_RS10485	NC_999999999.1	2331472	2332974	-	1503	protein_coding	NAD(P)H-hydrate dehydratase&&sp|B5YIM0|NNR_THEYD Bifunctional NAD(P)H-hydrate repair enzyme Nnr OS=Thermodesulfovibrio yellowstonii (strain ATCC 51303 / DSM 11347 / YP87) OX=289376 GN=nnr PE=3 SV=1 && PF01256:Carbohydrate kinase|PF03853:YjeF-related protein N-terminus	-
CI595_RS08680	1100	1302	747	997	624	695	250.644	348.801	180.203	333.754	103.53	127.352	1190.47	921.234	0.369803	0.375171	0.719669	487.034	1668.12	-1.7758	3.38e-05	0.000170769	605.284	857.718	-0.502758	0.231542	0.512118	pap	NC_999999999.1	1959079	1960611	+	1533	protein_coding	polyphosphate:AMP phosphotransferase&&sp|Q9HYF1|PK22_PSEAE Polyphosphate:AMP phosphotransferase OS=Pseudomonas aeruginosa (strain ATCC 15692 / DSM 22644 / CIP 104116 / JCM 14847 / LMG 12228 / 1C / PRS 101 / PAO1) OX=208964 GN=PA3455 PE=1 SV=1 && PF03976:Polyphosphate kinase 2 (PPK2)	-
CI595_RS05325	666	549	1854	291	1112	987	73.9943	71.7131	218.077	47.499	89.9593	88.1858	347.48	557.76	-0.682625	0.109473	0.375127	867.933	703.39	0.303291	0.471469	0.617428	859.595	2128.78	-1.30815	0.00188418	0.0176115	CI595_RS05325	NC_999999999.1	1175460	1178603	-	3144	protein_coding	glycoside hydrolase family 38 C-terminal domain-containing protein&&sp|Q54K67|MANG_DICDI Alpha-mannosidase G OS=Dictyostelium discoideum OX=44689 GN=manG PE=1 SV=1 && PF17677:Glycosyl hydrolases family 38 C-terminal beta sandwich domain|PF01074:Glycosyl hydrolases family 38 N-terminal domain|PF09261:Alpha mannosidase middle domain|PF07748:Glycosyl hydrolases family 38 C-terminal domain	-
CI595_RS04985	1612	1226	133	1743	244	499	401.914	359.386	35.1072	638.459	44.2971	100.052	2081.22	1350.03	0.62436	0.132633	0.427086	190.431	1570.75	-3.04314	1.8e-11	3.38e-10	434.582	152.723	1.50811	0.000623335	0.00773313	rhaB	NC_999999999.1	1109382	1110782	-	1401	protein_coding	rhamnulokinase&&sp|Q9KCM0|RHAB_BACHD Rhamnulokinase OS=Bacillus halodurans (strain ATCC BAA-125 / DSM 18197 / FERM 7344 / JCM 9153 / C-125) OX=272558 GN=rhaB PE=3 SV=1 && PF00370:FGGY family of carbohydrate kinases, N-terminal domain|PF02782:FGGY family of carbohydrate kinases, C-terminal domain	FGGY_N
CI595_RS16245	99	50	9	562	1948	2789	134.036	79.5901	12.9005	1117.87	1920.41	3036.64	671.063	82.8986	3.01488	9.29e-11	9.31e-09	1520.46	64.0821	4.56637	6.28e-20	3.92e-18	2429.01	10.346	7.85975	1.48e-37	1.01e-34	CI595_RS16245	NC_999999999.1	3775561	3775818	+	258	protein_coding	HPr family phosphocarrier protein&&-- && PF00381:PTS HPr component phosphorylation site	PTS-HPr
CI595_RS24130	753	603	1085	351	1201	1452	506.797	477.154	773.118	347.067	588.572	785.893	419.122	630.622	-0.589352	0.165466	0.480363	937.4	772.574	0.279026	0.505261	0.643893	1264.58	1245.81	0.0215945	0.960684	1	CI595_RS24130	NC_999999999.1	5570634	5571152	-	519	protein_coding	peptidylprolyl isomerase&&sp|P35137|PPIB_BACSU Peptidyl-prolyl cis-trans isomerase B OS=Bacillus subtilis (strain 168) OX=224308 GN=ppiB PE=1 SV=1 && PF00160:Cyclophilin type peptidyl-prolyl cis-trans isomerase/CLD	Pro_isomerase
CI595_RS00060	467	363	1208	282	1600	1519	158.992	145.301	435.414	141.051	396.64	415.886	336.733	391.098	-0.215969	0.619822	0.892717	1248.83	465.091	1.42485	0.000821601	0.00284554	1322.93	1387.04	-0.0682422	0.871025	0.990824	purM	NC_999999999.1	12342	13367	-	1026	protein_coding	phosphoribosylformylglycinamidine cyclo-ligase&&sp|C4Z478|PUR5_LACE2 Phosphoribosylformylglycinamidine cyclo-ligase OS=Lachnospira eligens (strain ATCC 27750 / DSM 3376 / VPI C15-48 / C15-B4) OX=515620 GN=purM PE=3 SV=1 && PF00586:AIR synthase related protein, N-terminal domain|PF02769:AIR synthase related protein, C-terminal domain	-
CI595_RS04035	1343	1533	87	1833	279	347	374.995	503.262	25.7185	751.933	56.7245	77.9177	2188.68	1124.75	0.960356	0.0213468	0.140541	217.75	1964.07	-3.17225	2.67e-12	5.82e-11	302.201	99.9058	1.5959	0.000446344	0.00605077	CI595_RS04035	NC_999999999.1	882461	883711	+	1251	protein_coding	uroporphyrinogen decarboxylase family protein&&-- && PF01208:Uroporphyrinogen decarboxylase (URO-D)	-
CI595_RS17365	857	872	672	761	1101	1148	183.429	219.435	152.276	239.298	171.59	197.6	908.675	717.722	0.340234	0.416226	0.750338	859.347	1117.21	-0.378479	0.364149	0.509537	999.814	771.603	0.373787	0.372155	0.661861	CI595_RS17365	NC_999999999.1	4040679	4042310	-	1632	protein_coding	AAA family ATPase&&-- && PF09820:Predicted AAA-ATPase|PF08011:PD-(D/E)XK nuclease superfamily	-
CI595_RS10480	675	722	923	1274	935	872	206.826	260.101	299.42	573.507	208.608	214.87	1521.21	565.297	1.42789	0.000748922	0.011534	729.779	925.034	-0.341923	0.412208	0.555274	759.438	1059.8	-0.480686	0.250475	0.532421	alr	NC_999999999.1	2330336	2331475	-	1140	protein_coding	alanine racemase&&sp|A5D4I1|ALR_PELTS Alanine racemase OS=Pelotomaculum thermopropionicum (strain DSM 13744 / JCM 10971 / SI) OX=370438 GN=alr PE=3 SV=1 && PF01168:Alanine racemase, N-terminal domain|PF00842:Alanine racemase, C-terminal domain	Ala_racemase_N
CI595_RS22735	337	240	703	686	1725	1672	152.68	127.84	337.197	456.608	569.061	609.181	819.123	282.223	1.53673	0.000349809	0.00620007	1346.4	307.506	2.13011	1.1e-06	7.9e-06	1456.18	807.198	0.85113	0.0420725	0.177939	CI595_RS22735	NC_999999999.1	5252482	5253252	+	771	protein_coding	HD domain-containing protein&&-- && PF01966:HD domain	HD
CI595_RS13320	720	610	997	281	1427	1304	190.531	189.786	279.322	109.246	274.963	277.503	335.539	602.985	-0.845507	0.0469924	0.230313	1113.8	781.542	0.511097	0.221867	0.343735	1135.68	1144.77	-0.0114701	0.980307	1	CI595_RS13320	NC_999999999.1	3014042	3015361	+	1320	protein_coding	CdaR family protein&&-- && PF07949:YbbR-like protein	-
CI595_RS11600	1003	984	618	2094	290	349	408.338	470.996	266.369	1252.46	85.9676	114.262	2500.32	839.997	1.57348	0.00020241	0.0039446	226.336	1260.7	-2.47691	2.2e-08	2.29e-07	303.943	709.6	-1.22279	0.00419025	0.0327383	CI595_RS11600	NC_999999999.1	2596316	2597173	-	858	protein_coding	MurR/RpiR family transcriptional regulator&&-- && PF01418:Helix-turn-helix domain, rpiR family|PF01380:SIS domain	HTH_6
CI595_RS05320	965	920	739	478	1050	1185	245.865	275.587	199.338	178.922	194.794	242.798	570.764	808.172	-0.501742	0.231851	0.582745	819.54	1178.71	-0.524192	0.209206	0.327694	1032.04	848.533	0.282454	0.500671	0.768806	CI595_RS05320	NC_999999999.1	1173387	1174757	-	1371	protein_coding	aminopeptidase&&sp|Q97K30|APEA_CLOAB Probable M18 family aminopeptidase 1 OS=Clostridium acetobutylicum (strain ATCC 824 / DSM 792 / JCM 1419 / LMG 5710 / VKM B-1787) OX=272562 GN=apeA PE=1 SV=1 && PF02127:Aminopeptidase I zinc metalloprotease (M18)	Peptidase_M18
CI595_RS00105	807	704	594	463	1494	1271	303.108	310.884	236.204	255.489	408.594	383.908	552.853	675.847	-0.289813	0.492542	0.805302	1166.1	901.973	0.370548	0.374834	0.51996	1106.94	682.044	0.698579	0.0953376	0.299779	pyrF	NC_999999999.1	20646	21575	-	930	protein_coding	orotidine-5'-phosphate decarboxylase&&sp|P58883|PYRF_CALS4 Orotidine 5'-phosphate decarboxylase OS=Caldanaerobacter subterraneus subsp. tengcongensis (strain DSM 15242 / JCM 11007 / NBRC 100824 / MB4) OX=273068 GN=pyrF PE=3 SV=1 && PF00215:Orotidine 5'-phosphate decarboxylase / HUMPS family	-
CI595_RS04480	1247	956	633	664	842	980	569.392	513.222	306.003	445.431	279.946	359.856	792.854	1044.35	-0.397467	0.340912	0.68886	657.189	1224.83	-0.898008	0.0321007	0.0679994	853.498	726.823	0.23179	0.580318	0.822084	CI595_RS04480	NC_999999999.1	982240	983004	-	765	protein_coding	nitroreductase family protein&&-- && PF14512:Putative TM nitroreductase	-
CI595_RS06745	1119	850	581	235	1226	1303	231.835	207.048	127.439	71.5294	184.951	217.096	280.614	937.147	-1.73935	6.15e-05	0.00149697	956.914	1089.02	-0.186494	0.655759	0.777257	1134.81	667.117	0.766367	0.0681465	0.246677	ilvB	NC_999999999.1	1509973	1511658	+	1686	protein_coding	biosynthetic-type acetolactate synthase large subunit&&sp|P42463|ILVB_CORGL Acetolactate synthase large subunit OS=Corynebacterium glutamicum (strain ATCC 13032 / DSM 20300 / BCRC 11384 / JCM 1318 / LMG 3730 / NCIMB 10025) OX=196627 GN=ilvB PE=3 SV=1 && PF02776:Thiamine pyrophosphate enzyme, N-terminal TPP binding domain|PF00205:Thiamine pyrophosphate enzyme, central domain|PF02775:Thiamine pyrop…	TPP_enzyme_N
CI595_RS13455	297	232	1127	612	1581	1454	42.2755	38.826	169.837	127.983	163.863	166.439	730.764	248.723	1.55428	0.000319818	0.00571779	1234	297.257	2.05325	2.57e-06	1.71e-05	1266.32	1294.03	-0.031207	0.942046	1	CI595_RS13455	NC_999999999.1	3052487	3054940	+	2454	protein_coding	glycosyltransferase family 2 protein&&sp|P55465|Y4GI_SINFN Uncharacterized protein y4gI OS=Sinorhizobium fredii (strain NBRC 101917 / NGR234) OX=394 GN=NGR_a03550 PE=4 SV=1 && PF00535:Glycosyl transferase family 2	Glycos_transf_2
CI595_RS13370	697	652	1458	302	1182	1007	214.131	235.503	474.221	136.308	264.412	248.79	360.614	583.722	-0.694737	0.10256	0.361686	922.57	835.351	0.143325	0.734308	0.841137	877.014	1674.09	-0.93258	0.0259439	0.125401	rffA	NC_999999999.1	3024161	3025297	-	1137	protein_coding	dTDP-4-amino-4%2C6-dideoxygalactose transaminase&&sp|P27833|WECE_ECOLI dTDP-4-amino-4,6-dideoxygalactose transaminase OS=Escherichia coli (strain K12) OX=83333 GN=wecE PE=1 SV=2 && PF01041:DegT/DnrJ/EryC1/StrS aminotransferase family	-
CI595_RS16670	275	206	1156	168	1725	1749	195.242	171.954	868.912	175.234	891.76	998.594	200.614	230.298	-0.199171	0.664959	0.916611	1346.4	263.946	2.35041	1.04e-07	9.54e-07	1523.24	1327.33	0.198622	0.633107	0.858198	CI595_RS16670	NC_999999999.1	3869884	3870375	+	492	protein_coding	hypothetical protein&&-- && -	-
CI595_RS13295	744	564	897	455	1550	1064	116.279	103.636	148.422	104.474	176.392	133.73	543.301	623.085	-0.197709	0.64028	0.89827	1209.81	722.608	0.743463	0.0755283	0.140561	926.656	1029.95	-0.152412	0.7163	0.909419	CI595_RS13295	NC_999999999.1	3008510	3010744	+	2235	protein_coding	ATP-dependent RecD-like DNA helicase&&sp|O34481|RECDL_BACSU ATP-dependent RecD-like DNA helicase OS=Bacillus subtilis (strain 168) OX=224308 GN=yrrC PE=3 SV=1 && PF14490:Helix-hairpin-helix containing domain|PF14520:Helix-hairpin-helix domain|PF13538:UvrD-like helicase C-terminal domain|PF13604:AAA domain|PF18335:ATP-dependent RecD-like DNA helicase SH3 domain	-
CI595_RS02550	992	1099	475	1323	611	758	353.223	460.085	179.064	692.094	158.415	217.052	1579.72	830.784	0.926985	0.0266739	0.161791	476.887	1408.04	-1.56165	0.000249338	0.000998095	660.152	545.408	0.275464	0.517402	0.775836	moaA	NC_999999999.1	539767	540747	-	981	protein_coding	GTP 3'%2C8-cyclase MoaA&&sp|Q9WX96|MOAA_CLOPE GTP 3',8-cyclase OS=Clostridium perfringens (strain 13 / Type A) OX=195102 GN=moaA PE=3 SV=2 && PF06463:Molybdenum Cofactor Synthesis C|PF04055:Radical SAM superfamily|PF13353:4Fe-4S single cluster domain	Radical_SAM
CI595_RS05115	1003	1098	456	544	1182	972	196.607	253.048	94.6325	156.663	168.707	153.223	649.57	839.997	-0.370896	0.378153	0.721077	922.57	1406.76	-0.608524	0.144285	0.241236	846.531	523.592	0.693043	0.0998837	0.30813	CI595_RS05115	NC_999999999.1	1143904	1145685	-	1782	protein_coding	nitric oxide reductase activation protein&&-- && PF11775:Cobalamin biosynthesis protein CobT VWA domain	-
CI595_RS11820	2966	1592	68	397	120	100	406.77	256.698	9.87332	79.99	11.9833	11.029	474.047	2484.01	-2.38932	4.59e-08	2.25e-06	93.6453	2039.66	-4.44289	6.02e-20	3.82e-18	87.0819	78.09	0.157407	0.764984	0.935953	CI595_RS11820	NC_999999999.1	2643944	2646490	+	2547	protein_coding	family 78 glycoside hydrolase catalytic domain&&sp|T2KNB2|PLH20_FORAG Alpha-L-rhamnosidase OS=Formosa agariphila (strain DSM 15362 / KCTC 12365 / LMG 23005 / KMM 3901) OX=1347342 GN=BN863_22090 PE=1 SV=2 && PF17389:Bacterial alpha-L-rhamnosidase 6 hairpin glycosidase domain|PF05592:Bacterial alpha-L-rhamnosidase concanavalin-like domain|PF08531:Alpha-L-rhamnosidase N-terminal domain|PF17390:Bacte…	-
CI595_RS02275	629	308	388	315	1885	1701	127.815	73.5841	83.4717	94.0392	278.907	277.967	376.137	526.773	-0.485888	0.255854	0.613915	1471.28	394.626	1.8983	1.12e-05	6.47e-05	1481.44	445.514	1.73322	5.32e-05	0.00102347	CI595_RS02275	NC_999999999.1	486553	488271	-	1719	protein_coding	succinylglutamate desuccinylase/aspartoacylase family protein&&sp|P54458|YQEM_BACSU Putative methyltransferase YqeM OS=Bacillus subtilis (strain 168) OX=224308 GN=yqeM PE=3 SV=1 && PF04952:Succinylglutamate desuccinylase / Aspartoacylase family|PF08241:Methyltransferase domain	Methyltransf_11
CI595_RS00550	261	138	692	591	2285	1256	94.3778	58.6693	264.918	313.967	601.635	365.239	705.69	218.573	1.69023	0.000103168	0.00226859	1783.5	176.826	3.33362	4.93e-13	1.25e-11	1093.87	794.567	0.461181	0.270343	0.5482	CI595_RS00550	NC_999999999.1	107700	108665	-	966	protein_coding	bifunctional oligoribonuclease/PAP phosphatase NrnA&&sp|Q5SM25|NRNA_THET8 Bifunctional oligoribonuclease and PAP phosphatase NrnA OS=Thermus thermophilus (strain ATCC 27634 / DSM 579 / HB8) OX=300852 GN=nrnA PE=1 SV=1 && PF02272:DHHA1 domain|PF01368:DHH family	-
CI595_RS08765	1056	740	485	444	1163	1325	254.567	209.736	123.782	157.249	204.143	256.869	530.167	884.384	-0.738159	0.080013	0.313346	907.74	948.095	-0.0626788	0.882995	0.961442	1153.97	556.89	1.05102	0.0125962	0.0761725	CI595_RS08765	NC_999999999.1	1976547	1977995	+	1449	protein_coding	aminoacyl-histidine dipeptidase&&sp|P15288|PEPD_ECOLI Cytosol non-specific dipeptidase OS=Escherichia coli (strain K12) OX=83333 GN=pepD PE=1 SV=3 && PF07687:Peptidase dimerisation domain|PF01546:Peptidase family M20/M25/M40	Peptidase_M20
CI595_RS04555	1201	1061	783	549	807	799	832.375	864.557	574.532	559.005	407.256	445.328	655.54	1005.82	-0.617579	0.141107	0.439487	629.871	1359.35	-1.10958	0.00838997	0.0213675	695.861	899.054	-0.369509	0.378397	0.667097	CI595_RS04555	NC_999999999.1	1001026	1001529	-	504	protein_coding	DUF6106 family protein&&-- && -	-
CI595_RS18465	1025	1227	570	784	671	917	760.168	1069.87	447.546	854.219	362.348	546.906	936.138	858.422	0.124969	0.765708	0.957832	523.719	1572.03	-1.58547	0.000198428	0.000815496	798.63	654.487	0.287161	0.495259	0.768027	CI595_RS18465	NC_999999999.1	4281946	4282416	+	471	protein_coding	methylglyoxal synthase&&sp|Q97IN6|MGSA_CLOAB Methylglyoxal synthase OS=Clostridium acetobutylicum (strain ATCC 824 / DSM 792 / JCM 1419 / LMG 5710 / VKM B-1787) OX=272562 GN=mgsA PE=3 SV=2 && PF02142:MGS-like domain	-
CI595_RS11225	1139	988	117	1512	330	1101	386.647	394.322	42.0488	754.068	81.5685	300.563	1805.39	953.897	0.920288	0.0275517	0.164431	257.557	1265.83	-2.29645	1.67e-07	1.47e-06	958.881	134.352	2.83434	5.06e-10	2.44e-08	CI595_RS11225	NC_999999999.1	2509439	2510467	+	1029	protein_coding	LacI family DNA-binding transcriptional regulator&&sp|P0A4T1|MALR_STRPN HTH-type transcriptional regulator MalR OS=Streptococcus pneumoniae serotype 4 (strain ATCC BAA-334 / TIGR4) OX=170187 GN=malR PE=1 SV=2 && PF13407:Periplasmic binding protein domain|PF00356:Bacterial regulatory proteins, lacI family	LacI
CI595_RS11450	1491	1280	794	982	327	306	172.057	173.663	97.0044	166.484	27.4764	28.397	1172.56	1248.7	-0.0907911	0.828903	0.984842	255.215	1639.93	-2.68314	1.61e-09	2.12e-08	266.493	911.684	-1.77388	4.23e-05	0.000836857	CI595_RS11450	NC_999999999.1	2557360	2560386	+	3027	protein_coding	glycoside hydrolase family 2 TIM barrel-domain containing protein&&sp|Q9K9C6|BGAL_BACHD Beta-galactosidase OS=Bacillus halodurans (strain ATCC BAA-125 / DSM 18197 / FERM 7344 / JCM 9153 / C-125) OX=272558 GN=lacZ PE=3 SV=1 && PF02929:Beta galactosidase small chain|PF16353:Domain of unknown function(DUF4981)|PF00703:Glycosyl hydrolases family 2|PF02837:Glycosyl hydrolases family 2, sugar binding d…	-
CI595_RS13600	838	846	899	531	1089	977	314.751	373.591	357.487	293.012	297.83	295.104	634.048	701.81	-0.146526	0.728869	0.944356	849.981	1083.9	-0.350622	0.402771	0.545596	850.886	1032.24	-0.278675	0.50586	0.768806	arcC	NC_999999999.1	3098440	3099369	+	930	protein_coding	carbamate kinase&&sp|Q46807|ARCL_ECOLI Carbamate kinase-like protein YqeA OS=Escherichia coli (strain K12) OX=83333 GN=yqeA PE=3 SV=1 && PF00696:Amino acid kinase family	AA_kinase
CI595_RS00050	441	302	1056	365	1456	1539	120.819	97.276	306.293	146.912	290.453	339.073	435.838	369.323	0.238729	0.57506	0.862695	1136.44	386.939	1.55415	0.000287158	0.00112728	1340.35	1212.51	0.14462	0.729104	0.916592	purD	NC_999999999.1	10156	11430	-	1275	protein_coding	phosphoribosylamine--glycine ligase&&sp|Q8RC54|PUR2_CALS4 Phosphoribosylamine--glycine ligase OS=Caldanaerobacter subterraneus subsp. tengcongensis (strain DSM 15242 / JCM 11007 / NBRC 100824 / MB4) OX=273068 GN=purD PE=3 SV=1 && PF02844:Phosphoribosylglycinamide synthetase, N domain|PF02843:Phosphoribosylglycinamide synthetase, C domain|PF01071:Phosphoribosylglycinamide synthetase, ATP-grasp (A)…	-
CI595_RS16030	704	701	1334	421	1018	969	236.226	276.552	473.902	207.542	248.726	261.479	502.704	589.585	-0.230018	0.587712	0.873345	794.563	898.129	-0.176664	0.672666	0.791368	843.918	1531.71	-0.859845	0.0395628	0.171943	CI595_RS16030	NC_999999999.1	3724258	3725298	-	1041	protein_coding	aminotransferase class I/II-fold pyridoxal phosphate-dependent enzyme&&sp|O50584|LTAE_PSEUN Low specificity L-threonine aldolase OS=Pseudomonas sp. (strain NCIMB 10558) OX=268808 GN=ltaE PE=1 SV=1 && PF01212:Beta-eliminating lyase	Beta_elim_lyase
CI595_RS21130	488	325	955	266	1841	1266	151.791	118.854	314.49	121.556	416.963	316.678	317.629	408.685	-0.363645	0.397796	0.731133	1436.94	416.406	1.78674	3.32e-05	0.000169005	1102.58	1096.54	0.00795405	0.987282	1	prfB	NC_999999999.1	4893511	4894633	-	1123	protein_coding	peptide chain release factor 2&&sp|C4L5K9|RF2_EXISA Peptide chain release factor 2 OS=Exiguobacterium sp. (strain ATCC BAA-1283 / AT1b) OX=360911 GN=prfB PE=3 SV=1 && PF00472:RF-1 domain|PF03462:PCRF domain	-
CI595_RS04495	637	703	347	853	1313	1287	270.691	351.231	156.114	532.539	406.272	439.816	1018.53	533.473	0.932779	0.0267689	0.161791	1024.82	900.691	0.186306	0.656805	0.777442	1120.87	398.438	1.49197	0.000481554	0.00640158	CI595_RS04495	NC_999999999.1	984246	985067	+	822	protein_coding	hypothetical protein&&-- && -	-
CI595_RS07225	877	1021	799	496	981	947	548.999	751.451	529.536	456.165	447.156	476.738	592.257	734.472	-0.310494	0.462125	0.791071	765.683	1308.11	-0.772504	0.0647925	0.123469	824.758	917.425	-0.153559	0.71689	0.909497	frr	NC_999999999.1	1625063	1625620	+	558	protein_coding	ribosome recycling factor&&sp|A9KMX5|RRF_LACP7 Ribosome-recycling factor OS=Lachnoclostridium phytofermentans (strain ATCC 700394 / DSM 18823 / ISDg) OX=357809 GN=frr PE=3 SV=1 && PF01765:Ribosome recycling factor	-
CI595_RS10755	1068	1230	578	1361	419	463	287.189	388.87	164.552	537.679	82.0406	100.123	1625.09	894.434	0.861351	0.0393486	0.209046	327.024	1575.87	-2.26815	2.1e-07	1.79e-06	403.229	663.672	-0.718633	0.0900624	0.292726	CI595_RS10755	NC_999999999.1	2402387	2403685	-	1299	protein_coding	alcohol acetyltransferase&&-- && -	-
CI595_RS07945	786	576	948	355	1240	1191	316.672	272.843	404.364	210.128	363.77	385.884	423.898	658.26	-0.634876	0.132759	0.427157	967.841	737.982	0.391202	0.349784	0.493133	1037.26	1088.51	-0.0695273	0.869448	0.990824	rfbD	NC_999999999.1	1792182	1793048	+	867	protein_coding	dTDP-4-dehydrorhamnose reductase&&sp|P39631|SPSK_BACSU Spore coat polysaccharide biosynthesis protein SpsK OS=Bacillus subtilis (strain 168) OX=224308 GN=spsK PE=3 SV=3 && PF04321:RmlD substrate binding domain	-
CI595_RS20220	1539	1043	390	646	658	805	563.504	448.999	151.182	347.503	175.429	237.035	771.361	1288.9	-0.74061	0.0770399	0.304604	513.572	1336.29	-1.37931	0.00115169	0.00381856	701.086	447.811	0.646621	0.126394	0.359928	CI595_RS20220	NC_999999999.1	4688977	4689930	-	954	protein_coding	4Fe-4S binding protein&&sp|Q58280|FSR_METJA Coenzyme F420-dependent sulfite reductase OS=Methanocaldococcus jannaschii (strain ATCC 43067 / DSM 2661 / JAL-1 / JCM 10045 / NBRC 100440) OX=243232 GN=fsr PE=1 SV=1 && PF03460:Nitrite/Sulfite reductase ferredoxin-like half domain|PF01077:Nitrite and sulphite reductase 4Fe-4S domain	-
CI595_RS00470	792	643	901	530	1031	1172	698.613	666.845	841.42	686.839	662.197	831.374	632.854	663.285	-0.0678102	0.877213	1	804.71	823.821	-0.0337821	0.938958	1	1020.72	1034.54	-0.0193739	0.965408	1	CI595_RS00470	NC_999999999.1	91803	92198	+	396	protein_coding	DUF1292 domain-containing protein&&-- && PF06949:Protein of unknown function (DUF1292)	-
CI595_RS01315	1835	2381	193	369	146	140	249.31	380.335	27.7612	73.6543	14.4436	15.2964	440.614	1536.8	-1.80212	2.81e-05	0.000754895	113.939	3050.51	-4.74099	3.4e-22	2.64e-20	121.919	221.615	-0.861265	0.0557431	0.214545	xdh	NC_999999999.1	282268	284838	-	2571	protein_coding	selenium-dependent xanthine dehydrogenase&&sp|Q0QLF3|NDSFS_EUBBA Nicotinate dehydrogenase small FeS subunit OS=Eubacterium barkeri OX=1528 GN=ndhS PE=1 SV=1 && PF01315:Aldehyde oxidase and xanthine dehydrogenase, a/b hammerhead domain|PF01799:[2Fe-2S] binding domain|PF02738:Molybdopterin-binding domain of aldehyde dehydrogenase	-
CI595_RS07050	1208	1114	1062	541	559	576	341.393	370.148	317.753	224.622	115.032	130.909	645.988	1011.68	-0.647136	0.122465	0.404842	436.299	1427.26	-1.70949	6.52e-05	0.0003056	501.644	1219.4	-1.28118	0.00247668	0.0218524	glp	NC_999999999.1	1578382	1579617	+	1236	protein_coding	gephyrin-like molybdotransferase Glp&&sp|P65407|MOEA_STAAM Molybdopterin molybdenumtransferase OS=Staphylococcus aureus (strain Mu50 / ATCC 700699) OX=158878 GN=moeA PE=3 SV=1 && PF00994:Probable molybdopterin binding domain|PF03453:MoeA N-terminal region (domain I and II)	-
CI595_RS16080	272	233	934	367	1867	1380	26.6138	26.8038	96.7524	52.756	133.015	108.586	438.226	227.786	0.943484	0.0286977	0.169304	1457.23	298.538	2.28691	1.93e-07	1.66e-06	1201.87	1072.43	0.164406	0.694141	0.897037	mfd	NC_999999999.1	3738947	3742516	+	3570	protein_coding	transcription-repair coupling factor&&sp|P37474|MFD_BACSU Transcription-repair-coupling factor OS=Bacillus subtilis (strain 168) OX=224308 GN=mfd PE=3 SV=1 && PF02559:CarD-like/TRCF domain|PF03461:TRCF domain|PF17757:UvrB interaction domain|PF00270:DEAD/DEAH box helicase|PF00271:Helicase conserved C-terminal domain	DEAD
CI595_RS03915	850	486	755	330	1299	1320	91.4696	61.4889	86.0165	52.1722	101.785	114.232	394.047	711.86	-0.853111	0.0450032	0.224754	1013.89	622.676	0.703324	0.093337	0.16895	1149.61	866.904	0.407189	0.328863	0.614498	CI595_RS03915	NC_999999999.1	853946	857191	-	3246	protein_coding	SNF2 helicase associated domain-containing protein&&sp|P75093|Y020_MYCPN Uncharacterized ATP-dependent helicase MPN_020 OS=Mycoplasma pneumoniae (strain ATCC 29342 / M129) OX=272634 GN=MPN_020 PE=3 SV=1 && PF00176:SNF2 family N-terminal domain|PF08455:Bacterial SNF2 helicase associated|PF00271:Helicase conserved C-terminal domain	SNF2_N
CI595_RS14790	864	732	893	609	946	994	703.498	700.749	769.799	728.508	560.864	650.868	727.182	723.585	0.00709468	0.992392	1	738.365	937.845	-0.344894	0.410873	0.55388	865.691	1025.36	-0.244132	0.56108	0.807404	CI595_RS14790	NC_999999999.1	3392291	3392719	+	429	protein_coding	prepilin-type N-terminal cleavage/methylation domain-containing protein&&-- && PF07963:Prokaryotic N-terminal methylation motif	-
CI595_RS04440	1131	1446	464	1057	400	515	1165.38	1751.77	506.176	1600.11	300.113	426.748	1262.11	947.197	0.414015	0.320436	0.672261	312.194	1852.61	-2.56847	5.95e-09	6.98e-08	448.517	532.778	-0.248239	0.556067	0.804064	CI595_RS04440	NC_999999999.1	973218	973556	-	339	protein_coding	cyclic-di-AMP receptor&&sp|P37538|DARA_BACSU Cyclic di-AMP receptor A OS=Bacillus subtilis (strain 168) OX=224308 GN=darA PE=1 SV=1 && PF06153:Cyclic-di-AMP receptor	-
CI595_RS10085	562	545	1052	509	1279	1053	173.572	197.899	343.983	230.956	287.629	261.535	607.779	470.66	0.368695	0.383281	0.724859	998.282	698.265	0.515672	0.218529	0.339165	917.076	1207.92	-0.397332	0.340597	0.629813	CI595_RS10085	NC_999999999.1	2248714	2249844	-	1131	protein_coding	FtsW/RodA/SpoVE family cell cycle protein&&sp|D7AEL2|FTSW_GEOSK Probable peptidoglycan glycosyltransferase FtsW OS=Geobacter sulfurreducens (strain DL-1 / KN400) OX=663917 GN=ftsW PE=3 SV=1 && PF01098:Cell cycle protein	-
CI595_RS16665	388	331	1126	116	1522	1511	114.662	115.006	352.293	50.3633	327.507	359.096	138.524	324.936	-1.22951	0.00544009	0.0520557	1187.95	424.093	1.48586	0.000519272	0.00190755	1315.96	1292.89	0.0255446	0.952984	1	tig	NC_999999999.1	3868537	3869718	-	1182	protein_coding	trigger factor&&sp|C4ZGF3|TIG_AGARV Trigger factor OS=Agathobacter rectalis (strain ATCC 33656 / DSM 3377 / JCM 17463 / KCTC 5835 / VPI 0990) OX=515619 GN=tig PE=3 SV=1 && PF00254:FKBP-type peptidyl-prolyl cis-trans isomerase|PF05698:Bacterial trigger factor protein (TF) C-terminus	FKBP_C
CI595_RS02480	1442	986	1030	640	317	578	479.714	385.653	362.77	312.799	76.7881	154.633	764.197	1207.66	-0.660157	0.114981	0.38777	247.41	1263.26	-2.35148	9.07e-08	8.36e-07	503.385	1182.66	-1.23205	0.00361067	0.029156	CI595_RS02480	NC_999999999.1	527256	528305	-	1050	protein_coding	NAD(P)-dependent alcohol dehydrogenase&&sp|Q06004|DHSO_BACSU Sorbitol dehydrogenase OS=Bacillus subtilis (strain 168) OX=224308 GN=gutB PE=1 SV=3 && PF08240:Alcohol dehydrogenase GroES-like domain|PF00107:Zinc-binding dehydrogenase	ADH_N
CI595_RS13955	1337	1125	341	638	584	964	1319.27	1305.14	356.233	924.893	419.598	764.959	761.809	1119.72	-0.555612	0.183835	0.509043	455.812	1441.35	-1.66056	0.000103404	0.000458857	839.564	391.549	1.10027	0.00966026	0.0621841	CI595_RS13955	NC_999999999.1	3180319	3180672	-	354	protein_coding	metalloregulator ArsR/SmtB family transcription factor&&sp|Q55940|ZIAR_SYNY3 Transcriptional repressor SmtB homolog OS=Synechocystis sp. (strain PCC 6803 / Kazusa) OX=1111708 GN=ziaR PE=1 SV=1 && PF01022:Bacterial regulatory protein, arsR family	HTH_5
CI595_RS19685	1069	845	810	872	637	739	269.414	250.382	216.125	322.87	116.896	149.777	1041.21	895.272	0.217795	0.602369	0.882233	497.18	1082.62	-1.12241	0.00787562	0.0202826	643.605	930.055	-0.531012	0.204205	0.474726	CI595_RS19685	NC_999999999.1	4564072	4565457	+	1386	protein_coding	MATE family efflux transporter&&sp|O07940|YISQ_BACSU Uncharacterized transporter YisQ OS=Bacillus subtilis (strain 168) OX=224308 GN=yisQ PE=3 SV=1 && PF01554:MatE	MatE
CI595_RS07575	321	263	848	631	1462	1431	602.835	580.7	1686.03	1740.97	1999.21	2161.18	753.451	268.823	1.48633	0.00055887	0.00901205	1141.12	336.973	1.7595	4.75e-05	0.000231674	1246.29	973.687	0.356098	0.39302	0.680718	rpmF	NC_999999999.1	1701143	1701328	+	186	protein_coding	50S ribosomal protein L32&&sp|Q3AC49|RL32_CARHZ 50S ribosomal protein L32 OS=Carboxydothermus hydrogenoformans (strain ATCC BAA-161 / DSM 6008 / Z-2901) OX=246194 GN=rpmF PE=3 SV=1 && PF01783:Ribosomal L32p protein family	-
CI595_RS06110	901	974	1379	621	384	694	167.051	212.318	270.687	169.155	51.8411	103.477	741.511	754.572	-0.0252447	0.955755	1	299.706	1247.89	-2.05731	2.16e-06	1.46e-05	604.413	1583.38	-1.38918	0.00103095	0.0111071	CI595_RS06110	NC_999999999.1	1372337	1374220	-	1884	protein_coding	beta-N-acetylhexosaminidase&&-- && PF18088:Glycoside Hydrolase 20C C-terminal domain|PF00728:Glycosyl hydrolase family 20, catalytic domain	Glyco_hydro_20
CI595_RS02040	730	308	1248	593	881	1179	257.569	127.769	466.19	307.393	226.342	334.536	708.078	611.36	0.211781	0.614762	0.892306	687.63	394.626	0.801082	0.0589938	0.114162	1026.81	1432.97	-0.480755	0.248019	0.528388	CI595_RS02040	NC_999999999.1	432040	433029	-	990	protein_coding	ABC transporter permease&&sp|P42062|APPB_BACSU Oligopeptide transport system permease protein AppB OS=Bacillus subtilis (strain 168) OX=224308 GN=appB PE=3 SV=2 && PF00528:Binding-protein-dependent transport system inner membrane component	BPD_transp_1
CI595_RS20350	1797	744	20	2070	114	177	697.448	339.5	8.21809	1180.33	32.2171	55.2452	2471.66	1504.97	0.715679	0.0847138	0.324947	88.9621	953.22	-3.41943	2.72e-13	7.04e-12	154.143	22.9763	2.74033	2.54e-07	8.6e-06	iolE	NC_999999999.1	4720489	4721388	-	900	protein_coding	myo-inosose-2 dehydratase&&sp|Q0TUZ0|IOLE_CLOP1 Inosose dehydratase OS=Clostridium perfringens (strain ATCC 13124 / DSM 756 / JCM 1290 / NCIMB 6125 / NCTC 8237 / Type A) OX=195103 GN=iolE PE=3 SV=1 && PF01261:Xylose isomerase-like TIM barrel	-
CI595_RS05675	569	225	451	247	1755	1669	91.7614	42.6612	77.0019	58.5211	206.083	216.452	294.942	476.523	-0.692003	0.105251	0.366613	1369.82	288.288	2.24805	3.09e-07	2.51e-06	1453.57	517.851	1.48881	0.000475069	0.00635598	CI595_RS05675	NC_999999999.1	1259780	1261945	-	2166	protein_coding	sulfatase-like hydrolase/transferase&&-- && PF00884:Sulfatase	Sulfatase
CI595_RS04355	1197	1043	558	570	803	740	311.797	319.422	153.882	218.132	152.304	155.013	680.615	1002.47	-0.558621	0.182342	0.507736	626.749	1336.29	-1.09206	0.00947794	0.0237028	644.476	640.708	0.00850869	0.991428	1	CI595_RS04355	NC_999999999.1	956529	957869	-	1341	protein_coding	5-bromo-4-chloroindolyl phosphate hydrolysis family protein&&-- && PF10112:5-bromo-4-chloroindolyl phosphate hydrolysis protein	-
CI595_RS03820	754	753	1063	320	944	1074	852.353	1000.8	1272.21	531.454	777.03	976.36	382.107	631.46	-0.724624	0.0885783	0.333242	736.804	964.75	-0.388748	0.352359	0.496074	935.366	1220.55	-0.383853	0.357136	0.648675	CI595_RS03820	NC_999999999.1	833100	833408	-	309	protein_coding	YerC/YecD family TrpR-related protein&&sp|Q7BVT7|YERC_BACSU Uncharacterized protein YerC OS=Bacillus subtilis (strain 168) OX=224308 GN=yerC PE=4 SV=1 && PF01371:Trp repressor protein	Trp_repressor
CI595_RS18030	639	789	794	448	1291	944	247.184	358.838	325.174	254.603	363.632	293.662	534.943	535.148	-0.000632088	1	1	1007.65	1010.87	-0.00454852	0.993893	1	822.145	911.684	-0.149081	0.72165	0.912239	CI595_RS18030	NC_999999999.1	4191480	4192382	-	903	protein_coding	ABC transporter permease&&sp|P94312|DPPC_ALKPO Dipeptide transport system permease protein DppC OS=Alkalihalobacillus pseudofirmus (strain ATCC BAA-2126 / JCM 17055 / OF4) OX=398511 GN=dppC PE=3 SV=1 && PF00528:Binding-protein-dependent transport system inner membrane component|PF12911:N-terminal TM domain of oligopeptide transport permease C	BPD_transp_1
CI595_RS01730	968	908	640	689	819	866	129.999	143.369	90.9961	135.942	80.088	93.528	822.705	810.684	0.0211787	0.962787	1	639.237	1163.33	-0.863646	0.0399145	0.0823487	754.213	734.861	0.0375391	0.933324	1	CI595_RS01730	NC_999999999.1	373946	376546	-	2601	protein_coding	heavy metal translocating P-type ATPase&&sp|Q4A0G1|COPA_STAS1 Copper-exporting P-type ATPase OS=Staphylococcus saprophyticus subsp. saprophyticus (strain ATCC 15305 / DSM 20229 / NCIMB 8711 / NCTC 7292 / S-41) OX=342451 GN=copA PE=3 SV=1 && PF00403:Heavy-metal-associated domain|PF00122:E1-E2 ATPase|PF00702:haloacid dehalogenase-like hydrolase	E1-E2_ATPase
CI595_RS04275	467	362	999	266	1531	1261	229.432	209.097	519.612	191.993	547.683	498.207	317.629	391.098	-0.300206	0.488791	0.804497	1194.98	463.81	1.36524	0.00134373	0.00433998	1098.23	1147.06	-0.0627312	0.88215	0.997108	purC	NC_999999999.1	935502	936212	-	711	protein_coding	phosphoribosylaminoimidazolesuccinocarboxamide synthase&&sp|A9KQ90|PUR7_LACP7 Phosphoribosylaminoimidazole-succinocarboxamide synthase OS=Lachnoclostridium phytofermentans (strain ATCC 700394 / DSM 18823 / ISDg) OX=357809 GN=purC PE=3 SV=1 && PF01259:SAICAR synthetase	-
CI595_RS06945	885	750	381	1275	708	883	301.302	300.208	137.329	637.73	175.513	241.756	1522.41	741.172	1.03831	0.0133864	0.102314	552.598	960.907	-0.797948	0.0577776	0.112333	769.018	437.477	0.813697	0.054825	0.211749	CI595_RS06945	NC_999999999.1	1554190	1555215	+	1026	protein_coding	SPFH domain-containing protein&&-- && PF01145:SPFH domain / Band 7 family	-
CI595_RS04490	739	810	303	877	1074	1070	369.295	475.901	160.306	643.867	390.797	430.002	1047.18	618.897	0.75857	0.0700297	0.29241	838.273	1037.78	-0.307901	0.462173	0.608838	931.882	347.917	1.42115	0.000916216	0.0101653	CI595_RS04490	NC_999999999.1	983554	984252	+	699	protein_coding	ABC transporter ATP-binding protein&&sp|P54591|YHCG_BACSU Uncharacterized ABC transporter ATP-binding protein YhcG OS=Bacillus subtilis (strain 168) OX=224308 GN=yhcG PE=3 SV=1 && PF00005:ABC transporter	ABC_tran
CI595_RS05435	640	730	663	259	1051	1524	378.267	507.276	414.867	224.898	452.313	724.372	309.271	535.985	-0.793192	0.0634308	0.276887	820.321	935.283	-0.18912	0.651906	0.773646	1327.28	761.27	0.801932	0.0555386	0.214302	CI595_RS05435	NC_999999999.1	1199629	1200219	-	591	protein_coding	(p)ppGpp synthetase&&sp|P39583|YWAC_BACSU GTP pyrophosphokinase YwaC OS=Bacillus subtilis (strain 168) OX=224308 GN=ywaC PE=1 SV=1 && PF04607:Region found in RelA / SpoT proteins	-
CI595_RS07135	125	116	473	145	2302	1698	32.6332	35.605	130.734	55.6142	437.596	356.489	173.151	104.674	0.72514	0.107244	0.371203	1796.77	148.64	3.59467	1.61e-14	4.75e-13	1478.82	543.111	1.44497	0.000672966	0.00819977	CI595_RS07135	NC_999999999.1	1601881	1603218	+	1338	protein_coding	MATE family efflux transporter&&sp|Q58119|Y709_METJA Uncharacterized transporter MJ0709 OS=Methanocaldococcus jannaschii (strain ATCC 43067 / DSM 2661 / JAL-1 / JCM 10045 / NBRC 100440) OX=243232 GN=MJ0709 PE=3 SV=1 && PF01554:MatE	MatE
CI595_RS07920	282	157	1114	75	1766	1452	123.439	80.799	516.257	48.2317	562.875	511.126	89.5686	236.161	-1.39782	0.00216321	0.0265526	1378.4	201.168	2.77597	7.2e-10	1.01e-08	1264.58	1279.11	-0.016456	0.970438	1	srtB	NC_999999999.1	1786534	1787331	+	798	protein_coding	class B sortase&&sp|Q8Y588|SRTB_LISMO Sortase B OS=Listeria monocytogenes serovar 1/2a (strain ATCC BAA-679 / EGD-e) OX=169963 GN=srtB PE=1 SV=1 && PF04203:Sortase domain	-
CI595_RS04760	588	1502	630	259	735	1127	197.873	594.267	224.454	128.049	180.1	304.994	309.271	492.435	-0.670966	0.117236	0.392569	573.673	1924.35	-1.7458	4.29e-05	0.000211677	981.525	723.379	0.440249	0.293467	0.57679	hrcA	NC_999999999.1	1047114	1048151	-	1038	protein_coding	heat-inducible transcriptional repressor HrcA&&sp|A9KKU2|HRCA_LACP7 Heat-inducible transcription repressor HrcA OS=Lachnoclostridium phytofermentans (strain ATCC 700394 / DSM 18823 / ISDg) OX=357809 GN=hrcA PE=3 SV=1 && PF01628:HrcA protein C terminal domain	HrcA
CI595_RS16770	970	1005	460	1497	331	576	137.233	167.168	68.9001	311.154	34.0982	65.5338	1787.48	812.359	1.13758	0.00674268	0.0611224	258.338	1287.61	-2.31669	1.34e-07	1.21e-06	501.644	528.185	-0.074297	0.867531	0.98927	cas3	NC_999999999.1	3894614	3897082	-	2469	protein_coding	CRISPR-associated helicase Cas3'&&sp|D4GQN8|CAS3_HALVD CRISPR-associated nuclease/helicase Cas3 OS=Haloferax volcanii (strain ATCC 29605 / DSM 3757 / JCM 8879 / NBRC 14742 / NCIMB 2012 / VKM B-1768 / DS2) OX=309800 GN=cas3 PE=3 SV=1 && PF00270:DEAD/DEAH box helicase|PF18019:HD domain	DEAD
CI595_RS00775	1022	1296	610	1024	448	428	231.062	344.497	146.011	340.13	73.752	77.8179	1222.71	855.909	0.514443	0.218473	0.562882	349.66	1660.43	-2.24704	2.51e-07	2.08e-06	372.746	700.415	-0.909724	0.0317977	0.147096	CI595_RS00775	NC_999999999.1	154768	156312	-	1545	protein_coding	HD domain-containing protein&&-- && PF02541:Ppx/GppA phosphatase family|PF01966:HD domain	HD
CI595_RS22470	829	1305	845	987	405	451	937.136	1734.45	1011.3	1639.2	333.365	409.998	1178.53	694.272	0.763258	0.068497	0.28829	316.097	1671.96	-2.40255	4.45e-08	4.39e-07	392.778	970.242	-1.3043	0.00218055	0.0197068	trxA	NC_999999999.1	5200048	5200356	-	309	protein_coding	thioredoxin&&sp|P00275|THIO1_CORNE Thioredoxin C-1 OS=Corynebacterium nephridii OX=1722 PE=1 SV=1 && PF00085:Thioredoxin	-
CI595_RS06755	473	439	769	338	1420	1380	141.943	154.889	244.319	149.018	310.284	333.035	403.599	396.123	0.0268598	0.952374	1	1108.34	562.46	0.978504	0.0202472	0.0460142	1201.87	882.979	0.444809	0.286173	0.568031	CI595_RS06755	NC_999999999.1	1512915	1514078	+	1164	protein_coding	phosphoglycerate dehydrogenase&&sp|Q58424|SERA_METJA D-3-phosphoglycerate dehydrogenase OS=Methanocaldococcus jannaschii (strain ATCC 43067 / DSM 2661 / JAL-1 / JCM 10045 / NBRC 100440) OX=243232 GN=serA PE=3 SV=1 && PF00389:D-isomer specific 2-hydroxyacid dehydrogenase, catalytic domain|PF02826:D-isomer specific 2-hydroxyacid dehydrogenase, NAD binding domain	2-Hacid_dh_C
CI595_RS22515	518	256	739	880	1331	1089	130.267	75.6914	196.755	325.128	243.725	220.237	1050.77	433.81	1.276	0.00263926	0.0308911	1038.87	328.005	1.66299	0.000119338	0.000520037	948.43	848.533	0.160586	0.702161	0.901516	atpD	NC_999999999.1	5207005	5208393	+	1389	protein_coding	F0F1 ATP synthase subunit beta&&sp|Q8RC15|ATPB_CALS4 ATP synthase subunit beta OS=Caldanaerobacter subterraneus subsp. tengcongensis (strain DSM 15242 / JCM 11007 / NBRC 100824 / MB4) OX=273068 GN=atpD PE=3 SV=1 && PF00006:ATP synthase alpha/beta family, nucleotide-binding domain|PF02874:ATP synthase alpha/beta family, beta-barrel domain	ATP-synt_ab
CI595_RS05780	900	967	735	459	811	933	225.845	285.296	195.268	169.218	148.185	188.281	548.077	753.735	-0.459658	0.274088	0.621142	632.993	1238.92	-0.96862	0.0210424	0.0476114	812.565	843.94	-0.0546088	0.900117	1	CI595_RS05780	NC_999999999.1	1285732	1287123	-	1392	protein_coding	sodium:alanine symporter family protein&&sp|Q6LX42|AGCS_METMP Sodium/alanine symporter AgcS OS=Methanococcus maripaludis (strain S2 / LL) OX=267377 GN=agcS PE=1 SV=1 && PF01235:Sodium:alanine symporter family	-
CI595_RS07195	394	215	864	1255	1176	893	145.637	93.4363	338.116	681.532	316.519	265.451	1498.53	329.961	2.18269	5.44e-07	2.31e-05	917.887	275.477	1.73609	6.42e-05	0.000301926	777.728	992.058	-0.351071	0.402066	0.683339	CI595_RS07195	NC_999999999.1	1616435	1617379	-	945	protein_coding	DMT family transporter&&-- && PF00892:EamA-like transporter family	DUF6
CI595_RS04640	977	929	531	690	793	870	1250.08	1397.53	719.308	1297.06	738.813	895.201	823.899	818.222	0.00992128	0.983161	1	618.943	1190.24	-0.943163	0.0247445	0.0545492	757.696	609.707	0.313497	0.456468	0.737163	CI595_RS04640	NC_999999999.1	1017366	1017638	-	273	protein_coding	IreB family regulatory phosphoprotein&&sp|A9KKS7|Y2298_LACP7 UPF0297 protein Cphy_2298 OS=Lachnoclostridium phytofermentans (strain ATCC 700394 / DSM 18823 / ISDg) OX=357809 GN=Cphy_2298 PE=3 SV=1 && PF06135:IreB regulatory phosphoprotein	-
CI595_RS06050	826	684	866	564	846	1001	158.444	154.261	175.87	158.944	118.164	154.415	673.451	691.76	-0.0387547	0.92739	1	660.312	876.349	-0.408214	0.330139	0.469932	871.788	994.354	-0.189722	0.652203	0.865469	CI595_RS06050	NC_999999999.1	1359894	1361714	+	1821	protein_coding	glycerophosphodiester phosphodiesterase&&sp|O07592|YHDW_BACSU Putative glycerophosphodiester phosphodiesterase YhdW OS=Bacillus subtilis (strain 168) OX=224308 GN=yhdW PE=3 SV=1 && PF10110:Membrane domain of glycerophosphoryl diester phosphodiesterase|PF03009:Glycerophosphoryl diester phosphodiesterase family	-
CI595_RS16550	668	757	778	947	850	784	169.084	225.282	208.489	352.164	156.662	159.588	1130.77	559.435	1.01504	0.0159926	0.116379	663.434	969.875	-0.547688	0.191413	0.304495	682.797	893.313	-0.387605	0.356243	0.647916	murC	NC_999999999.1	3837667	3839046	+	1380	protein_coding	UDP-N-acetylmuramate--L-alanine ligase&&sp|C4ZBV1|MURC_AGARV UDP-N-acetylmuramate--L-alanine ligase OS=Agathobacter rectalis (strain ATCC 33656 / DSM 3377 / JCM 17463 / KCTC 5835 / VPI 0990) OX=515619 GN=murC PE=3 SV=1 && PF02875:Mur ligase family, glutamate ligase domain|PF08245:Mur ligase middle domain|PF01225:Mur ligase family, catalytic domain	-
CI595_RS03050	477	425	753	364	1608	1153	90.1618	94.4487	150.687	101.082	221.314	175.264	434.644	399.473	0.121598	0.774179	0.961991	1255.08	544.524	1.20461	0.00446878	0.0123755	1004.17	864.608	0.215892	0.607694	0.844653	CI595_RS03050	NC_999999999.1	649734	651581	-	1848	protein_coding	trypsin-like peptidase domain-containing protein&&sp|E1V4H2|DEGPL_HALED Probable periplasmic serine endoprotease DegP-like OS=Halomonas elongata (strain ATCC 33173 / DSM 2581 / NBRC 15536 / NCIMB 2198 / 1H9) OX=768066 GN=mucD PE=3 SV=1 && PF13180:PDZ domain|PF13365:Trypsin-like peptidase domain	-
CI595_RS06390	1077	1438	447	1471	120	226	191.452	300.542	84.1256	384.171	15.5325	32.308	1756.44	901.972	0.961368	0.0214731	0.140541	93.6453	1842.36	-4.29613	5.89e-19	2.92e-17	196.819	513.258	-1.38214	0.00146385	0.0143717	CI595_RS06390	NC_999999999.1	1430841	1432805	-	1965	protein_coding	sodium-translocating pyrophosphatase&&sp|Q898Q9|HPPA_CLOTE Putative K(+)-stimulated pyrophosphate-energized sodium pump OS=Clostridium tetani (strain Massachusetts / E88) OX=212717 GN=hppA PE=3 SV=1 && PF03030:Inorganic H+ pyrophosphatase	-
CI595_RS07460	776	867	882	533	980	734	231.677	304.328	278.783	233.784	213.042	176.228	636.436	649.885	-0.0302304	0.944367	1	764.903	1110.8	-0.53812	0.197364	0.312233	639.25	1012.73	-0.663645	0.113734	0.336924	CI595_RS07460	NC_999999999.1	1676582	1677751	+	1170	protein_coding	aminotransferase class I/II-fold pyridoxal phosphate-dependent enzyme&&sp|Q795M6|YUGH_BACSU Putative aminotransferase YugH OS=Bacillus subtilis (strain 168) OX=224308 GN=yugH PE=3 SV=1 && PF00155:Aminotransferase class I and II	Aminotran_1_2
CI595_RS00770	1117	1234	638	798	467	516	182.666	237.259	110.459	191.724	55.6083	67.8598	952.854	935.472	0.026513	0.951972	1	364.49	1581	-2.11642	1.07e-06	7.73e-06	449.388	732.564	-0.704782	0.09516	0.299779	CI595_RS00770	NC_999999999.1	152621	154756	-	2136	protein_coding	RNA degradosome polyphosphate kinase&&sp|Q88YD2|PPK1_LACPL Polyphosphate kinase OS=Lactobacillus plantarum (strain ATCC BAA-793 / NCIMB 8826 / WCFS1) OX=220668 GN=ppk PE=3 SV=1 && PF13089:Polyphosphate kinase N-terminal domain|PF02503:Polyphosphate kinase middle domain|PF13090:Polyphosphate kinase C-terminal domain 2|PF17941:Polyphosphate kinase C-terminal domain 1	-
CI595_RS07600	518	346	835	236	1609	1205	50.8118	39.9037	86.7157	34.0106	114.923	95.0559	281.808	433.81	-0.62226	0.147098	0.450386	1255.86	443.311	1.50212	0.00044364	0.0016704	1049.46	958.76	0.130419	0.7562	0.930533	smc	NC_999999999.1	1704842	1708402	+	3561	protein_coding	chromosome segregation protein SMC&&sp|P51834|SMC_BACSU Chromosome partition protein Smc OS=Bacillus subtilis (strain 168) OX=224308 GN=smc PE=1 SV=3 && PF06470:SMC proteins Flexible Hinge Domain|PF02463:RecF/RecN/SMC N terminal domain	SMC_N
CI595_RS03200	919	856	673	703	735	861	118.762	130.058	92.0772	133.47	69.1616	89.479	839.421	769.647	0.125126	0.769552	0.96035	573.673	1096.71	-0.934662	0.026235	0.0569845	749.858	772.752	-0.043336	0.920336	1	CI595_RS03200	NC_999999999.1	688064	690766	-	2703	protein_coding	EAL domain-containing protein&&sp|Q9HYT3|Y3311_PSEAE Uncharacterized signaling protein PA3311 OS=Pseudomonas aeruginosa (strain ATCC 15692 / DSM 22644 / CIP 104116 / JCM 14847 / LMG 12228 / 1C / PRS 101 / PAO1) OX=208964 GN=PA3311 PE=3 SV=1 && PF00990:Diguanylate cyclase, GGDEF domain|PF00563:EAL domain	EAL
CI595_RS20140	773	644	817	466	921	1124	200.903	196.787	224.805	177.935	174.295	234.926	556.436	647.372	-0.218409	0.606125	0.885224	718.852	825.102	-0.198769	0.637329	0.761086	978.912	938.092	0.0614763	0.885302	0.999675	CI595_RS20140	NC_999999999.1	4668737	4670080	-	1344	protein_coding	S1C family serine protease&&sp|P39668|YYXA_BACSU Uncharacterized serine protease YyxA OS=Bacillus subtilis (strain 168) OX=224308 GN=yyxA PE=3 SV=2 && PF13180:PDZ domain|PF13365:Trypsin-like peptidase domain	-
CI595_RS08405	1307	1301	537	721	419	457	349.842	409.426	152.176	283.53	81.6634	98.3716	860.914	1094.6	-0.346459	0.406263	0.739511	327.024	1666.84	-2.34911	8.24e-08	7.64e-07	398.003	616.596	-0.631319	0.137187	0.375277	CI595_RS08405	NC_999999999.1	1892532	1893836	+	1305	protein_coding	4Fe-4S dicluster domain-containing protein&&-- && PF12838:4Fe-4S dicluster domain	-
CI595_RS13815	427	324	555	548	1577	1308	76.0213	67.8196	104.611	143.336	204.436	187.272	654.346	357.598	0.8714	0.0399853	0.211065	1230.88	415.125	1.5679	0.000256818	0.00102379	1139.16	637.264	0.83793	0.0460735	0.187022	thrS	NC_999999999.1	3144976	3146937	-	1962	protein_coding	threonine--tRNA ligase&&sp|B2UYW3|SYT_CLOBA Threonine--tRNA ligase OS=Clostridium botulinum (strain Alaska E43 / Type E3) OX=508767 GN=thrS PE=3 SV=1 && PF00587:tRNA synthetase class II core domain (G, H, P, S and T)|PF03129:Anticodon binding domain|PF07973:Threonyl and Alanyl tRNA synthetase second additional domain|PF02824:TGS domain	tRNA-synt_2b
CI595_RS18515	1296	1179	694	525	409	630	725.482	775.958	411.299	431.766	166.71	283.609	626.883	1085.38	-0.791872	0.0590515	0.265481	319.219	1510.53	-2.2419	2.83e-07	2.31e-06	548.674	796.864	-0.538232	0.198969	0.466807	CI595_RS18515	NC_999999999.1	4292673	4293296	+	624	protein_coding	hypothetical protein&&-- && -	-
CI595_RS06880	313	330	1012	219	1521	1319	105.027	130.188	359.512	107.961	371.623	355.925	261.509	262.123	-0.00354515	1	1	1187.17	422.812	1.48927	0.000490753	0.00182499	1148.74	1161.99	-0.0165128	0.970573	1	CI595_RS06880	NC_999999999.1	1540909	1541949	+	1041	protein_coding	spermidine/putrescine ABC transporter substrate-binding protein&&sp|P0A2C8|POTD_SALTI Spermidine/putrescine-binding periplasmic protein OS=Salmonella typhi OX=90370 GN=potD PE=3 SV=1 && PF13343:Bacterial extracellular solute-binding protein	-
CI595_RS16280	1317	1130	519	1015	311	419	1022.3	1031.28	426.519	1157.52	175.781	261.557	1211.96	1102.97	0.135895	0.745307	0.945399	242.727	1447.75	-2.57568	6.13e-09	7.13e-08	364.908	595.929	-0.707344	0.0970934	0.302973	CI595_RS16280	NC_999999999.1	3781958	3782407	+	450	protein_coding	MarR family transcriptional regulator&&-- && PF01047:MarR family	MarR
CI595_RS06965	563	518	370	815	1334	1087	196.856	212.948	136.968	418.665	339.636	305.653	973.153	471.498	1.04516	0.0134672	0.10254	1041.21	663.673	0.649698	0.120853	0.21061	946.688	424.847	1.15577	0.00646014	0.0460763	CI595_RS06965	NC_999999999.1	1557357	1558355	+	999	protein_coding	2-hydroxyacid dehydrogenase&&sp|P52643|LDHD_ECOLI D-lactate dehydrogenase OS=Escherichia coli (strain K12) OX=83333 GN=ldhA PE=1 SV=1 && PF02826:D-isomer specific 2-hydroxyacid dehydrogenase, NAD binding domain|PF00389:D-isomer specific 2-hydroxyacid dehydrogenase, catalytic domain	2-Hacid_dh_C
CI595_RS03290	740	638	1937	220	710	435	170.618	172.949	472.825	74.5219	119.198	80.6568	262.703	619.735	-1.23795	0.00411732	0.0437479	554.159	817.415	-0.560577	0.182674	0.293962	378.843	2224.08	-2.5531	6.56e-09	2.77e-07	CI595_RS03290	NC_999999999.1	709237	710751	-	1515	protein_coding	AMP-binding protein&&sp|B2HGV4|FAC15_MYCMM Long-chain-fatty-acid--CoA ligase FadD15 OS=Mycobacterium marinum (strain ATCC BAA-535 / M) OX=216594 GN=fadD15 PE=3 SV=1 && PF00501:AMP-binding enzyme	AMP-binding
CI595_RS07480	540	378	22	316	1296	2124	503.001	413.971	21.6958	432.444	879.018	1591.06	377.331	452.235	-0.261272	0.547124	0.837593	1011.55	484.309	1.06248	0.0119666	0.0291589	1849.84	25.2727	6.18743	3.12e-29	7.98e-27	CI595_RS07480	NC_999999999.1	1680316	1680690	+	375	protein_coding	GntR family transcriptional regulator&&sp|P54590|YHCF_BACSU Uncharacterized HTH-type transcriptional regulator YhcF OS=Bacillus subtilis (strain 168) OX=224308 GN=yhcF PE=4 SV=1 && PF00392:Bacterial regulatory proteins, gntR family	GntR
CI595_RS16380	566	590	1485	628	803	567	318.369	390.184	884.338	518.97	328.888	256.481	749.869	474.01	0.66151	0.117771	0.39372	626.749	755.918	-0.270208	0.521491	0.656126	493.805	1705.09	-1.78754	3e-05	0.000625971	CI595_RS16380	NC_999999999.1	3802615	3803235	-	621	protein_coding	V-type ATP synthase subunit D&&sp|B9K815|VATD_THENN V-type ATP synthase subunit D OS=Thermotoga neapolitana (strain ATCC 49049 / DSM 4359 / NBRC 107923 / NS-E) OX=309803 GN=atpD PE=3 SV=1 && PF01813:ATP synthase subunit D	ATP-synt_D
CI595_RS04365	918	861	1178	405	607	669	363.564	400.907	493.924	235.646	175.043	213.07	483.6	768.809	-0.668751	0.113262	0.384185	473.764	1103.12	-1.21905	0.0039963	0.0112872	582.64	1352.59	-1.21484	0.00399331	0.0316834	CI595_RS04365	NC_999999999.1	959088	959969	+	882	protein_coding	LysR family transcriptional regulator&&sp|Q85G62|RBCR_CYAM1 Probable RuBisCO transcriptional regulator OS=Cyanidioschyzon merolae (strain 10D) OX=280699 GN=rbcR PE=3 SV=1 && PF03466:LysR substrate binding domain|PF00126:Bacterial regulatory helix-turn-helix protein, lysR family	LysR_substrate
CI595_RS05975	802	925	821	617	671	796	108.457	147.071	117.544	122.584	66.0727	86.5671	736.734	671.66	0.13333	0.753358	0.949956	523.719	1185.11	-1.1779	0.00531274	0.0144123	693.248	942.685	-0.443295	0.29042	0.573314	clpB	NC_999999999.1	1340993	1343575	-	2583	protein_coding	ATP-dependent chaperone ClpB&&sp|Q81GM5|CLPB_BACCR Chaperone protein ClpB OS=Bacillus cereus (strain ATCC 14579 / DSM 31 / JCM 2152 / NBRC 15305 / NCIMB 9373 / NRRL B-3711) OX=226900 GN=clpB PE=3 SV=1 && PF07724:AAA domain (Cdc48 subfamily)|PF17871:AAA lid domain|PF10431:C-terminal, D2-small domain, of ClpB protein|PF02861:Clp amino terminal domain, pathogenicity island component|PF00004:ATPase f…	AAA
CI595_RS23510	66	39	420	835	1808	1448	26.964	18.733	181.663	501.181	537.844	475.737	997.034	55.2611	4.16989	1.87e-17	2.34e-14	1411.18	49.9891	4.81646	3.76e-21	2.5e-19	1261.09	482.257	1.38662	0.0011115	0.0117888	CI595_RS23510	NC_999999999.1	5436754	5437608	-	855	protein_coding	FAD/NAD(P)-binding protein&&sp|E7FHW8|HYD2G_PYRFU Sulfhydrogenase 2 subunit gamma OS=Pyrococcus furiosus (strain ATCC 43587 / DSM 3638 / JCM 8422 / Vc1) OX=186497 GN=shyC PE=1 SV=1 && PF10418:Iron-sulfur cluster binding domain of dihydroorotate dehydrogenase B|PF00175:Oxidoreductase NAD-binding domain|PF00970:Oxidoreductase FAD-binding domain	NAD_binding_1
CI595_RS24775	517	375	718	373	1600	1032	163.136	139.121	239.861	172.916	367.618	261.876	445.39	432.973	0.0406849	0.931671	1	1248.83	480.465	1.37794	0.001213	0.0039644	898.787	824.421	0.124619	0.765689	0.935953	CI595_RS24775	NC_999999999.1	5703058	5704164	-	1107	protein_coding	LacI family DNA-binding transcriptional regulator&&sp|A6VNL0|PURR_ACTSZ HTH-type transcriptional repressor PurR OS=Actinobacillus succinogenes (strain ATCC 55618 / DSM 22257 / 130Z) OX=339671 GN=purR PE=3 SV=1 && PF13377:Periplasmic binding protein-like domain|PF00356:Bacterial regulatory proteins, lacI family	LacI
CI595_RS15280	917	813	615	1296	440	531	1302.09	1357.26	924.535	2703.61	454.927	606.35	1547.48	767.972	1.01064	0.0158331	0.115641	343.416	1041.62	-1.60035	0.000187956	0.000782609	462.452	706.156	-0.610491	0.147429	0.387403	CI595_RS15280	NC_999999999.1	3535627	3535872	-	246	protein_coding	helix-turn-helix transcriptional regulator&&-- && PF01381:Helix-turn-helix	HTH_3
CI595_RS06775	1002	1015	979	738	391	477	294.617	350.88	304.754	318.797	83.7113	112.789	881.212	839.159	0.0704851	0.868668	1	305.17	1300.42	-2.09074	1.55e-06	1.07e-05	415.422	1124.1	-1.4358	0.000759358	0.00898501	hydF	NC_999999999.1	1518333	1519520	+	1188	protein_coding	[FeFe] hydrogenase H-cluster maturation GTPase HydF&&sp|Q7M7W8|DER_WOLSU GTPase Der OS=Wolinella succinogenes (strain ATCC 29543 / DSM 1740 / LMG 7466 / NCTC 11488 / FDC 602W) OX=273121 GN=der PE=3 SV=1 && PF18133:Hydrogen maturase F tetramerization domain|PF01926:50S ribosome-binding GTPase|PF18128:Hydrogen maturase F dimerization domain	-
CI595_RS08330	276	179	1164	276	1467	1239	62.766	47.8598	280.25	92.213	242.92	226.592	329.569	231.136	0.511456	0.239647	0.593664	1145.02	229.354	2.31929	1.61e-07	1.42e-06	1079.07	1336.52	-0.308633	0.458463	0.738665	cls	NC_999999999.1	1876470	1878005	+	1536	protein_coding	cardiolipin synthase&&sp|P34001|Y988_STRMU Uncharacterized protein SMU_988 OS=Streptococcus mutans serotype c (strain ATCC 700610 / UA159) OX=210007 GN=SMU_988 PE=3 SV=2 && PF13091:PLD-like domain|PF13396:Phospholipase_D-nuclease N-terminal	-
CI595_RS20145	466	424	1416	266	1125	896	68.4223	73.1948	220.116	57.3801	120.277	105.798	317.629	390.26	-0.297115	0.494285	0.806846	878.08	543.243	0.692725	0.0998818	0.178754	780.341	1625.86	-1.05888	0.0116376	0.0721886	CI595_RS20145	NC_999999999.1	4670613	4672991	+	2379	protein_coding	endonuclease MutS2&&sp|A9KR74|MUTS2_LACP7 Endonuclease MutS2 OS=Lachnoclostridium phytofermentans (strain ATCC 700394 / DSM 18823 / ISDg) OX=357809 GN=mutS2 PE=3 SV=1 && PF01713:Smr domain|PF00488:MutS domain V	Smr
CI595_RS14630	737	516	738	416	1241	944	201.439	165.817	213.555	167.046	246.982	207.494	496.734	617.222	-0.313326	0.460951	0.790421	968.622	661.111	0.551035	0.189664	0.30261	822.145	847.385	-0.0435773	0.920585	1	serS	NC_999999999.1	3343192	3344469	+	1278	protein_coding	serine--tRNA ligase&&sp|Q0W8S5|SYS_METAR Serine--tRNA ligase OS=Methanocella arvoryzae (strain DSM 22066 / NBRC 105507 / MRE50) OX=351160 GN=serS PE=3 SV=1 && PF00587:tRNA synthetase class II core domain (G, H, P, S and T)|PF02403:Seryl-tRNA synthetase N-terminal domain	tRNA-synt_2b
CI595_RS08020	908	891	553	392	835	1011	417.879	482.109	269.443	265.044	279.814	374.174	468.077	760.434	-0.700008	0.0980495	0.350735	651.726	1141.55	-0.808475	0.0536728	0.105501	880.497	634.967	0.471603	0.260193	0.540811	CI595_RS08020	NC_999999999.1	1806270	1807028	+	759	protein_coding	ABC transporter ATP-binding protein&&sp|Q0C1N8|MACB_HYPNA Macrolide export ATP-binding/permease protein MacB OS=Hyphomonas neptunium (strain ATCC 15444) OX=228405 GN=macB PE=3 SV=1 && PF00005:ABC transporter	ABC_tran
CI595_RS08565	279	207	639	231	1913	1312	105.472	92.0041	255.748	128.296	526.583	398.865	275.838	233.648	0.239197	0.579003	0.866713	1493.14	265.227	2.49265	1.9e-08	2.01e-07	1142.65	733.713	0.639043	0.126703	0.359973	CI595_RS08565	NC_999999999.1	1935811	1936734	+	924	protein_coding	MurR/RpiR family transcriptional regulator&&sp|P37767|YFHH_ECOLI Uncharacterized HTH-type transcriptional regulator YfhH OS=Escherichia coli (strain K12) OX=83333 GN=yfhH PE=4 SV=2 && PF01418:Helix-turn-helix domain, rpiR family|PF01380:SIS domain	SIS
CI595_RS06080	300	127	878	153	1972	1145	210.425	104.733	652.001	157.665	1007.17	645.863	182.703	251.236	-0.459481	0.294915	0.646422	1539.19	162.733	3.24086	2.03e-12	4.62e-11	997.202	1008.13	-0.0156931	0.972551	1	accB	NC_999999999.1	1366483	1366980	+	498	protein_coding	acetyl-CoA carboxylase biotin carboxyl carrier protein&&sp|P0ABE0|BCCP_ECO57 Biotin carboxyl carrier protein of acetyl-CoA carboxylase OS=Escherichia coli O157:H7 OX=83334 GN=accB PE=3 SV=1 && PF00364:Biotin-requiring enzyme	Biotin_lipoyl
CI595_RS23980	570	831	645	909	876	743	208.705	357.735	250.031	488.978	233.55	218.778	1085.39	477.36	1.1848	0.00517923	0.0504649	683.728	1064.68	-0.638767	0.126814	0.219697	647.089	740.602	-0.194652	0.646246	0.862364	CI595_RS23980	NC_999999999.1	5535954	5536907	-	954	protein_coding	DUF4097 family beta strand repeat-containing protein&&-- && PF13349:Putative adhesin	-
CI595_RS22305	305	339	1083	874	1042	930	138.722	181.279	521.495	584.015	345.089	340.162	1043.6	255.423	2.02998	3.15e-06	0.000109767	813.296	434.343	0.90487	0.0326506	0.0690294	809.952	1243.51	-0.618404	0.139137	0.375277	pflA	NC_999999999.1	5161646	5162413	+	768	protein_coding	pyruvate formate-lyase-activating protein&&sp|O68575|PFLA_STRMU Pyruvate formate-lyase-activating enzyme OS=Streptococcus mutans serotype c (strain ATCC 700610 / UA159) OX=210007 GN=act PE=3 SV=1 && PF04055:Radical SAM superfamily|PF13353:4Fe-4S single cluster domain	Radical_SAM
CI595_RS18065	596	536	1180	312	1025	920	154.212	163.057	323.245	118.603	193.114	191.434	372.554	499.135	-0.42196	0.324296	0.673058	800.027	686.735	0.220342	0.601698	0.731344	801.243	1354.89	-0.75774	0.0700924	0.251057	CI595_RS18065	NC_999999999.1	4199647	4200996	+	1350	protein_coding	DUF2142 domain-containing protein&&-- && PF09913:Predicted membrane protein (DUF2142)	-
CI595_RS10230	398	256	1123	239	1242	1296	111.397	84.2431	332.773	98.2782	253.123	291.712	285.39	333.311	-0.223983	0.614558	0.892306	969.402	328.005	1.56316	0.000278787	0.00109966	1128.71	1289.44	-0.192022	0.645185	0.862242	CI595_RS10230	NC_999999999.1	2280948	2282195	-	1248	protein_coding	DUF3048 domain-containing protein&&-- && PF11258:Protein of unknown function (DUF3048) N-terminal domain|PF17479:Protein of unknown function (DUF3048) C-terminal domain	-
CI595_RS04270	475	289	757	319	1480	1218	115.705	82.7671	195.223	114.16	262.504	238.596	380.913	397.798	-0.0626663	0.888584	1	1155.17	370.284	1.64119	0.000136529	0.000586874	1060.78	869.2	0.287362	0.490765	0.766221	purB	NC_999999999.1	933982	935415	-	1434	protein_coding	adenylosuccinate lyase&&sp|Q8HXY5|PUR8_MACFA Adenylosuccinate lyase OS=Macaca fascicularis OX=9541 GN=ADSL PE=2 SV=1 && PF10397:Adenylosuccinate lyase C-terminus|PF00206:Lyase	-
CI595_RS06070	346	90	874	137	1832	1215	163.104	49.8808	436.191	94.8804	628.827	460.598	163.599	289.761	-0.824439	0.0613004	0.272096	1429.92	115.329	3.63102	1.41e-14	4.26e-13	1058.17	1003.54	0.0764921	0.856518	0.98399	fabG	NC_999999999.1	1364487	1365227	+	741	protein_coding	3-oxoacyl-[acyl-carrier-protein] reductase&&sp|Q5HGK2|FABG_STAAC 3-oxoacyl-[acyl-carrier-protein] reductase FabG OS=Staphylococcus aureus (strain COL) OX=93062 GN=fabG PE=3 SV=2 && PF13561:Enoyl-(Acyl carrier protein) reductase	-
CI595_RS08055	676	869	851	607	747	734	1290.33	1950.19	1719.74	1702.2	1038.23	1126.7	724.794	566.135	0.35629	0.396465	0.731133	583.039	1113.37	-0.933046	0.0264458	0.0573781	639.25	977.131	-0.612032	0.144102	0.3816	CI595_RS08055	NC_999999999.1	1815275	1815457	+	183	protein_coding	CooT family nickel-binding protein&&-- && PF10133:CO dehydrogenase accessory protein CooT	-
CI595_RS00100	583	457	565	342	1441	1093	262.092	241.548	268.912	225.881	471.701	395.151	408.375	488.248	-0.257743	0.550835	0.842334	1124.73	585.522	0.94172	0.025525	0.0557328	951.913	648.746	0.553133	0.187357	0.448562	CI595_RS00100	NC_999999999.1	19859	20635	-	777	protein_coding	dihydroorotate dehydrogenase electron transfer subunit&&sp|C1KWD3|PYRK_LISMC Dihydroorotate dehydrogenase B (NAD(+)), electron transfer subunit OS=Listeria monocytogenes serotype 4b (strain CLIP80459) OX=568819 GN=pyrK PE=3 SV=1 && PF10418:Iron-sulfur cluster binding domain of dihydroorotate dehydrogenase B	-
CI595_RS20640	1313	1434	377	733	257	366	973.756	1250.37	296.008	798.651	138.783	218.285	875.242	1099.62	-0.329255	0.431506	0.766444	200.578	1837.23	-3.19437	2.15e-12	4.87e-11	318.749	432.884	-0.441323	0.303364	0.589171	CI595_RS20640	NC_999999999.1	4775993	4776463	-	471	protein_coding	DUF1700 domain-containing protein&&-- && PF08006:Protein of unknown function (DUF1700)	-
CI595_RS24205	639	434	1431	314	770	886	171.434	136.895	406.454	123.764	150.419	191.156	374.943	535.148	-0.513225	0.227931	0.576416	600.991	556.055	0.112199	0.793278	0.888178	771.631	1643.09	-1.09027	0.00940423	0.060727	guaA	NC_999999999.1	5581196	5582497	-	1302	protein_coding	glutamine-hydrolyzing GMP synthase&&sp|Q8A525|GUAA2_BACTN Putative GMP synthase [glutamine-hydrolyzing] 2 OS=Bacteroides thetaiotaomicron (strain ATCC 29148 / DSM 2079 / NCTC 10582 / E50 / VPI-5482) OX=226186 GN=guaA2 PE=5 SV=1 && PF00958:GMP synthase C terminal domain|PF02540:NAD synthase|PF00117:Glutamine amidotransferase class-I	GATase
CI595_RS03890	166	141	676	331	1675	1468	292.853	292.458	1262.6	857.9	2151.66	2082.69	395.241	139.011	1.50651	0.000633017	0.00997304	1307.37	180.669	2.85462	3.1e-10	4.73e-09	1278.51	776.196	0.719917	0.0855438	0.28309	rpmI	NC_999999999.1	848654	848851	-	198	protein_coding	50S ribosomal protein L35&&sp|C4ZBG2|RL35_AGARV 50S ribosomal protein L35 OS=Agathobacter rectalis (strain ATCC 33656 / DSM 3377 / JCM 17463 / KCTC 5835 / VPI 0990) OX=515619 GN=rpmI PE=3 SV=1 && PF01632:Ribosomal protein L35	-
CI595_RS15950	651	543	718	430	1053	1060	297.253	291.506	347.093	288.457	350.099	389.232	513.45	545.198	-0.0866158	0.845545	0.993962	821.882	695.703	0.240502	0.568005	0.69912	923.173	824.421	0.163236	0.70005	0.901516	CI595_RS15950	NC_999999999.1	3706710	3707474	+	765	protein_coding	TatD family hydrolase&&sp|P37545|YABD_BACSU Uncharacterized metal-dependent hydrolase YabD OS=Bacillus subtilis (strain 168) OX=224308 GN=yabD PE=3 SV=1 && PF01026:TatD related DNase	-
CI595_RS19760	639	502	555	222	1492	1044	96.6263	89.2485	88.8514	49.3191	164.279	126.956	265.091	535.148	-1.01323	0.0185654	0.128089	1164.54	643.175	0.856426	0.0416399	0.0849718	909.238	637.264	0.512728	0.221912	0.496996	CI595_RS19760	NC_999999999.1	4583854	4586163	+	2310	protein_coding	bifunctional (p)ppGpp synthetase/guanosine-3'%2C5'-bis(diphosphate) 3'-pyrophosphohydrolase&&sp|O54408|RELA_BACSU GTP pyrophosphokinase OS=Bacillus subtilis (strain 168) OX=224308 GN=relA PE=1 SV=3 && PF13328:HD domain|PF13291:ACT domain|PF02824:TGS domain|PF04607:Region found in RelA / SpoT proteins	-
CI595_RS00465	915	813	546	366	923	887	202.93	211.992	128.202	119.254	149.055	158.2	437.032	766.297	-0.810069	0.0559528	0.256137	720.413	1041.62	-0.531791	0.203709	0.320302	772.502	626.93	0.30123	0.472818	0.752328	CI595_RS00465	NC_999999999.1	89966	91540	-	1575	protein_coding	ClC family H(+)/Cl(-) exchange transporter&&sp|Q9KM62|CLCA_VIBCH H(+)/Cl(-) exchange transporter ClcA OS=Vibrio cholerae serotype O1 (strain ATCC 39315 / El Tor Inaba N16961) OX=243277 GN=clcA PE=3 SV=1 && PF02080:TrkA-C domain|PF00654:Voltage gated chloride channel	Voltage_CLC
CI595_RS01100	1213	1565	241	561	361	509	1961.61	2975.57	412.616	1332.86	425.087	661.955	669.869	1015.87	-0.600732	0.151685	0.453622	281.754	2005.07	-2.8305	2.19e-10	3.43e-09	443.291	276.729	0.67964	0.112628	0.335534	CI595_RS01100	NC_999999999.1	238796	239011	+	216	protein_coding	hypothetical protein&&-- && -	-
CI595_RS13310	520	502	924	282	1250	971	171.52	194.678	322.671	136.656	300.219	257.565	336.733	435.485	-0.371012	0.385524	0.725533	975.647	643.175	0.601135	0.152555	0.252695	845.66	1060.95	-0.327129	0.431932	0.713612	CI595_RS13310	NC_999999999.1	3012076	3013134	+	1059	protein_coding	hypothetical protein&&-- && -	-
CI595_RS07610	662	430	635	376	1225	1117	190.793	145.705	193.756	159.206	257.074	258.89	448.973	554.41	-0.304338	0.471504	0.800339	956.133	550.93	0.795298	0.0592008	0.114407	972.816	729.12	0.41599	0.319712	0.609058	ilvA	NC_999999999.1	1709362	1710573	+	1212	protein_coding	threonine ammonia-lyase&&sp|Q74FW6|TSAL_GEOSL L-threonine ammonia-lyase OS=Geobacter sulfurreducens (strain ATCC 51573 / DSM 12127 / PCA) OX=243231 GN=tdcB PE=1 SV=1 && PF00291:Pyridoxal-phosphate dependent enzyme	PALP
CI595_RS20945	423	227	422	182	1869	1321	68.9806	43.5227	72.8578	43.604	221.929	173.24	217.33	354.248	-0.704719	0.104604	0.366381	1458.8	290.851	2.32608	1.29e-07	1.17e-06	1150.48	484.553	1.24735	0.00326769	0.0273577	CI595_RS20945	NC_999999999.1	4854874	4857015	-	2142	protein_coding	Tex family protein&&sp|O31489|YDCI_BACSU Uncharacterized protein YdcI OS=Bacillus subtilis (strain 168) OX=224308 GN=ydcI PE=4 SV=2 && PF16921:Tex protein YqgF-like domain|PF09371:Tex-like protein N-terminal domain|PF00575:S1 RNA binding domain|PF17674:HHH domain|PF12836:Helix-hairpin-helix motif	S1
CI595_RS07685	831	796	853	268	812	880	204.562	230.377	222.305	96.9229	145.545	174.207	320.017	695.947	-1.12063	0.0088264	0.074526	633.774	1019.84	-0.686125	0.101547	0.18087	766.406	979.428	-0.353741	0.397641	0.680718	CI595_RS07685	NC_999999999.1	1725000	1726418	+	1419	protein_coding	sugar transferase&&sp|Q9AFI0|CPSE_STRA5 Galactosyl transferase CpsE OS=Streptococcus agalactiae serotype V (strain ATCC BAA-611 / 2603 V/R) OX=208435 GN=cpsE PE=3 SV=1 && PF02397:Bacterial sugar transferase|PF13727:CoA-binding domain	-
CI595_RS13920	566	512	2008	259	566	528	161.922	172.212	608.179	108.857	117.903	121.474	309.271	474.01	-0.615966	0.151846	0.453771	441.763	655.986	-0.570153	0.177164	0.286326	459.839	2305.6	-2.32559	9.39e-08	3.43e-06	CI595_RS13920	NC_999999999.1	3168780	3170000	+	1221	protein_coding	aminotransferase class I/II-fold pyridoxal phosphate-dependent enzyme&&sp|P71348|ALAA_HAEIN Glutamate-pyruvate aminotransferase AlaA OS=Haemophilus influenzae (strain ATCC 51907 / DSM 11121 / KW20 / Rd) OX=71421 GN=alaA PE=3 SV=1 && PF00155:Aminotransferase class I and II	Aminotran_1_2
CI595_RS21120	415	229	845	208	1481	1258	119.017	77.2142	256.562	87.6375	309.266	290.133	248.375	347.548	-0.484639	0.264235	0.613915	1155.95	293.413	1.97777	5.67e-06	3.47e-05	1095.62	970.242	0.175338	0.675361	0.882581	CI595_RS21120	NC_999999999.1	4891771	4892988	-	1218	protein_coding	homoserine dehydrogenase&&sp|P19582|DHOM_BACSU Homoserine dehydrogenase OS=Bacillus subtilis (strain 168) OX=224308 GN=hom PE=1 SV=2 && PF03447:Homoserine dehydrogenase, NAD binding domain|PF00742:Homoserine dehydrogenase	-
CI595_RS04745	574	614	743	541	876	1071	171.81	216.076	235.451	237.903	190.923	257.8	645.988	480.71	0.426168	0.310536	0.663675	683.728	786.667	-0.202215	0.634118	0.75954	932.753	853.126	0.128757	0.758772	0.9309	dnaJ	NC_999999999.1	1043144	1044310	-	1167	protein_coding	molecular chaperone DnaJ&&sp|A9KKT9|DNAJ_LACP7 Chaperone protein DnaJ OS=Lachnoclostridium phytofermentans (strain ATCC 700394 / DSM 18823 / ISDg) OX=357809 GN=dnaJ PE=3 SV=1 && PF00226:DnaJ domain|PF00684:DnaJ central domain|PF01556:DnaJ C terminal domain	DnaJ_C
CI595_RS04350	843	715	501	323	1052	982	257.625	256.903	162.097	145.021	234.096	241.34	385.689	705.997	-0.872105	0.0396243	0.209968	821.101	916.065	-0.157799	0.707174	0.818017	855.24	575.261	0.572061	0.173795	0.429141	CI595_RS04350	NC_999999999.1	955206	956348	-	1143	protein_coding	toxic anion resistance protein&&sp|Q5HPD6|TELL_STAEQ TelA-like protein SERP0976 OS=Staphylococcus epidermidis (strain ATCC 35984 / RP62A) OX=176279 GN=SERP0976 PE=3 SV=1 && PF05816:Toxic anion resistance protein (TelA)	-
CI595_RS04635	765	793	510	505	1022	810	614.297	748.674	433.575	595.767	597.566	523.07	603.003	640.672	-0.0874741	0.837397	0.991411	797.685	1016	-0.348891	0.402291	0.545304	705.441	585.595	0.268623	0.524025	0.781267	ruvX	NC_999999999.1	1016929	1017363	-	435	protein_coding	Holliday junction resolvase RuvX&&sp|C4ZAY4|YQGF_AGARV Putative pre-16S rRNA nuclease OS=Agathobacter rectalis (strain ATCC 33656 / DSM 3377 / JCM 17463 / KCTC 5835 / VPI 0990) OX=515619 GN=EUBREC_1895 PE=3 SV=1 && PF03652:Holliday junction resolvase	-
CI595_RS13420	293	319	787	143	1471	1384	43.1843	55.2779	122.803	30.9643	157.866	164.041	170.763	245.373	-0.522884	0.234725	0.58853	1148.14	408.719	1.48995	0.000498722	0.00184192	1205.35	903.646	0.415609	0.31916	0.608306	CI595_RS13420	NC_999999999.1	3039067	3041436	+	2370	protein_coding	DUF2142 domain-containing protein&&-- && PF09913:Predicted membrane protein (DUF2142)	-
CI595_RS02755	464	294	754	349	1505	1023	112.554	83.8482	193.639	124.376	265.826	199.562	416.734	388.585	0.100756	0.819053	0.98048	1174.68	376.69	1.64062	0.000135353	0.000582429	890.948	865.756	0.0414141	0.924496	1	proS	NC_999999999.1	579854	581293	-	1440	protein_coding	proline--tRNA ligase&&sp|C4Z1D7|SYP_LACE2 Proline--tRNA ligase OS=Lachnospira eligens (strain ATCC 27750 / DSM 3376 / VPI C15-48 / C15-B4) OX=515620 GN=proS PE=3 SV=1 && PF00587:tRNA synthetase class II core domain (G, H, P, S and T)|PF09180:Prolyl-tRNA synthetase, C-terminal|PF03129:Anticodon binding domain	HGTP_anticodon
CI595_RS01955	1025	972	538	542	581	710	273.104	304.49	151.762	212.164	112.719	152.132	647.182	858.422	-0.407507	0.332469	0.678805	453.471	1245.33	-1.45711	0.000607559	0.00217748	618.348	617.744	0.00146274	1	1	CI595_RS01955	NC_999999999.1	414916	416226	-	1311	protein_coding	MFS transporter&&-- && PF07690:Major Facilitator Superfamily	MFS_1
CI595_RS03925	558	548	920	218	1125	988	384.444	443.896	671.063	220.659	564.376	547.411	260.315	467.31	-0.84395	0.0498935	0.239396	878.08	702.109	0.322686	0.441575	0.587151	860.466	1056.36	-0.295834	0.478512	0.757759	CI595_RS03925	NC_999999999.1	858209	858715	-	507	protein_coding	SEC-C metal-binding domain-containing protein&&sp|B0S3K9|SECA_FINM2 Protein translocase subunit SecA OS=Finegoldia magna (strain ATCC 29328 / DSM 20472 / WAL 2508) OX=334413 GN=secA PE=3 SV=1 && PF02810:SEC-C motif	SEC-C
CI595_RS16555	542	625	934	367	1009	875	174.331	236.352	318.054	173.424	236.312	226.33	438.226	453.91	-0.0508138	0.908335	1	787.538	800.759	-0.0239391	0.958276	1	762.051	1072.43	-0.492822	0.238875	0.518813	CI595_RS16555	NC_999999999.1	3839476	3840561	+	1086	protein_coding	DnaD domain protein&&-- && PF07261:Replication initiation and membrane attachment	-
CI595_RS22270	976	826	839	313	622	751	274.495	273.129	249.818	129.329	127.378	169.857	373.748	817.384	-1.12878	0.00817698	0.0709361	485.472	1058.28	-1.12397	0.00790342	0.0203287	654.056	963.353	-0.55852	0.182938	0.442585	CI595_RS22270	NC_999999999.1	5152585	5153826	+	1242	protein_coding	sensor domain-containing diguanylate cyclase&&sp|O34325|YTRP_BACSU Uncharacterized protein YtrP OS=Bacillus subtilis (strain 168) OX=224308 GN=ytrP PE=4 SV=1 && PF08447:PAS fold|PF00990:Diguanylate cyclase, GGDEF domain	GGDEF
CI595_RS07345	375	304	859	194	1487	1083	73.3837	69.943	177.966	55.7747	211.883	170.433	231.659	314.048	-0.438948	0.315316	0.667307	1160.63	389.501	1.57502	0.000242445	0.000974987	943.204	986.317	-0.0644383	0.879508	0.995862	dnaG	NC_999999999.1	1652369	1654153	+	1785	protein_coding	DNA primase&&sp|P33655|DNAG_CLOAB DNA primase OS=Clostridium acetobutylicum (strain ATCC 824 / DSM 792 / JCM 1419 / LMG 5710 / VKM B-1787) OX=272562 GN=dnaG PE=3 SV=1 && PF01807:CHC2 zinc finger|PF10410:DnaB-helicase binding domain of primase|PF08275:DNA primase catalytic core, N-terminal domain|PF13155:Toprim-like	-
CI595_RS06465	431	444	687	389	1205	1142	125.459	151.953	211.718	166.358	255.405	267.331	464.495	360.948	0.363658	0.396587	0.731133	940.523	568.866	0.725339	0.0853422	0.156962	994.589	788.826	0.334384	0.423727	0.705752	nifS	NC_999999999.1	1446489	1447688	+	1200	protein_coding	cysteine desulfurase NifS&&sp|P57795|ISCS_METTE Cysteine desulfurase IscS OS=Methanosarcina thermophila OX=2210 GN=iscS PE=3 SV=1 && PF00266:Aminotransferase class-V	Aminotran_5
CI595_RS23795	745	642	574	412	914	999	96.3827	97.6518	78.6197	78.3083	86.1007	103.936	491.958	623.922	-0.342835	0.417554	0.751743	713.388	822.54	-0.205287	0.625732	0.751578	870.046	659.08	0.400618	0.339426	0.628783	CI595_RS23795	NC_999999999.1	5497333	5500032	+	2700	protein_coding	TetM/TetW/TetO/TetS family tetracycline resistance ribosomal protection protein&&sp|Q46306|TETP_CLOPF Tetracycline resistance protein TetP OS=Clostridium perfringens OX=1502 GN=tetP PE=3 SV=1 && PF00009:Elongation factor Tu GTP binding domain|PF00679:Elongation factor G C-terminus|PF05991:YacP-like NYN domain|PF14492:Elongation Factor G, domain II|PF03764:Elongation factor G, domain IV	GTP_EFTU
CI595_RS22770	188	118	629	571	1467	1308	27.1586	20.0417	96.2006	121.186	154.311	151.955	681.809	157.436	2.11358	1.77e-06	6.54e-05	1145.02	151.202	2.92007	1.61e-10	2.59e-09	1139.16	722.231	0.65739	0.11647	0.342056	pheT	NC_999999999.1	5260651	5263068	+	2418	protein_coding	phenylalanine--tRNA ligase subunit beta&&sp|Q97GL0|SYFB_CLOAB Phenylalanine--tRNA ligase beta subunit OS=Clostridium acetobutylicum (strain ATCC 824 / DSM 792 / JCM 1419 / LMG 5710 / VKM B-1787) OX=272562 GN=pheT PE=3 SV=1 && PF03484:tRNA synthetase B5 domain|PF17759:Phenylalanyl tRNA synthetase beta chain CLM domain|PF03147:Ferredoxin-fold anticodon binding domain|PF01588:Putative tRNA binding d…	-
CI595_RS08660	330	273	905	241	1349	1171	52.4198	50.9855	152.197	56.2427	156.031	149.588	287.778	276.361	0.0582267	0.895358	1	1052.92	349.785	1.58964	0.000219203	0.000891973	1019.85	1039.13	-0.0269952	0.950773	1	CI595_RS08660	NC_999999999.1	1953022	1955220	+	2199	protein_coding	U32 family peptidase&&sp|O32034|TRHP1_BACSU tRNA hydroxylation protein P1 OS=Bacillus subtilis (strain 168) OX=224308 GN=trhP1 PE=3 SV=1 && PF12392:Collagenase|PF01136:Peptidase family U32	-
CI595_RS23860	48	56	53	586	1522	2612	11.8527	16.8045	9.22689	1630.72	114.227	149.986	3801.82	28.461	7.05467	1.69e-36	6.95e-33	351.221	52.5514	2.73846	1.36e-08	1.48e-07	465.936	28.7173	4.01496	9.73e-15	7.66e-13	CI595_RS23860	NC_999999999.1	5512567	5513568	-	1002	protein_coding	NAD-dependent epimerase/dehydratase family protein&&sp|O43050|ERG26_SCHPO Sterol-4-alpha-carboxylate 3-dehydrogenase, decarboxylating OS=Schizosaccharomyces pombe (strain 972 / ATCC 24843) OX=284812 GN=erg26 PE=3 SV=1 && PF01370:NAD dependent epimerase/dehydratase family	Epimerase
CI595_RS21225	575	441	643	621	999	969	168.641	152.067	199.656	267.58	213.343	228.547	741.511	481.548	0.622587	0.139461	0.437294	779.733	565.023	0.46468	0.271345	0.402811	843.918	738.305	0.192898	0.645329	0.862242	CI595_RS21225	NC_999999999.1	4919964	4921154	-	1191	protein_coding	dicarboxylate/amino acid:cation symporter&&sp|P43006|EAA2_MOUSE Excitatory amino acid transporter 2 OS=Mus musculus OX=10090 GN=Slc1a2 PE=1 SV=1 && PF00375:Sodium:dicarboxylate symporter family	SDF
CI595_RS06765	841	959	798	995	302	351	277.4	371.905	278.67	482.171	72.5329	93.1055	1188.08	704.322	0.754173	0.0719893	0.296911	235.702	1228.67	-2.38132	6.5e-08	6.17e-07	305.685	916.277	-1.58328	0.000232454	0.00359119	hydE	NC_999999999.1	1515818	1516876	+	1059	protein_coding	[FeFe] hydrogenase H-cluster radical SAM maturase HydE&&sp|Q9X0Z6|HYDE_THEMA [FeFe] hydrogenase maturase subunit HydE OS=Thermotoga maritima (strain ATCC 43589 / DSM 3109 / JCM 10099 / NBRC 100826 / MSB8) OX=243274 GN=TM_1269 PE=1 SV=1 && PF04055:Radical SAM superfamily	Radical_SAM
CI595_RS07915	220	143	903	97	1589	1293	100.454	76.7686	436.525	65.0705	528.307	474.79	115.837	184.236	-0.669193	0.136613	0.432475	1240.25	183.232	2.75828	1.01e-09	1.37e-08	1126.1	1036.84	0.119161	0.776501	0.94066	CI595_RS07915	NC_999999999.1	1785792	1786556	+	765	protein_coding	Wzz/FepE/Etk N-terminal domain-containing protein&&-- && PF02706:Chain length determinant protein	-
CI595_RS23875	677	694	459	793	807	815	179.97	216.907	129.182	309.708	156.208	174.231	946.884	566.972	0.739724	0.079001	0.310863	629.871	889.161	-0.497227	0.234198	0.359995	709.795	527.037	0.429469	0.307624	0.595468	CI595_RS23875	NC_999999999.1	5515415	5516728	+	1314	protein_coding	L-aspartate oxidase&&sp|Q8XNE2|NADB_CLOPE L-aspartate oxidase OS=Clostridium perfringens (strain 13 / Type A) OX=195102 GN=nadB PE=3 SV=1 && PF00890:FAD binding domain	-
CI595_RS16415	451	472	1394	510	882	535	151.332	186.209	495.217	251.416	215.497	144.367	608.973	377.698	0.688876	0.104344	0.366095	688.411	604.739	0.187016	0.65758	0.777913	465.936	1600.6	-1.7801	3.24e-05	0.000670316	CI595_RS16415	NC_999999999.1	3810005	3811045	-	1041	protein_coding	V-type ATPase subunit&&-- && PF01992:ATP synthase (C/AC39) subunit	-
CI595_RS13615	597	427	642	219	1416	917	93.6819	78.7792	106.658	50.4886	161.794	115.72	261.509	499.973	-0.934791	0.0294552	0.172535	1105.21	547.086	1.01441	0.016267	0.0380827	798.63	737.157	0.11558	0.783253	0.945354	priA	NC_999999999.1	3101673	3103898	+	2226	protein_coding	primosomal protein N'&&sp|P94461|PRIA_BACSU Primosomal protein N' OS=Bacillus subtilis (strain 168) OX=224308 GN=priA PE=3 SV=2 && PF17764:3??? DNA-binding domain (3???BD)|PF18319:PriA DNA helicase Cys-rich region (CRR) domain|PF04851:Type III restriction enzyme, res subunit|PF00271:Helicase conserved C-terminal domain	Helicase_C
CI595_RS04230	272	206	1118	116	1191	1311	73.9963	65.8887	322.003	46.3625	235.923	286.815	138.524	227.786	-0.717295	0.10885	0.373615	929.595	263.946	1.81604	3.13e-05	0.000160664	1141.78	1283.7	-0.168985	0.685526	0.888249	CI595_RS04230	NC_999999999.1	925259	926542	-	1284	protein_coding	adenylosuccinate synthase&&sp|A7GVN0|PURA_BACCN Adenylosuccinate synthetase OS=Bacillus cytotoxicus (strain DSM 22905 / CIP 110041 / 391-98 / NVH 391-98) OX=315749 GN=purA PE=3 SV=1 && PF00709:Adenylosuccinate synthetase	-
CI595_RS00200	805	767	510	306	813	998	515.003	576.915	345.431	287.609	378.723	513.455	365.39	674.172	-0.88355	0.0377076	0.202992	634.554	982.687	-0.630814	0.132318	0.227036	869.175	585.595	0.569693	0.175979	0.432449	CI595_RS00200	NC_999999999.1	40253	40798	-	546	protein_coding	DJ-1 family glyoxalase III&&sp|Q9VA37|DJ1B_DROME Protein dj-1beta OS=Drosophila melanogaster OX=7227 GN=dj-1beta PE=1 SV=3 && PF01965:DJ-1/PfpI family	DJ-1_PfpI
CI595_RS10120	558	516	1197	361	785	782	278.845	303.167	633.287	265.036	285.638	314.263	431.062	467.31	-0.116549	0.789477	0.968765	612.699	661.111	-0.109598	0.798957	0.892353	681.055	1374.41	-1.0128	0.0159506	0.0901792	radC	NC_999999999.1	2256459	2257157	-	699	protein_coding	DNA repair protein RadC&&sp|A4J7K6|Y2549_DESRM UPF0758 protein Dred_2549 OS=Desulfotomaculum reducens (strain MI-1) OX=349161 GN=Dred_2549 PE=3 SV=1 && PF04002:RadC-like JAB domain	RadC
CI595_RS16545	900	795	376	578	722	821	511.18	530.886	226.098	482.311	298.597	375.001	690.167	753.735	-0.127149	0.762712	0.956763	563.526	1018.56	-0.853758	0.0422708	0.0860887	715.021	431.736	0.727736	0.0856737	0.28309	CI595_RS16545	NC_999999999.1	3836326	3836940	-	615	protein_coding	GDSL-type esterase/lipase family protein&&sp|Q09LX1|AXE2_GEOSE Acetylxylan esterase OS=Geobacillus stearothermophilus OX=1422 GN=axe2 PE=1 SV=1 && PF13472:GDSL-like Lipase/Acylhydrolase family	-
CI595_RS00575	262	188	998	138	1475	1117	74.0439	62.4667	298.604	57.2974	303.527	253.863	164.793	219.411	-0.412945	0.35109	0.696087	1151.27	240.885	2.2564	3.28e-07	2.65e-06	972.816	1145.92	-0.236205	0.571566	0.816045	nusA	NC_999999999.1	112887	114122	-	1236	protein_coding	transcription termination factor NusA&&sp|P32727|NUSA_BACSU Transcription termination/antitermination protein NusA OS=Bacillus subtilis (strain 168) OX=224308 GN=nusA PE=1 SV=2 && PF13184:NusA-like KH domain|PF08529:NusA N-terminal domain	-
CI595_RS00175	430	444	519	433	1355	989	252.865	306.977	323.12	374.09	580.199	467.707	517.032	360.11	0.521566	0.21998	0.564995	1057.6	568.866	0.894578	0.0339695	0.0715898	861.337	595.929	0.531394	0.204921	0.475323	yihA	NC_999999999.1	33833	34426	-	594	protein_coding	ribosome biogenesis GTP-binding protein YihA/YsxC&&sp|C4Z1T3|ENGB_LACE2 Probable GTP-binding protein EngB OS=Lachnospira eligens (strain ATCC 27750 / DSM 3376 / VPI C15-48 / C15-B4) OX=515620 GN=engB PE=3 SV=1 && PF01926:50S ribosome-binding GTPase	-
CI595_RS06925	692	898	1016	519	456	585	376.511	574.447	585.251	414.865	180.657	255.968	619.719	579.535	0.0966276	0.818063	0.980192	355.904	1150.52	-1.69228	8.16e-05	0.000374431	509.482	1166.58	-1.19494	0.00471788	0.0359684	CI595_RS06925	NC_999999999.1	1550319	1550960	-	642	protein_coding	tetratricopeptide repeat protein&&-- && PF08238:Sel1 repeat	-
CI595_RS11170	607	623	921	747	688	570	131.613	158.819	211.421	237.957	108.622	99.3902	891.959	508.348	0.810947	0.0544624	0.251346	536.988	798.197	-0.571658	0.172498	0.279814	496.418	1057.51	-1.0908	0.00982687	0.0629596	CI595_RS11170	NC_999999999.1	2494849	2496459	+	1611	protein_coding	response regulator&&sp|O31517|YESN_BACSU Uncharacterized transcriptional regulatory protein YesN OS=Bacillus subtilis (strain 168) OX=224308 GN=yesN PE=3 SV=1 && PF12833:Helix-turn-helix domain|PF17853:GGDEF-like domain|PF00072:Response regulator receiver domain	Response_reg
CI595_RS21700	1050	1284	519	769	208	319	394.378	567.01	206.38	424.343	56.8859	96.3545	918.227	879.359	0.0623426	0.883314	1	162.332	1645.06	-3.33996	3.62e-13	9.26e-12	277.815	595.929	-1.10058	0.0101368	0.0644514	CI595_RS21700	NC_999999999.1	5027655	5028584	-	930	protein_coding	alpha/beta fold hydrolase&&-- && PF12146:Serine aminopeptidase, S33	-
CI595_RS13950	436	473	909	324	1141	860	68.9753	87.9774	152.247	75.3043	131.435	109.412	386.883	365.135	0.0833234	0.849083	0.997266	890.569	606.02	0.555354	0.187143	0.299865	748.987	1043.73	-0.478626	0.253387	0.535277	CI595_RS13950	NC_999999999.1	3177727	3179934	+	2208	protein_coding	DNA topoisomerase III&&sp|Q73E74|TOP3_BACC1 DNA topoisomerase 3 OS=Bacillus cereus (strain ATCC 10987 / NRS 248) OX=222523 GN=topB PE=3 SV=1 && PF01751:Toprim domain|PF01131:DNA topoisomerase	Topoisom_bac
CI595_RS16425	615	502	618	362	873	1167	328.476	315.235	349.457	284.057	339.516	501.253	432.256	515.048	-0.252846	0.551969	0.842813	681.386	643.175	0.0833382	0.846924	0.931815	1016.36	709.6	0.5183	0.215519	0.487918	trmB	NC_999999999.1	3811621	3812274	+	654	protein_coding	tRNA (guanosine(46)-N7)-methyltransferase TrmB&&sp|A9KLV5|TRMB_LACP7 tRNA (guanine-N(7)-)-methyltransferase OS=Lachnoclostridium phytofermentans (strain ATCC 700394 / DSM 18823 / ISDg) OX=357809 GN=trmB PE=3 SV=1 && PF02390:Putative methyltransferase	-
CI595_RS18385	669	728	878	491	671	698	245.726	314.384	341.427	264.957	179.459	206.176	586.286	560.272	0.0653877	0.880559	1	523.719	932.721	-0.83242	0.0478812	0.0955304	607.897	1008.13	-0.729627	0.0823692	0.27774	CI595_RS18385	NC_999999999.1	4266968	4267918	-	951	protein_coding	phospho-N-acetylmuramoyl-pentapeptide-transferase&&sp|O83365|MRAY_TREPA Phospho-N-acetylmuramoyl-pentapeptide-transferase OS=Treponema pallidum (strain Nichols) OX=243276 GN=mraY PE=3 SV=1 && PF00953:Glycosyl transferase family 4	Glycos_transf_4
CI595_RS00095	584	394	478	237	1281	1145	225.908	179.192	195.76	134.69	360.816	356.19	283.002	489.085	-0.789132	0.0662082	0.282698	999.843	504.807	0.985891	0.019715	0.0449536	997.202	548.852	0.861369	0.0405524	0.174638	CI595_RS00095	NC_999999999.1	18957	19859	-	903	protein_coding	dihydroorotate dehydrogenase&&sp|A9KKR5|PYRDB_LACP7 Dihydroorotate dehydrogenase B (NAD(+)), catalytic subunit OS=Lachnoclostridium phytofermentans (strain ATCC 700394 / DSM 18823 / ISDg) OX=357809 GN=pyrD PE=3 SV=1 && PF01180:Dihydroorotate dehydrogenase	DHO_dh
CI595_RS18400	495	409	1218	146	949	898	102.921	99.9823	268.115	44.5982	143.675	150.152	174.345	414.548	-1.24919	0.00437317	0.0448441	740.706	524.025	0.499269	0.237915	0.363673	782.082	1398.52	-0.838376	0.0452378	0.185019	CI595_RS18400	NC_999999999.1	4269366	4271045	+	1680	protein_coding	L%2CD-transpeptidase family protein&&-- && PF03734:L,D-transpeptidase catalytic domain|PF12229:Putative peptidoglycan binding domain	-
CI595_RS06940	786	928	650	516	598	633	292.391	405.874	255.995	282.006	161.979	189.366	616.137	658.26	-0.0954548	0.824185	0.984018	466.74	1188.96	-1.34869	0.00150115	0.00475519	551.286	746.343	-0.436899	0.299127	0.58399	CI595_RS06940	NC_999999999.1	1553085	1554023	+	939	protein_coding	lantibiotic ABC transporter&&-- && -	-
CI595_RS15975	1007	1101	351	694	404	550	257.128	330.529	94.8865	260.344	75.1137	112.938	828.675	843.347	-0.0253674	0.957011	1	315.316	1410.6	-2.1609	7.04e-07	5.33e-06	478.999	403.031	0.24914	0.559885	0.806534	CI595_RS15975	NC_999999999.1	3710999	3712366	+	1368	protein_coding	alpha-amylase family glycosyl hydrolase&&sp|P38536|APU_THETU Amylopullulanase OS=Thermoanaerobacterium thermosulfurigenes OX=33950 GN=amyB PE=3 SV=2 && PF00128:Alpha amylase, catalytic domain|PF16657:Maltogenic Amylase, C-terminal domain	-
CI595_RS03330	730	267	379	603	1182	933	187.633	80.6865	103.134	227.705	221.219	192.853	720.018	611.36	0.235903	0.574551	0.862246	922.57	342.098	1.43106	0.000841136	0.00290587	812.565	435.18	0.900739	0.033627	0.153716	CI595_RS03330	NC_999999999.1	716375	717733	-	1359	protein_coding	glycoside-pentoside-hexuronide (GPH):cation symporter&&sp|O34368|GUTA_BACSU Probable glucitol transport protein GutA OS=Bacillus subtilis (strain 168) OX=224308 GN=gutA PE=3 SV=1 && PF13347:MFS/sugar transport protein	-
CI595_RS14525	231	157	460	292	1676	1278	384.237	307.036	810.069	713.572	2029.92	1709.53	348.674	193.448	0.849352	0.0507743	0.240812	1308.15	201.168	2.70051	1.89e-09	2.43e-08	1113.03	528.185	1.07525	0.0109339	0.0688666	yidD	NC_999999999.1	3322143	3322352	+	210	protein_coding	membrane protein insertion efficiency factor YidD&&sp|B1IHS2|YIDD_CLOBK Putative membrane protein insertion efficiency factor OS=Clostridium botulinum (strain Okra / Type B1) OX=498213 GN=CLD_0828 PE=3 SV=1 && PF01809:Putative membrane protein insertion efficiency factor	-
CI595_RS06370	632	523	1384	328	558	662	277.687	270.174	643.802	211.729	178.522	233.913	391.659	529.285	-0.434426	0.306021	0.659171	435.518	670.079	-0.621346	0.142034	0.239026	576.543	1589.12	-1.46249	0.000567058	0.00718741	spo0A	NC_999999999.1	1426595	1427389	+	795	protein_coding	sporulation transcription factor Spo0A&&sp|P06534|SP0A_BACSU Stage 0 sporulation protein A OS=Bacillus subtilis (strain 168) OX=224308 GN=spo0A PE=1 SV=1 && PF00072:Response regulator receiver domain|PF08769:Sporulation initiation factor Spo0A C terminal	Response_reg
CI595_RS14495	393	319	978	196	1184	1012	127.109	121.304	334.887	93.1336	278.838	263.221	234.047	329.123	-0.491772	0.257167	0.613915	924.131	408.719	1.17686	0.0057282	0.0153759	881.368	1122.95	-0.349403	0.401618	0.683339	recF	NC_999999999.1	3316578	3317657	-	1080	protein_coding	DNA replication/repair protein RecF&&sp|C4Z176|RECF_LACE2 DNA replication and repair protein RecF OS=Lachnospira eligens (strain ATCC 27750 / DSM 3376 / VPI C15-48 / C15-B4) OX=515620 GN=recF PE=3 SV=1 && PF02463:RecF/RecN/SMC N terminal domain	SMC_N
CI595_RS24620	564	598	593	878	782	665	209.139	260.711	232.802	478.319	211.145	198.306	1048.38	472.335	1.15	0.00664614	0.0607795	610.358	766.168	-0.327859	0.434841	0.581388	579.156	680.895	-0.233382	0.579599	0.821349	CI595_RS24620	NC_999999999.1	5673715	5674656	-	942	protein_coding	DUF4367 domain-containing protein&&-- && PF14285:Domain of unknown function (DUF4367)	-
CI595_RS18540	488	518	901	234	984	948	133.069	166.069	260.111	93.7434	195.375	207.885	279.42	408.685	-0.548487	0.203213	0.541358	768.025	663.673	0.21073	0.618427	0.748307	825.629	1034.54	-0.325346	0.435843	0.717206	CI595_RS18540	NC_999999999.1	4296379	4297659	+	1281	protein_coding	L-serine ammonia-lyase%2C iron-sulfur-dependent%2C subunit alpha&&sp|A9KNN3|Y1256_LACP7 UPF0597 protein Cphy_1256 OS=Lachnoclostridium phytofermentans (strain ATCC 700394 / DSM 18823 / ISDg) OX=357809 GN=Cphy_1256 PE=3 SV=1 && PF03313:Serine dehydratase alpha chain	-
CI595_RS12545	730	768	616	446	723	784	99.6458	123.254	89.0213	89.4414	71.8608	86.0617	532.555	611.36	-0.199125	0.642615	0.899228	564.306	983.968	-0.801919	0.0567072	0.110568	682.797	707.304	-0.0508175	0.90893	1	CI595_RS12545	NC_999999999.1	2839301	2841859	-	2559	protein_coding	response regulator&&sp|Q9F8D7|GACS_PSEPH Sensor histidine kinase GacS OS=Pseudomonas protegens (strain DSM 19095 / LMG 27888 / CHA0) OX=1124983 GN=gacS PE=3 SV=1 && PF00072:Response regulator receiver domain|PF00512:His Kinase A (phospho-acceptor) domain|PF02518:Histidine kinase-, DNA gyrase B-, and HSP90-like ATPase	HATPase_c
CI595_RS16965	683	638	1027	170	697	844	169.926	186.622	270.512	62.1378	126.267	168.865	203.002	571.997	-1.4941	0.000618204	0.00977713	544.012	817.415	-0.587231	0.163136	0.267968	735.052	1179.21	-0.68178	0.103265	0.315497	CI595_RS16965	NC_999999999.1	3941187	3942590	-	1404	protein_coding	L%2CD-transpeptidase family protein&&-- && PF12229:Putative peptidoglycan binding domain|PF03734:L,D-transpeptidase catalytic domain	-
CI595_RS20265	939	1078	670	633	351	387	815.917	1101.29	616.357	808.075	222.078	270.426	755.839	786.397	-0.0572256	0.896379	1	273.948	1381.13	-2.33324	1.02e-07	9.36e-07	337.038	769.307	-1.19028	0.00514652	0.0386493	CI595_RS20265	NC_999999999.1	4701938	4702339	+	402	protein_coding	DUF3783 domain-containing protein&&-- && PF12646:Domain of unknown function (DUF3783)	-
CI595_RS06735	939	961	604	365	607	580	302.861	364.421	206.249	172.957	142.556	150.44	435.838	786.397	-0.851362	0.0439849	0.222774	473.764	1231.24	-1.37755	0.00117967	0.00387389	505.127	693.526	-0.457149	0.279074	0.557672	leuB	NC_999999999.1	1507140	1508222	+	1083	protein_coding	3-isopropylmalate dehydrogenase&&sp|P31958|LEU3_CLOPA 3-isopropylmalate dehydrogenase OS=Clostridium pasteurianum OX=1501 GN=leuB PE=3 SV=1 && PF00180:Isocitrate/isopropylmalate dehydrogenase	-
CI595_RS05000	857	615	306	348	985	912	344.087	290.312	130.072	205.274	287.966	294.469	415.54	717.722	-0.788343	0.0629205	0.276125	768.806	787.948	-0.035398	0.936185	1	794.275	351.362	1.17647	0.00583786	0.0424515	CI595_RS05000	NC_999999999.1	1113316	1114185	-	870	protein_coding	DegV family protein&&sp|Q8XPD7|Y026_CLOPE DegV domain-containing protein CPE0026 OS=Clostridium perfringens (strain 13 / Type A) OX=195102 GN=CPE0026 PE=3 SV=1 && PF02645:Uncharacterised protein, DegV family COG1307	-
CI595_RS11785	1938	1008	47	940	42	43	456.785	279.332	11.7282	325.502	7.20817	8.1505	1122.41	1623.06	-0.532102	0.200875	0.53776	32.7635	1291.45	-5.29471	3.14e-24	2.94e-22	37.4389	53.9777	-0.525618	0.317888	0.607882	CI595_RS11785	NC_999999999.1	2633201	2634682	-	1482	protein_coding	MFS transporter&&sp|P75683|YAGG_ECOLI Putative glycoside/cation symporter YagG OS=Escherichia coli (strain K12) OX=83333 GN=yagG PE=1 SV=1 && PF13347:MFS/sugar transport protein	-
CI595_RS10465	259	104	1003	103	1372	1175	65.5582	30.9502	268.785	38.3029	252.871	239.179	123.002	216.898	-0.817998	0.0715406	0.295356	1070.87	133.266	3.00554	6.27e-11	1.07e-09	1023.33	1151.66	-0.170391	0.683622	0.886521	CI595_RS10465	NC_999999999.1	2327112	2328491	-	1380	protein_coding	hemolysin family protein&&sp|O05241|YUGS_BACSU UPF0053 protein YugS OS=Bacillus subtilis (strain 168) OX=224308 GN=yugS PE=3 SV=2 && PF03471:Transporter associated domain|PF00571:CBS domain|PF01595:Cyclin M transmembrane N-terminal domain	CBS
CI595_RS00040	686	479	215	387	1331	917	97.2895	79.8693	32.2818	80.6345	137.448	104.585	462.107	574.51	-0.314115	0.456701	0.786252	1038.87	613.708	0.759355	0.0710338	0.134305	798.63	246.876	1.69334	9.99e-05	0.00174866	CI595_RS00040	NC_999999999.1	7172	9634	-	2463	protein_coding	ATP-dependent Clp protease ATP-binding subunit&&sp|Q8EU05|CLPB_OCEIH Chaperone protein ClpB OS=Oceanobacillus iheyensis (strain DSM 14371 / CIP 107618 / JCM 11309 / KCTC 3954 / HTE831) OX=221109 GN=clpB PE=3 SV=1 && PF02861:Clp amino terminal domain, pathogenicity island component|PF10431:C-terminal, D2-small domain, of ClpB protein|PF17871:AAA lid domain|PF07724:AAA domain (Cdc48 subfamily)|PF00…	AAA
CI595_RS20315	1113	1254	70	1062	54	462	510.207	675.852	33.9724	715.227	18.0245	170.314	1268.08	932.122	0.443965	0.286722	0.633871	42.13	1606.62	-5.24834	2.65e-24	2.6e-22	402.358	80.3864	2.32194	5.11e-07	1.65e-05	CI595_RS20315	NC_999999999.1	4714111	4714872	+	762	protein_coding	DeoR/GlpR family DNA-binding transcription regulator&&sp|P46337|IOLR_BACSU HTH-type transcriptional regulator IolR OS=Bacillus subtilis (strain 168) OX=224308 GN=iolR PE=4 SV=1 && PF08220:DeoR-like helix-turn-helix domain|PF00455:DeoR C terminal sensor domain	DeoR
CI595_RS15940	493	472	801	736	743	765	66.056	74.355	113.625	144.881	72.4889	82.4299	878.824	412.873	1.08958	0.0101067	0.0841266	579.917	604.739	-0.0603532	0.888979	0.966424	666.249	919.721	-0.465018	0.267759	0.545104	CI595_RS15940	NC_999999999.1	3702917	3705523	+	2607	protein_coding	cation-translocating P-type ATPase&&sp|Q8Y8Q5|LMCA1_LISMO Calcium-transporting ATPase lmo0841 OS=Listeria monocytogenes serovar 1/2a (strain ATCC BAA-679 / EGD-e) OX=169963 GN=lmo0841 PE=1 SV=1 && PF00690:Cation transporter/ATPase, N-terminus|PF00689:Cation transporting ATPase, C-terminus|PF00702:haloacid dehalogenase-like hydrolase|PF00122:E1-E2 ATPase	E1-E2_ATPase
CI595_RS19735	283	146	541	120	1627	1278	72.74	44.1207	147.218	45.3144	304.503	264.165	143.3	236.998	-0.725593	0.105526	0.366613	1269.91	187.075	2.76244	9.4e-10	1.29e-08	1113.03	621.189	0.84131	0.0456345	0.186083	scfB	NC_999999999.1	4575204	4576562	+	1359	protein_coding	thioether cross-link-forming SCIFF peptide maturase&&-- && PF13353:4Fe-4S single cluster domain|PF04055:Radical SAM superfamily	Radical_SAM
CI595_RS19270	670	653	531	626	705	802	269.937	309.316	226.495	370.535	206.821	259.848	747.481	561.11	0.413608	0.326398	0.673498	550.257	836.632	-0.604292	0.150944	0.250438	698.473	609.707	0.196103	0.642133	0.860521	CI595_RS19270	NC_999999999.1	4464841	4465707	+	867	protein_coding	Rpn family recombination-promoting nuclease/putative transposase&&-- && PF12784:PD-(D/E)XK nuclease family transposase	-
CI595_RS14020	630	670	656	419	831	779	142.436	178.096	157.021	139.174	136.803	141.636	500.316	527.61	-0.0766982	0.856772	1	648.604	858.412	-0.404188	0.33448	0.475457	678.442	753.232	-0.150796	0.720439	0.912021	cls	NC_999999999.1	3192592	3194136	+	1545	protein_coding	cardiolipin synthase&&sp|P34001|Y988_STRMU Uncharacterized protein SMU_988 OS=Streptococcus mutans serotype c (strain ATCC 700610 / UA159) OX=210007 GN=SMU_988 PE=3 SV=2 && PF13091:PLD-like domain|PF13396:Phospholipase_D-nuclease N-terminal	-
CI595_RS08570	310	224	634	242	1493	1075	87.1859	74.0688	188.778	99.9926	305.747	243.137	288.972	259.611	0.154354	0.731044	0.944356	1165.32	287.007	2.02124	3.74e-06	2.38e-05	936.237	727.972	0.362978	0.386678	0.677325	CI595_RS08570	NC_999999999.1	1936830	1938071	+	1242	protein_coding	NAD(P)/FAD-dependent oxidoreductase&&sp|Q795R8|YTFP_BACSU Uncharacterized protein YtfP OS=Bacillus subtilis (strain 168) OX=224308 GN=ytfP PE=4 SV=2 && PF03486:HI0933-like protein	-
CI595_RS19380	948	591	146	484	755	1051	414.965	304.154	67.6602	311.255	240.64	369.968	577.928	793.934	-0.458111	0.275933	0.621526	589.283	757.199	-0.361557	0.389581	0.534464	915.334	167.65	2.4481	4.81e-08	1.87e-06	udp	NC_999999999.1	4496600	4497397	+	798	protein_coding	uridine phosphorylase&&sp|O83990|UDP_TREPA Uridine phosphorylase OS=Treponema pallidum (strain Nichols) OX=243276 GN=udp PE=3 SV=1 && PF01048:Phosphorylase superfamily	-
CI595_RS08190	479	352	887	217	1258	779	84.5039	73.0107	165.669	56.243	161.599	110.519	259.121	401.148	-0.630403	0.144119	0.44424	981.891	450.998	1.12233	0.00815837	0.0209061	678.442	1018.47	-0.585973	0.16157	0.409324	cobK	NC_999999999.1	1844324	1846303	+	1980	protein_coding	precorrin-6A reductase&&sp|O87691|CBIJ_BACME Cobalt-precorrin-6A reductase OS=Bacillus megaterium OX=1404 GN=cbiJ PE=1 SV=1 && PF02571:Precorrin-6x reductase CbiJ/CobK|PF00590:Tetrapyrrole (Corrin/Porphyrin) Methylases	-
CI595_RS02035	582	285	1018	554	835	692	234.482	135	434.222	327.918	244.958	224.208	661.51	487.41	0.440456	0.296654	0.648129	651.726	365.159	0.835663	0.049923	0.0990284	602.671	1168.88	-0.9555	0.0230281	0.114275	CI595_RS02035	NC_999999999.1	431177	432043	-	867	protein_coding	ABC transporter permease&&sp|P9WFZ8|Y1282_MYCTO Putative peptide transport permease protein MT1319 OS=Mycobacterium tuberculosis (strain CDC 1551 / Oshkosh) OX=83331 GN=MT1319 PE=3 SV=1 && PF00528:Binding-protein-dependent transport system inner membrane component	BPD_transp_1
CI595_RS01710	503	389	414	435	1138	1085	131.611	119.668	114.684	167.218	216.813	228.304	519.42	421.248	0.302062	0.478162	0.802692	888.227	498.402	0.833564	0.0481943	0.0960155	944.946	475.368	0.991056	0.019236	0.102169	gdhA	NC_999999999.1	369703	371037	-	1335	protein_coding	NADP-specific glutamate dehydrogenase&&sp|Q8RQP4|DHE4_COREF NADP-specific glutamate dehydrogenase OS=Corynebacterium efficiens (strain DSM 44549 / YS-314 / AJ 12310 / JCM 11189 / NBRC 100395) OX=196164 GN=gdh PE=3 SV=2 && PF02812:Glu/Leu/Phe/Val dehydrogenase, dimerisation domain|PF00208:Glutamate/Leucine/Phenylalanine/Valine dehydrogenase	-
CI595_RS08795	445	354	697	313	1249	901	81.8543	76.5574	135.735	84.585	167.287	133.28	373.748	372.673	0.00404095	1	1	974.866	453.56	1.10381	0.00933408	0.0233948	784.695	800.308	-0.0283769	0.951208	1	CI595_RS08795	NC_999999999.1	1982618	1984516	+	1899	protein_coding	YgiQ family radical SAM protein&&sp|A7FQL2|Y243_CLOB1 UPF0313 protein CLB_0243 OS=Clostridium botulinum (strain ATCC 19397 / Type A) OX=441770 GN=CLB_0243 PE=3 SV=1 && PF08497:Radical SAM N-terminal|PF04055:Radical SAM superfamily|PF11842:Domain of unknown function (DUF3362)	Radical_SAM
CI595_RS19445	364	401	993	169	1153	871	75.9543	98.378	219.37	51.809	175.185	146.159	201.808	304.836	-0.594933	0.172822	0.49218	899.935	513.776	0.808631	0.0554831	0.10849	758.567	1140.18	-0.587792	0.159097	0.404813	CI595_RS19445	NC_999999999.1	4512995	4514668	+	1674	protein_coding	glutamine--tRNA ligase/YqeY domain fusion protein&&sp|A5N6Y3|SYQ_CLOK5 Glutamine--tRNA ligase OS=Clostridium kluyveri (strain ATCC 8527 / DSM 555 / NCIMB 10680) OX=431943 GN=glnS PE=3 SV=1 && PF03950:tRNA synthetases class I (E and Q), anti-codon binding domain|PF00749:tRNA synthetases class I (E and Q), catalytic domain	-
CI595_RS22505	382	228	545	528	1252	1004	88.4261	62.0518	133.564	179.564	211.028	186.9	630.466	319.911	0.978377	0.0214298	0.140541	977.208	292.132	1.74177	5.96e-05	0.000283888	874.401	625.782	0.4826	0.249624	0.531012	atpA	NC_999999999.1	5204548	5206056	+	1509	protein_coding	F0F1 ATP synthase subunit alpha&&sp|Q8RC17|ATPA_CALS4 ATP synthase subunit alpha OS=Caldanaerobacter subterraneus subsp. tengcongensis (strain DSM 15242 / JCM 11007 / NBRC 100824 / MB4) OX=273068 GN=atpA PE=3 SV=1 && PF00306:ATP synthase alpha/beta chain, C terminal domain|PF00006:ATP synthase alpha/beta family, nucleotide-binding domain|PF02874:ATP synthase alpha/beta family, beta-barrel domain	ATP-synt_ab
CI595_RS19070	1707	1156	177	355	271	268	476.631	379.498	52.3238	145.628	55.098	60.1785	423.898	1429.6	-1.75359	4.5e-05	0.0011421	211.506	1481.06	-2.80701	3.72e-10	5.59e-09	233.398	203.244	0.19962	0.65727	0.867461	CI595_RS19070	NC_999999999.1	4414710	4415960	+	1251	protein_coding	methylaspartate ammonia-lyase&&sp|Q05514|MAAL_CLOTT Methylaspartate ammonia-lyase OS=Clostridium tetanomorphum OX=1553 PE=1 SV=1 && PF07476:Methylaspartate ammonia-lyase C-terminus|PF05034:Methylaspartate ammonia-lyase N-terminus	-
CI595_RS17660	857	827	540	608	536	558	240.446	272.8	160.401	250.616	109.501	125.901	725.988	717.722	0.0164583	0.973251	1	418.347	1059.56	-1.34034	0.00160627	0.00504547	485.967	620.041	-0.351365	0.406276	0.686967	CI595_RS17660	NC_999999999.1	4103763	4105007	-	1245	protein_coding	IS110 family transposase&&-- && PF02371:Transposase IS116/IS110/IS902 family|PF01548:Transposase	Transposase_20
CI595_RS13880	179	124	455	320	1440	1399	85.0691	69.2857	228.932	223.428	498.309	534.681	382.107	149.898	1.34908	0.00212024	0.0261814	1123.95	158.889	2.82177	5.51e-10	7.96e-09	1218.42	522.444	1.22151	0.00391486	0.0311212	CI595_RS13880	NC_999999999.1	3160514	3161248	-	735	protein_coding	queuosine precursor transporter&&sp|P54163|QPTR_BACSU Probable queuosine precursor transporter OS=Bacillus subtilis (strain 168) OX=224308 GN=ypdP PE=3 SV=1 && PF02592:Putative vitamin uptake transporter	-
CI595_RS02565	523	516	787	524	727	832	106.275	123.277	169.31	156.433	107.568	135.96	625.689	437.998	0.514319	0.22548	0.57394	567.428	661.111	-0.220313	0.600949	0.730649	724.601	903.646	-0.318481	0.447016	0.727377	ilvB	NC_999999999.1	542399	544117	+	1719	protein_coding	biosynthetic-type acetolactate synthase large subunit&&sp|P37251|ILVB_BACSU Acetolactate synthase large subunit OS=Bacillus subtilis (strain 168) OX=224308 GN=ilvB PE=1 SV=4 && PF02776:Thiamine pyrophosphate enzyme, N-terminal TPP binding domain|PF00205:Thiamine pyrophosphate enzyme, central domain|PF02775:Thiamine pyrophosphate enzyme, C-terminal TPP binding domain	TPP_enzyme_N
CI595_RS20575	617	432	470	296	1099	993	187.085	154.007	150.879	131.86	242.644	242.137	353.45	516.723	-0.54783	0.199418	0.534902	857.786	553.492	0.632035	0.133432	0.228092	864.821	539.667	0.680259	0.106209	0.321375	CI595_RS20575	NC_999999999.1	4761501	4762652	-	1152	protein_coding	class I SAM-dependent RNA methyltransferase&&sp|P50840|YPSC_BACSU Putative RNA methyltransferase YpsC OS=Bacillus subtilis (strain 168) OX=224308 GN=ypsC PE=1 SV=1 && PF01170:Putative RNA methylase family UPF0020|PF02926:THUMP domain	-
CI595_RS03015	211	131	940	269	1206	1149	68.6253	50.0929	323.673	128.535	285.606	300.525	321.211	176.698	0.861596	0.0474825	0.231886	941.303	167.858	2.48679	3.22e-08	3.26e-07	1000.69	1079.32	-0.109091	0.795209	0.949693	prfA	NC_999999999.1	642190	643263	-	1074	protein_coding	peptide chain release factor 1&&sp|A9KHD4|RF1_LACP7 Peptide chain release factor 1 OS=Lachnoclostridium phytofermentans (strain ATCC 700394 / DSM 18823 / ISDg) OX=357809 GN=prfA PE=3 SV=1 && PF00472:RF-1 domain|PF03462:PCRF domain	-
CI595_RS07350	325	327	851	276	1085	1040	100.911	119.372	279.744	125.901	245.302	259.684	329.569	272.173	0.2758	0.52793	0.828252	846.859	418.969	1.01518	0.016779	0.0390815	905.754	977.131	-0.109383	0.795178	0.949693	rpoD	NC_999999999.1	1654194	1655318	+	1125	protein_coding	RNA polymerase sigma factor RpoD&&sp|P33656|SIGA_CLOAB RNA polymerase sigma factor SigA OS=Clostridium acetobutylicum (strain ATCC 824 / DSM 792 / JCM 1419 / LMG 5710 / VKM B-1787) OX=272562 GN=sigA PE=3 SV=1 && PF03979:Sigma-70 factor, region 1.1|PF04542:Sigma-70 region 2|PF04539:Sigma-70 region 3|PF00140:Sigma-70 factor, region 1.2|PF04545:Sigma-70, region 4	Sigma70_r3
CI595_RS13285	684	463	235	527	1159	825	84.0991	66.9297	30.59	95.1949	103.761	81.5731	629.272	572.835	0.135464	0.752305	0.949269	904.618	593.209	0.608754	0.148026	0.24709	718.505	269.84	1.41257	0.0010811	0.0115562	uvrA	NC_999999999.1	3004407	3007247	+	2841	protein_coding	excinuclease ABC subunit UvrA&&sp|Q8XNI5|UVRA_CLOPE UvrABC system protein A OS=Clostridium perfringens (strain 13 / Type A) OX=195102 GN=uvrA PE=3 SV=1 && PF17760:UvrA interaction domain|PF17755:UvrA DNA-binding domain|PF00005:ABC transporter	ABC_tran
CI595_RS21415	695	590	679	408	759	757	70.2453	70.1112	72.6573	60.5844	55.8589	61.5299	487.182	582.047	-0.256699	0.544635	0.837124	592.405	755.918	-0.351492	0.404383	0.54688	659.282	779.641	-0.241826	0.566425	0.812239	CI595_RS21415	NC_999999999.1	4965672	4969127	-	3456	protein_coding	UvrD-helicase domain-containing protein&&sp|Q6GFF2|PCRA_STAAR ATP-dependent DNA helicase PcrA OS=Staphylococcus aureus (strain MRSA252) OX=282458 GN=pcrA PE=3 SV=1 && PF13361:UvrD-like helicase C-terminal domain|PF13245:AAA domain	-
CI595_RS25625	916	1037	467	899	262	303	413.391	550.233	223.131	596.064	86.0963	109.968	1073.45	767.134	0.484592	0.246638	0.598334	204.481	1328.6	-2.69899	1.52e-09	2.01e-08	263.88	536.222	-1.02251	0.0167953	0.0934237	CI595_RS25625	NC_999999999.1	5857747	5858520	+	774	protein_coding	DUF6062 family protein&&-- && -	-
CI595_RS23760	835	832	446	572	619	568	46.0121	53.9028	26.0194	46.3073	24.8367	25.1705	683.003	699.297	-0.03407	0.940197	1	483.131	1065.96	-1.14139	0.00689241	0.0180898	494.676	512.11	-0.0498903	0.913107	1	CI595_RS23760	NC_999999999.1	5482806	5489144	+	6339	protein_coding	DUF3320 domain-containing protein&&sp|P47386|Y140_MYCGE Uncharacterized ATP-dependent helicase MG140 OS=Mycoplasma genitalium (strain ATCC 33530 / G-37 / NCTC 10195) OX=243273 GN=MG140 PE=3 SV=1 && PF13086:AAA domain|PF11784:Protein of unknown function (DUF3320)|PF13195:Protein of unknown function (DUF4011)|PF13087:AAA domain|PF18741:REase_MTES_1575	-
CI595_RS06980	422	400	791	314	962	982	135.734	151.265	269.358	148.38	225.304	254.007	374.943	353.41	0.0851777	0.844326	0.993943	750.853	512.495	0.550988	0.191881	0.304495	855.24	908.239	-0.0866923	0.837819	0.975567	asd	NC_999999999.1	1560786	1561871	+	1086	protein_coding	aspartate-semialdehyde dehydrogenase&&sp|O26890|DHAS_METTH Aspartate-semialdehyde dehydrogenase OS=Methanothermobacter thermautotrophicus (strain ATCC 29096 / DSM 1053 / JCM 10044 / NBRC 100330 / Delta H) OX=187420 GN=asd PE=3 SV=1 && PF01118:Semialdehyde dehydrogenase, NAD binding domain|PF02774:Semialdehyde dehydrogenase, dimerisation domain	-
CI595_RS24740	783	609	642	349	827	648	226.226	206.871	196.378	148.14	173.982	150.561	416.734	655.747	-0.653945	0.122613	0.404968	645.482	780.261	-0.273449	0.514596	0.648838	564.35	737.157	-0.385255	0.359309	0.650602	CI595_RS24740	NC_999999999.1	5695952	5697160	-	1209	protein_coding	DUF5711 family protein&&-- && -	-
CI595_RS19120	614	739	606	496	751	634	165.873	234.723	173.323	196.86	147.729	137.738	592.257	514.21	0.203741	0.631455	0.897187	586.161	946.814	-0.691589	0.100027	0.178936	552.157	695.822	-0.333518	0.427766	0.708157	CI595_RS19120	NC_999999999.1	4423776	4425068	+	1293	protein_coding	homoserine dehydrogenase&&sp|P19582|DHOM_BACSU Homoserine dehydrogenase OS=Bacillus subtilis (strain 168) OX=224308 GN=hom PE=1 SV=2 && PF00742:Homoserine dehydrogenase|PF01842:ACT domain|PF03447:Homoserine dehydrogenase, NAD binding domain	ACT
CI595_RS08830	330	318	1014	197	877	1101	157.474	178.412	512.283	138.111	304.728	422.513	235.241	276.361	-0.232473	0.590197	0.873994	684.508	407.438	0.748435	0.0775949	0.14413	958.881	1164.29	-0.27996	0.502205	0.768806	CI595_RS08830	NC_999999999.1	1990350	1991081	+	732	protein_coding	DUF975 family protein&&-- && PF06161:Protein of unknown function (DUF975)	-
CI595_RS19710	550	508	870	294	796	819	264.626	287.366	443.165	207.819	278.869	316.892	351.062	460.61	-0.39181	0.357263	0.700773	621.285	650.862	-0.0669882	0.874958	0.955217	713.279	998.947	-0.48583	0.245062	0.525459	CI595_RS19710	NC_999999999.1	4569653	4570378	-	726	protein_coding	DUF624 domain-containing protein&&-- && PF04854:Protein of unknown function, DUF624	-
CI595_RS23490	101	29	244	890	1374	1197	62.8876	21.2297	160.846	814.144	622.942	599.371	1062.71	84.5736	3.6492	1.2e-14	1.88e-12	1072.43	37.1772	4.84671	1.04e-20	6.79e-19	1042.49	280.173	1.89525	1.32e-05	0.000305663	CI595_RS23490	NC_999999999.1	5432728	5433288	-	561	protein_coding	Fe-S-containing hydro-lyase&&-- && PF05683:Fumarase C-terminus	-
CI595_RS24065	404	557	371	438	1183	871	109.906	178.155	106.854	175.058	234.339	190.554	523.003	338.336	0.628075	0.141178	0.439487	923.351	713.639	0.371704	0.374614	0.51996	758.567	425.995	0.83232	0.0489646	0.195572	CI595_RS24065	NC_999999999.1	5551781	5553064	+	1284	protein_coding	ABC transporter permease&&sp|O07523|YHAP_BACSU Uncharacterized protein YhaP OS=Bacillus subtilis (strain 168) OX=224308 GN=yhaP PE=1 SV=2 && PF12698:ABC-2 family transporter protein	-
CI595_RS24075	835	1055	999	372	265	295	325.162	483.024	411.866	212.826	75.1411	92.3834	444.196	699.297	-0.654643	0.122032	0.404842	206.822	1351.67	-2.7074	1.31e-09	1.76e-08	256.913	1147.06	-2.15798	8.08e-07	2.49e-05	CI595_RS24075	NC_999999999.1	5554105	5555001	-	897	protein_coding	AraC family transcriptional regulator&&-- && PF02311:AraC-like ligand binding domain|PF12833:Helix-turn-helix domain	AraC_binding
CI595_RS08735	546	722	670	488	765	628	485.296	754.49	630.472	637.238	495.1	448.881	582.704	457.26	0.349582	0.410508	0.743945	597.089	925.034	-0.631376	0.13342	0.228092	546.932	769.307	-0.492052	0.242916	0.523972	CI595_RS08735	NC_999999999.1	1972647	1973039	+	393	protein_coding	methylglyoxal synthase&&sp|B9MRV5|MGSA_CALBD Methylglyoxal synthase OS=Caldicellulosiruptor bescii (strain ATCC BAA-1888 / DSM 6725 / Z-1320) OX=521460 GN=mgsA PE=3 SV=1 && PF02142:MGS-like domain	-
CI595_RS14640	988	963	622	623	263	352	74.6032	85.4928	49.7242	69.1125	14.4602	21.3748	743.899	827.434	-0.15357	0.714395	0.936063	205.261	1233.8	-2.5867	6.27e-09	7.27e-08	306.556	714.193	-1.21976	0.00436889	0.0336003	CI595_RS14640	NC_999999999.1	3345600	3350225	+	4626	protein_coding	EAL domain-containing protein&&sp|Q9I310|Y1727_PSEAE Uncharacterized signaling protein PA1727 OS=Pseudomonas aeruginosa (strain ATCC 15692 / DSM 22644 / CIP 104116 / JCM 14847 / LMG 12228 / 1C / PRS 101 / PAO1) OX=208964 GN=PA1727 PE=1 SV=1 && PF08447:PAS fold|PF00990:Diguanylate cyclase, GGDEF domain|PF00563:EAL domain	EAL
CI595_RS08670	312	248	755	316	1201	961	72.8013	68.036	186.513	108.328	204.054	180.329	377.331	261.286	0.529855	0.218461	0.562882	937.4	317.755	1.56052	0.000291171	0.00114086	836.951	866.904	-0.0506827	0.906044	1	CI595_RS08670	NC_999999999.1	1956532	1958028	+	1497	protein_coding	penicillin-binding transpeptidase domain-containing protein&&sp|P0AD67|MRDA_ECO57 Peptidoglycan D,D-transpeptidase MrdA OS=Escherichia coli O157:H7 OX=83334 GN=mrdA PE=3 SV=1 && PF00905:Penicillin binding protein transpeptidase domain	-
CI595_RS03025	295	155	983	212	1046	1091	98.4196	60.7987	347.208	103.911	254.103	292.713	253.151	247.048	0.035017	0.946515	1	816.418	198.606	2.03894	3.83e-06	2.44e-05	950.171	1128.69	-0.248332	0.552021	0.801979	CI595_RS03025	NC_999999999.1	644109	645155	-	1047	protein_coding	DUF1385 domain-containing protein&&sp|P54515|YQHQ_BACSU Uncharacterized protein YqhQ OS=Bacillus subtilis (strain 168) OX=224308 GN=yqhQ PE=4 SV=2 && PF07136:Protein of unknown function (DUF1385)	-
CI595_RS08180	580	376	911	276	961	677	181.052	137.996	301.073	126.576	218.433	169.951	329.569	485.735	-0.559526	0.190683	0.52072	750.073	481.746	0.638733	0.129352	0.223249	589.607	1046.02	-0.826913	0.0487165	0.194903	CI595_RS08180	NC_999999999.1	1842489	1843607	+	1119	protein_coding	cobalt-precorrin 5A hydrolase&&sp|O87697|CBIG_BACME Cobalt-precorrin-5A hydrolase OS=Bacillus megaterium OX=1404 GN=cbiG PE=1 SV=1 && PF01890:Cobalamin synthesis G C-terminus|PF11760:Cobalamin synthesis G N-terminal|PF11761:Cobalamin biosynthesis central region	-
CI595_RS01225	620	501	582	183	825	1054	215.492	204.73	214.161	93.4457	208.791	294.604	218.524	519.235	-1.24827	0.00396103	0.0423059	643.92	641.893	0.00464178	0.995717	1	917.947	668.265	0.457961	0.276126	0.553875	trpS	NC_999999999.1	262681	263685	-	1005	protein_coding	tryptophan--tRNA ligase&&sp|Q891C7|SYW_CLOTE Tryptophan--tRNA ligase OS=Clostridium tetani (strain Massachusetts / E88) OX=212717 GN=trpS PE=3 SV=1 && PF00579:tRNA synthetases class I (W and Y)	-
CI595_RS06865	379	312	1157	197	906	811	116.129	112.398	375.329	88.682	202.138	199.839	235.241	317.398	-0.432122	0.32213	0.673058	707.144	399.751	0.822834	0.0529765	0.104282	706.312	1328.48	-0.911246	0.0297749	0.139153	CI595_RS06865	NC_999999999.1	1538103	1539242	+	1140	protein_coding	ABC transporter ATP-binding protein&&sp|Q97KS6|POTA_CLOAB Spermidine/putrescine import ATP-binding protein PotA OS=Clostridium acetobutylicum (strain ATCC 824 / DSM 792 / JCM 1419 / LMG 5710 / VKM B-1787) OX=272562 GN=potA PE=3 SV=1 && PF00005:ABC transporter	ABC_tran
CI595_RS04410	598	554	510	290	925	883	132.879	144.733	119.978	94.6716	149.663	157.787	346.286	500.81	-0.532249	0.213777	0.556554	721.974	709.796	0.0246224	0.957631	1	769.018	585.595	0.393094	0.351262	0.642855	CI595_RS04410	NC_999999999.1	967387	968958	-	1572	protein_coding	ABC transporter ATP-binding protein&&sp|A2RKA7|NUPA_LACLM Nucleoside import ATP-binding protein NupA OS=Lactococcus lactis subsp. cremoris (strain MG1363) OX=416870 GN=nupA PE=1 SV=1 && PF00005:ABC transporter	ABC_tran
CI595_RS07525	468	536	941	300	738	775	204.856	275.849	436.084	192.927	235.222	272.812	358.226	391.935	-0.129818	0.764269	0.957832	576.014	686.735	-0.253504	0.55046	0.68277	674.958	1080.47	-0.678649	0.105608	0.320741	CI595_RS07525	NC_999999999.1	1691648	1692445	+	798	protein_coding	MBL fold metallo-hydrolase&&sp|C0SP91|YYCJ_BACSU Putative metallo-hydrolase YycJ OS=Bacillus subtilis (strain 168) OX=224308 GN=yycJ PE=2 SV=1 && PF12706:Beta-lactamase superfamily domain	-
CI595_RS24940	725	918	495	784	411	419	370.244	551.183	267.629	588.212	152.83	172.077	936.138	607.172	0.624455	0.136621	0.432475	320.78	1176.14	-1.8739	1.41e-05	7.93e-05	364.908	568.372	-0.639053	0.133355	0.371922	CI595_RS24940	NC_999999999.1	5734300	5734983	-	684	protein_coding	Ltp family lipoprotein&&-- && PF07553:Host cell surface-exposed lipoprotein	-
CI595_RS07245	868	464	565	457	641	753	233.409	146.696	160.851	180.543	125.508	162.836	545.689	726.935	-0.413735	0.32678	0.673498	500.303	594.49	-0.248686	0.557939	0.68914	655.798	648.746	0.0156462	0.974674	1	rseP	NC_999999999.1	1628370	1629668	+	1299	protein_coding	RIP metalloprotease RseP&&sp|Q5L0J5|RASP_GEOKA Zinc metalloprotease RasP OS=Geobacillus kaustophilus (strain HTA426) OX=235909 GN=rasP PE=3 SV=1 && PF02163:Peptidase family M50|PF13180:PDZ domain	Peptidase_M50
CI595_RS13610	654	461	670	237	950	775	156.043	129.321	169.245	83.0771	165.047	148.705	283.002	547.71	-0.952415	0.0268341	0.161791	741.487	590.646	0.32816	0.435583	0.582192	674.958	769.307	-0.188682	0.655643	0.866848	CI595_RS13610	NC_999999999.1	3100183	3101646	+	1464	protein_coding	UDP-N-acetylmuramoyl-L-alanyl-D-glutamate--2%2C6-diaminopimelate ligase&&sp|Q8R9G2|MURE_CALS4 UDP-N-acetylmuramoyl-L-alanyl-D-glutamate--2,6-diaminopimelate ligase OS=Caldanaerobacter subterraneus subsp. tengcongensis (strain DSM 15242 / JCM 11007 / NBRC 100824 / MB4) OX=273068 GN=murE PE=3 SV=2 && PF01225:Mur ligase family, catalytic domain|PF02875:Mur ligase family, glutamate ligase domain|PF08…	-
CI595_RS01660	728	724	557	525	573	634	260.815	304.96	211.268	276.33	149.477	182.662	626.883	609.685	0.040056	0.928905	1	447.226	927.596	-1.05219	0.0128169	0.0309559	552.157	639.56	-0.2119	0.618253	0.849662	CI595_RS01660	NC_999999999.1	355457	356431	-	975	protein_coding	D-2-hydroxyacid dehydrogenase&&sp|P0C1E8|Y2355_CORGL Uncharacterized protein Cgl2355/cg2587 OS=Corynebacterium glutamicum (strain ATCC 13032 / DSM 20300 / BCRC 11384 / JCM 1318 / LMG 3730 / NCIMB 10025) OX=196627 GN=Cgl2355 PE=3 SV=1 && PF02826:D-isomer specific 2-hydroxyacid dehydrogenase, NAD binding domain|PF00389:D-isomer specific 2-hydroxyacid dehydrogenase, catalytic domain	2-Hacid_dh_C
CI595_RS14015	674	586	469	402	774	834	120.364	123.038	88.6722	105.471	100.646	119.774	480.017	564.46	-0.233813	0.580025	0.867575	604.113	750.794	-0.313451	0.458095	0.603659	726.343	538.519	0.431624	0.305486	0.592449	ligA	NC_999999999.1	3190604	3192559	+	1956	protein_coding	NAD-dependent DNA ligase LigA&&sp|A9KPL0|DNLJ_LACP7 DNA ligase OS=Lachnoclostridium phytofermentans (strain ATCC 700394 / DSM 18823 / ISDg) OX=357809 GN=ligA PE=3 SV=1 && PF03120:NAD-dependent DNA ligase OB-fold domain|PF00533:BRCA1 C Terminus (BRCT) domain|PF12826:Helix-hairpin-helix motif|PF01653:NAD-dependent DNA ligase adenylation domain	BRCT
CI595_RS16040	708	847	573	658	432	480	195.347	274.763	167.38	266.727	86.7909	106.505	785.69	592.935	0.40595	0.33581	0.682576	337.171	1085.18	-1.68591	8.79e-05	0.000397371	418.035	657.931	-0.654095	0.122053	0.353134	hisD	NC_999999999.1	3726909	3728174	-	1266	protein_coding	histidinol dehydrogenase&&sp|Q5WIU9|HISXH_BACSK Histidinol dehydrogenase homolog OS=Bacillus clausii (strain KSM-K16) OX=66692 GN=ABC1168 PE=3 SV=1 && PF00815:Histidinol dehydrogenase	-
CI595_RS05900	1206	1181	500	383	214	207	204.1	234.99	89.5867	95.2277	26.3711	28.1725	457.331	1010.01	-1.14292	0.00701491	0.0629811	167.015	1513.09	-3.17834	3.08e-12	6.55e-11	180.271	574.113	-1.67037	0.000138544	0.00229635	CI595_RS05900	NC_999999999.1	1321838	1323901	-	2064	protein_coding	TIM-barrel domain-containing protein&&sp|Q9F234|AGL2_BACTQ Alpha-glucosidase 2 OS=Bacillus thermoamyloliquefaciens OX=1425 PE=3 SV=1 && PF01055:Glycosyl hydrolases family 31|PF13802:Galactose mutarotase-like	Glyco_hydro_31
CI595_RS23880	560	515	409	563	721	911	227.985	246.507	176.287	336.74	213.733	298.26	672.257	468.985	0.519279	0.21926	0.564248	562.745	659.83	-0.229468	0.58773	0.718247	793.404	469.627	0.756445	0.0731152	0.25738	nadC	NC_999999999.1	5516725	5517582	+	858	protein_coding	carboxylating nicotinate-nucleotide diphosphorylase&&sp|P39666|NADC_BACSU Probable nicotinate-nucleotide pyrophosphorylase [carboxylating] OS=Bacillus subtilis (strain 168) OX=224308 GN=nadC PE=1 SV=2 && PF01729:Quinolinate phosphoribosyl transferase, C-terminal domain|PF02749:Quinolinate phosphoribosyl transferase, N-terminal domain	-
CI595_RS02030	501	223	804	470	894	783	185.188	96.913	314.635	255.235	240.619	232.752	561.212	419.573	0.419428	0.321031	0.672824	697.777	285.726	1.28793	0.00277431	0.0081256	681.926	923.166	-0.436865	0.297522	0.582161	CI595_RS02030	NC_999999999.1	430223	431167	-	945	protein_coding	ABC transporter ATP-binding protein&&sp|Q6FYL0|MACB_BARQU Macrolide export ATP-binding/permease protein MacB OS=Bartonella quintana (strain Toulouse) OX=283165 GN=macB PE=3 SV=1 && PF08352:Oligopeptide/dipeptide transporter, C-terminal region|PF00005:ABC transporter	ABC_tran
CI595_RS13470	344	370	686	190	1120	963	65.7698	83.171	138.857	53.369	155.921	148.065	226.882	288.086	-0.344558	0.432435	0.767116	874.177	474.059	0.882792	0.0368723	0.0768032	838.693	787.678	0.0905636	0.831311	0.971009	CI595_RS13470	NC_999999999.1	3057748	3059574	+	1827	protein_coding	glycosyltransferase family 2 protein&&sp|P55465|Y4GI_SINFN Uncharacterized protein y4gI OS=Sinorhizobium fredii (strain NBRC 101917 / NGR234) OX=394 GN=NGR_a03550 PE=4 SV=1 && PF00535:Glycosyl transferase family 2	Glycos_transf_2
CI595_RS21440	398	435	492	723	731	885	222.795	286.295	291.584	594.604	297.959	398.403	863.302	333.311	1.37259	0.00134917	0.0184312	570.55	557.336	0.0339078	0.936755	1	770.76	564.927	0.448185	0.286404	0.568031	CI595_RS21440	NC_999999999.1	4975178	4975801	-	624	protein_coding	TetR/AcrR family transcriptional regulator&&-- && -	-
CI595_RS14635	562	401	555	345	1065	734	224.098	187.996	234.3	202.111	309.221	235.373	411.958	470.66	-0.192235	0.652672	0.905767	831.248	513.776	0.694108	0.100394	0.179359	639.25	637.264	0.00454159	0.995684	1	CI595_RS14635	NC_999999999.1	3344520	3345395	+	876	protein_coding	DUF3881 family protein&&-- && PF12997:Domain of unknown function, E. rectale Gene description (DUF3881)	-
CI595_RS19890	910	789	635	300	499	504	162.759	165.914	120.242	78.8303	64.9864	72.4924	358.226	762.109	-1.08896	0.0106267	0.0870456	389.467	1010.87	-1.37565	0.00123092	0.00400945	438.937	729.12	-0.731921	0.0835093	0.27932	CI595_RS19890	NC_999999999.1	4615675	4617627	+	1953	protein_coding	fructose-1%2C6-bisphosphatase&&sp|B1KVJ4|F16PC_CLOBM Fructose-1,6-bisphosphatase class 3 OS=Clostridium botulinum (strain Loch Maree / Type A3) OX=498214 GN=fbp PE=3 SV=1 && PF06874:Firmicute fructose-1,6-bisphosphatase	-
CI595_RS25610	556	658	666	530	654	563	344.352	479.133	436.695	482.248	294.933	280.41	632.854	465.635	0.442492	0.295106	0.646498	510.449	843.038	-0.723603	0.0860124	0.157983	490.322	764.714	-0.641006	0.128599	0.362841	CI595_RS25610	NC_999999999.1	5853778	5854341	-	564	protein_coding	class I SAM-dependent methyltransferase&&sp|B8G5X3|RSMH_CHLAD Ribosomal RNA small subunit methyltransferase H OS=Chloroflexus aggregans (strain MD-66 / DSM 9485) OX=326427 GN=rsmH PE=3 SV=1 && PF06962:Putative rRNA methylase	-
CI595_RS24085	590	518	704	380	689	736	186.17	192.172	235.184	176.161	158.305	186.765	453.749	494.11	-0.122999	0.777778	0.96361	537.768	663.673	-0.303327	0.471543	0.617428	640.992	808.346	-0.334562	0.426607	0.708157	CI595_RS24085	NC_999999999.1	5556499	5557605	+	1107	protein_coding	aminoglycoside phosphotransferase family protein&&sp|E8MF12|NAHK_BIFL2 N-acetylhexosamine 1-kinase OS=Bifidobacterium longum subsp. longum (strain ATCC 15707 / DSM 20219 / JCM 1217 / NCTC 11818 / E194b) OX=565042 GN=nahK PE=1 SV=1 && PF01636:Phosphotransferase enzyme family	APH
CI595_RS00545	184	83	511	329	1466	1043	69.7854	37.0107	205.184	183.32	404.854	318.118	392.853	154.086	1.34937	0.00204609	0.0254185	1144.24	106.361	3.4262	3.03e-13	7.8e-12	908.367	586.743	0.630486	0.133082	0.371766	truB	NC_999999999.1	106787	107707	-	921	protein_coding	tRNA pseudouridine(55) synthase TruB&&sp|A9KNW1|TRUB_LACP7 tRNA pseudouridine synthase B OS=Lachnoclostridium phytofermentans (strain ATCC 700394 / DSM 18823 / ISDg) OX=357809 GN=truB PE=3 SV=1 && PF01509:TruB family pseudouridylate synthase (N terminal domain)|PF16198:tRNA pseudouridylate synthase B C-terminal domain	-
CI595_RS15150	696	558	285	230	1070	776	146.81	138.383	63.6455	71.2757	164.342	131.633	274.644	582.885	-1.08543	0.0113278	0.0910462	835.151	714.921	0.224298	0.594433	0.724438	675.829	327.25	1.04606	0.0144644	0.0837585	CI595_RS15150	NC_999999999.1	3497083	3498738	+	1656	protein_coding	putative manganese-dependent inorganic diphosphatase&&sp|Q8XIQ9|IPYR_CLOPE Cobalt-dependent inorganic pyrophosphatase OS=Clostridium perfringens (strain 13 / Type A) OX=195102 GN=CPE2055 PE=1 SV=1 && PF00571:CBS domain|PF02833:DHHA2 domain|PF07085:DRTGG domain|PF01368:DHH family	DRTGG
CI595_RS16235	258	240	6	310	1378	1410	99.8018	109.152	2.45724	176.177	388.137	438.627	370.166	216.061	0.77624	0.0731211	0.299476	1075.55	307.506	1.80612	3.11e-05	0.000159787	1228	6.90146	7.45221	5.41e-32	1.7e-29	pfkB	NC_999999999.1	3772702	3773604	+	903	protein_coding	1-phosphofructokinase&&sp|O31714|K1PF_BACSU 1-phosphofructokinase OS=Bacillus subtilis (strain 168) OX=224308 GN=fruK PE=3 SV=1 && PF00294:pfkB family carbohydrate kinase	PfkB
CI595_RS22700	313	219	376	276	1215	1189	66.0223	54.3116	83.9674	85.5309	186.612	201.691	329.569	262.123	0.330052	0.449266	0.7785	948.328	280.601	1.75657	5.17e-05	0.000250015	1035.52	431.736	1.26195	0.00298003	0.0256308	CI595_RS22700	NC_999999999.1	5243380	5245035	+	1656	protein_coding	2-isopropylmalate synthase&&sp|Q24PE3|LEU1_DESHY 2-isopropylmalate synthase OS=Desulfitobacterium hafniense (strain Y51) OX=138119 GN=leuA PE=3 SV=1 && PF00682:HMGL-like|PF08502:LeuA allosteric (dimerisation) domain	HMGL-like
CI595_RS23515	31	11	289	315	1671	1269	10.402	4.33961	102.667	155.287	408.272	342.433	376.137	25.9485	3.85035	6.06e-14	8.31e-12	1304.25	14.1158	6.5199	7.02e-29	1.21e-26	1105.2	331.842	1.73542	5.88e-05	0.00111471	CI595_RS23515	NC_999999999.1	5437608	5438648	-	1041	protein_coding	4Fe-4S dicluster domain-containing protein&&sp|Q8U2E5|HYD1B_PYRFU Sulfhydrogenase 1 subunit beta OS=Pyrococcus furiosus (strain ATCC 43587 / DSM 3638 / JCM 8422 / Vc1) OX=186497 GN=hydB PE=1 SV=1 && PF17179:4Fe-4S dicluster domain	-
CI595_RS07020	630	1665	326	168	359	426	370.476	1151.16	202.962	145.143	153.721	201.459	200.614	527.61	-1.39466	0.00140436	0.0189958	280.193	2133.18	-2.92787	6.32e-11	1.08e-09	371.004	374.326	-0.0127641	0.985412	1	CI595_RS07020	NC_999999999.1	1569228	1569821	+	594	protein_coding	TVP38/TMEM64 family protein&&-- && PF09335:SNARE associated Golgi protein	-
CI595_RS16565	349	287	1068	333	793	739	102.358	98.9644	331.622	143.485	169.35	174.3	397.629	292.273	0.443819	0.302555	0.654157	618.943	367.721	0.751136	0.077977	0.144709	643.605	1226.29	-0.929883	0.0266821	0.1272	CI595_RS16565	NC_999999999.1	3841711	3842901	+	1191	protein_coding	ribose-phosphate pyrophosphokinase&&sp|P0A1V7|KPRS_SALTI Ribose-phosphate pyrophosphokinase OS=Salmonella typhi OX=90370 GN=prs PE=3 SV=2 && PF00156:Phosphoribosyl transferase domain|PF13793:N-terminal domain of ribose phosphate pyrophosphokinase	Pribosyltran
CI595_RS15690	791	960	506	619	300	385	198.492	283.231	134.429	228.205	54.8158	77.6937	739.123	662.447	0.157919	0.707434	0.930871	234.141	1229.95	-2.39241	5.98e-08	5.74e-07	335.296	581.002	-0.792804	0.0622024	0.231593	CI595_RS15690	NC_999999999.1	3635480	3636871	+	1392	protein_coding	glutamate synthase-related protein&&sp|O87392|GLXD_RHIME Glutamate synthase large subunit-like protein OS=Rhizobium meliloti (strain 1021) OX=266834 GN=glxD PE=3 SV=2 && PF01645:Conserved region in glutamate synthase	-
CI595_RS13105	700	843	350	726	407	523	199.767	282.849	105.747	304.389	84.574	120.029	866.884	586.235	0.564202	0.179808	0.504345	317.658	1080.06	-1.76506	4.15e-05	0.000206273	455.484	401.883	0.180654	0.6724	0.879729	CI595_RS13105	NC_999999999.1	2970835	2972058	+	1224	protein_coding	hypothetical protein&&-- && -	-
CI595_RS08705	731	904	507	579	360	467	715.246	1039.94	525.198	832.309	256.483	367.462	691.361	612.197	0.175344	0.67911	0.926031	280.973	1158.21	-2.0428	2.71e-06	1.79e-05	406.712	582.15	-0.517181	0.220545	0.495018	CI595_RS08705	NC_999999999.1	1963380	1963736	+	357	protein_coding	Asp23/Gls24 family envelope stress response protein&&-- && PF03780:Asp23 family, cell envelope-related function	-
CI595_RS10325	553	622	557	479	701	630	266.069	351.854	283.728	338.589	245.587	243.763	571.958	463.123	0.304358	0.472185	0.800339	547.134	796.916	-0.542341	0.198302	0.313356	548.674	639.56	-0.221029	0.605131	0.843516	CI595_RS10325	NC_999999999.1	2301585	2302310	-	726	protein_coding	alpha/beta fold hydrolase&&-- && PF12695:Alpha/beta hydrolase family	-
CI595_RS03555	128	65	293	120	1686	1249	19.6879	11.7545	47.7127	27.1168	188.827	154.493	143.3	107.186	0.418159	0.366586	0.710703	1315.96	83.2998	3.98011	1.85e-16	6.81e-15	1087.78	336.435	1.69268	8.49e-05	0.0014979	CI595_RS03555	NC_999999999.1	771373	773643	-	2271	protein_coding	adenosylcobalamin-dependent ribonucleoside-diphosphate reductase&&sp|P9WH76|NRDZ_MYCTO Vitamin B12-dependent ribonucleoside-diphosphate reductase OS=Mycobacterium tuberculosis (strain CDC 1551 / Oshkosh) OX=83331 GN=nrdZ PE=2 SV=1 && PF02867:Ribonucleotide reductase, barrel domain	Ribonuc_red_lgC
CI595_RS23700	199	85	308	788	1093	1055	193.089	96.9673	316.396	1123.31	772.221	823.217	940.914	166.648	2.49624	2.36e-08	1.26e-06	853.103	108.923	2.96835	1.54e-10	2.49e-09	918.818	353.658	1.37718	0.00126841	0.0129176	CI595_RS23700	NC_999999999.1	5468573	5468932	-	360	protein_coding	PqqD family protein&&-- && PF05402:Coenzyme PQQ synthesis protein D (PqqD)	-
CI595_RS23505	51	19	278	486	1472	1219	26.392	11.56	152.309	369.493	554.662	507.299	580.316	42.6986	3.76023	2.46e-14	3.49e-12	1148.92	24.3653	5.55368	2.25e-24	2.26e-22	1061.65	319.212	1.7334	5.95e-05	0.00112348	CI595_RS23505	NC_999999999.1	5435771	5436445	-	675	protein_coding	4Fe-4S dicluster domain-containing protein&&-- && -	-
CI595_RS05715	679	763	470	794	392	411	395.298	522.255	289.688	679.115	166.172	192.422	948.078	568.647	0.737287	0.0794035	0.312148	305.95	977.562	-1.67538	0.000100309	0.000448016	357.941	539.667	-0.592104	0.16529	0.415607	CI595_RS05715	NC_999999999.1	1269879	1270478	+	600	protein_coding	DUF4230 domain-containing protein&&-- && PF14014:Protein of unknown function (DUF4230)	-
CI595_RS19065	1453	963	187	362	293	250	350.271	272.94	47.7262	128.208	51.4308	48.4658	432.256	1216.87	-1.49302	0.000470096	0.0077945	228.677	1233.8	-2.43095	3.7e-08	3.69e-07	217.721	214.726	0.0201285	0.975453	1	CI595_RS19065	NC_999999999.1	4413117	4414565	+	1449	protein_coding	methylaspartate mutase subunit E&&sp|Q05509|GLME_CLOTT Glutamate mutase epsilon subunit OS=Clostridium tetanomorphum OX=1553 GN=glmE PE=1 SV=1 && PF06368:Methylaspartate mutase E chain (MutE)	-
CI595_RS10240	296	213	902	166	1011	902	102.88	87.0407	331.913	84.7649	255.864	252.118	198.226	247.886	-0.32255	0.462344	0.791071	789.099	272.914	1.5315	0.000397726	0.00150953	785.566	1035.69	-0.398695	0.340079	0.629385	CI595_RS10240	NC_999999999.1	2282750	2283754	-	1005	protein_coding	PhoH family protein&&sp|P46343|PHOL_BACSU PhoH-like protein OS=Bacillus subtilis (strain 168) OX=224308 GN=phoH PE=3 SV=3 && PF02562:PhoH-like protein	-
CI595_RS19480	714	861	568	483	379	482	310.205	439.801	261.262	308.294	119.897	168.405	576.734	597.96	-0.052205	0.906625	1	295.803	1103.12	-1.89832	1.14e-05	6.58e-05	419.776	652.19	-0.635456	0.131844	0.370213	CI595_RS19480	NC_999999999.1	4520070	4520873	-	804	protein_coding	Cof-type HAD-IIB family hydrolase&&sp|Q45494|YKRA_BACSU Putative phosphatase YkrA OS=Bacillus subtilis (strain 168) OX=224308 GN=ykrA PE=3 SV=1 && PF08282:haloacid dehalogenase-like hydrolase	Hydrolase_3
CI595_RS23480	86	42	389	441	1267	1260	22.2521	12.7769	106.561	167.64	238.708	262.181	526.585	72.0111	2.86793	7.9e-10	6.13e-08	988.916	53.8326	4.19687	3.93e-17	1.6e-15	1097.36	446.662	1.29659	0.00227641	0.0203931	CI595_RS23480	NC_999999999.1	5430848	5432197	-	1350	protein_coding	M23 family metallopeptidase&&-- && PF01551:Peptidase family M23	Peptidase_M23
CI595_RS02350	413	286	775	291	689	1018	384.703	313.216	764.282	398.232	467.317	762.572	347.48	345.873	0.00656001	1	1	537.768	366.44	0.553396	0.19444	0.307963	886.594	889.868	-0.00527974	0.993769	1	CI595_RS02350	NC_999999999.1	502062	502436	-	375	protein_coding	metal-sensing transcriptional repressor&&sp|O32222|CSOR_BACSU Copper-sensing transcriptional repressor CsoR OS=Bacillus subtilis (strain 168) OX=224308 GN=csoR PE=1 SV=1 && PF02583:Metal-sensitive transcriptional repressor	-
CI595_RS09145	606	822	269	730	489	552	329.719	525.83	154.953	583.528	193.73	241.528	871.66	507.51	0.780118	0.0639723	0.277776	381.662	1053.15	-1.46395	0.000615741	0.00219534	480.741	308.878	0.638106	0.135273	0.375277	CI595_RS09145	NC_999999999.1	2053570	2054211	+	642	protein_coding	CatB-related O-acetyltransferase&&sp|P23364|CAT4_AGRFC Chloramphenicol acetyltransferase OS=Agrobacterium fabrum (strain C58 / ATCC 33970) OX=176299 GN=cat PE=3 SV=1 && PF00132:Bacterial transferase hexapeptide (six repeats)	Hexapep
CI595_RS02705	595	454	778	311	705	619	139.676	125.303	193.357	107.258	120.506	116.856	371.36	498.298	-0.424168	0.319856	0.671388	550.257	581.678	-0.0799928	0.850414	0.935114	539.094	893.313	-0.728449	0.0834907	0.27932	CI595_RS02705	NC_999999999.1	570273	571760	-	1488	protein_coding	SpoIIE family protein phosphatase&&-- && PF07228:Stage II sporulation protein E (SpoIIE)	SpoIIE
CI595_RS07150	659	808	697	444	375	467	149.282	215.197	167.16	147.765	61.8544	85.074	530.167	551.898	-0.0580206	0.893785	1	292.681	1035.21	-1.82198	2.46e-05	0.000130011	406.712	800.308	-0.97627	0.0210289	0.108978	CI595_RS07150	NC_999999999.1	1605468	1607009	+	1542	protein_coding	extracellular solute-binding protein&&-- && PF13416:Bacterial extracellular solute-binding protein	-
CI595_RS23520	57	52	341	326	1457	1185	20.6112	22.1073	130.545	173.187	383.625	344.592	389.271	47.7236	3.02426	3.49e-10	3.06e-08	1137.22	66.6444	4.09093	8.63e-17	3.35e-15	1032.04	391.549	1.39801	0.00105273	0.011312	CI595_RS23520	NC_999999999.1	5438652	5439617	-	966	protein_coding	4Fe-4S dicluster domain-containing protein&&-- && PF13183:4Fe-4S dicluster domain	-
CI595_RS04265	375	231	525	231	1093	959	101.072	73.2008	149.809	91.4705	214.506	207.863	275.838	314.048	-0.187234	0.671549	0.920776	853.103	295.975	1.527	0.000399564	0.00151511	835.209	602.818	0.470381	0.263519	0.540811	CI595_RS04265	NC_999999999.1	932551	933846	-	1296	protein_coding	Na+/H+ antiporter NhaC family protein&&-- && PF03553:Na+/H+ antiporter family	-
CI595_RS24945	723	859	486	628	365	353	300.653	419.974	213.964	383.667	110.519	118.048	749.869	605.497	0.308397	0.461545	0.790981	284.876	1100.56	-1.94925	7.24e-06	4.36e-05	307.427	558.038	-0.859777	0.0435881	0.182092	CI595_RS24945	NC_999999999.1	5735024	5735863	-	840	protein_coding	toxin regulator&&-- && -	-
CI595_RS06785	624	591	788	461	450	498	191.704	213.47	256.3	208.072	100.664	123.036	550.465	522.585	0.0748885	0.86763	1	351.221	757.199	-1.10791	0.00912715	0.022932	433.711	904.795	-1.06059	0.0122144	0.0743025	CI595_RS06785	NC_999999999.1	1520075	1521211	+	1137	protein_coding	alkaline phosphatase family protein&&-- && PF01663:Type I phosphodiesterase / nucleotide pyrophosphatase	-
CI595_RS19800	542	702	228	1386	238	313	99.5394	151.578	44.331	373.961	31.8266	46.2272	1654.95	453.91	1.86596	1.41e-05	0.000403299	185.748	899.41	-2.2747	2.59e-07	2.14e-06	272.59	261.802	0.058352	0.899912	1	CI595_RS19800	NC_999999999.1	4594145	4596046	-	1902	protein_coding	PfkB family carbohydrate kinase&&sp|P44331|RBSK_HAEIN Ribokinase OS=Haemophilus influenzae (strain ATCC 51907 / DSM 11121 / KW20 / Rd) OX=71421 GN=rbsK PE=3 SV=1 && PF00294:pfkB family carbohydrate kinase|PF00356:Bacterial regulatory proteins, lacI family|PF00532:Periplasmic binding proteins and sugar binding domain of LacI family	PfkB
CI595_RS24395	681	922	415	1049	169	168	86.8483	138.245	56.0324	196.543	15.6935	17.2298	1252.56	570.322	1.1348	0.007147	0.063888	131.891	1181.27	-3.16151	5.24e-12	1.06e-10	146.305	476.516	-1.70255	0.000116698	0.001999	CI595_RS24395	NC_999999999.1	5627441	5630179	+	2739	protein_coding	molybdopterin-dependent aldehyde oxidoreductase&&sp|Q46509|MOP_DESGI Aldehyde oxidoreductase OS=Desulfovibrio gigas OX=879 GN=mop PE=1 SV=1 && PF02738:Molybdopterin-binding domain of aldehyde dehydrogenase|PF01315:Aldehyde oxidase and xanthine dehydrogenase, a/b hammerhead domain|PF01799:[2Fe-2S] binding domain|PF00111:2Fe-2S iron-sulfur cluster binding domain	Fer2
CI595_RS22865	524	490	583	342	710	752	319.435	351.197	376.268	306.299	315.158	368.661	408.375	438.835	-0.103855	0.808604	0.978825	554.159	627.801	-0.179867	0.6701	0.789775	654.927	669.413	-0.0315071	0.945933	1	CI595_RS22865	NC_999999999.1	5282976	5283548	-	573	protein_coding	indolepyruvate oxidoreductase subunit beta&&sp|O07836|IORB_THEKO Indolepyruvate oxidoreductase subunit IorB OS=Thermococcus kodakarensis (strain ATCC BAA-918 / JCM 12380 / KOD1) OX=69014 GN=iorB PE=1 SV=2 && PF01558:Pyruvate ferredoxin/flavodoxin oxidoreductase	-
CI595_RS20360	1293	690	127	792	225	271	262.284	164.56	27.2743	236.029	33.2333	44.2079	945.69	1082.87	-0.195441	0.640546	0.898337	175.601	884.036	-2.33081	1.44e-07	1.29e-06	236.011	145.834	0.694247	0.118633	0.345929	CI595_RS20360	NC_999999999.1	4723199	4724920	-	1722	protein_coding	sensor histidine kinase&&sp|P0AA94|YPDA_ECO57 Sensor histidine kinase YpdA OS=Escherichia coli O157:H7 OX=83334 GN=ypdA PE=3 SV=1 && PF06580:Histidine kinase|PF02743:Cache domain|PF02518:Histidine kinase-, DNA gyrase B-, and HSP90-like ATPase|PF00672:HAMP domain	His_kinase
CI595_RS26850	136	156	759	459	925	957	66.2561	89.3541	391.477	328.524	328.13	374.936	548.077	113.886	2.26534	4.99e-07	2.14e-05	721.974	199.887	1.85233	2.6e-05	0.000136813	833.467	871.497	-0.0643214	0.880294	0.995862	tnpB	NC_999999999.1	5813640	5814356	+	717	protein_coding	IS66 family insertion sequence element accessory protein TnpB&&-- && PF05717:IS66 Orf2 like protein	-
CI595_RS08390	313	214	844	315	897	793	88.457	71.1057	252.527	130.787	184.586	180.227	376.137	262.123	0.520669	0.226699	0.576136	700.119	274.195	1.35217	0.00176778	0.0054817	690.635	969.094	-0.488598	0.242134	0.52256	CI595_RS08390	NC_999999999.1	1889255	1890490	+	1236	protein_coding	MFS transporter&&sp|P42306|YXIO_BACSU Uncharacterized MFS-type transporter YxiO OS=Bacillus subtilis (strain 168) OX=224308 GN=yxiO PE=3 SV=1 && PF11700:Vacuole effluxer Atg22 like	-
CI595_RS06870	296	233	888	217	991	747	120.507	111.526	382.744	129.792	293.772	244.567	259.121	247.886	0.0637519	0.894662	1	773.489	298.538	1.37325	0.00142245	0.00456296	650.572	1019.61	-0.648102	0.121826	0.352726	CI595_RS06870	NC_999999999.1	1539245	1540102	+	858	protein_coding	ABC transporter permease&&sp|P45170|POTB_HAEIN Spermidine/putrescine transport system permease protein PotB OS=Haemophilus influenzae (strain ATCC 51907 / DSM 11121 / KW20 / Rd) OX=71421 GN=potB PE=3 SV=1 && PF00528:Binding-protein-dependent transport system inner membrane component	BPD_transp_1
CI595_RS05915	603	420	587	215	844	696	110.048	90.119	113.417	57.6462	112.157	102.148	256.733	504.998	-0.975796	0.0229855	0.145502	658.751	538.118	0.291853	0.488476	0.63276	606.155	674.006	-0.152993	0.717704	0.910164	CI595_RS05915	NC_999999999.1	1326363	1328276	-	1914	protein_coding	NAD(+) synthase&&sp|Q9CBZ6|NADE_MYCLE Glutamine-dependent NAD(+) synthetase OS=Mycobacterium leprae (strain TN) OX=272631 GN=nadE PE=3 SV=1 && PF02540:NAD synthase|PF00795:Carbon-nitrogen hydrolase	NAD_synthase
CI595_RS07340	318	262	741	204	960	876	110.198	106.746	271.857	103.859	242.234	244.122	243.599	266.311	-0.12871	0.782105	0.965191	749.292	335.692	1.15824	0.00683949	0.0179968	762.922	850.829	-0.157268	0.708571	0.905114	CI595_RS07340	NC_999999999.1	1651361	1652368	+	1008	protein_coding	deoxyguanosinetriphosphate triphosphohydrolase&&sp|Q8R5R4|DGTL1_CALS4 Deoxyguanosinetriphosphate triphosphohydrolase-like protein OS=Caldanaerobacter subterraneus subsp. tengcongensis (strain DSM 15242 / JCM 11007 / NBRC 100824 / MB4) OX=273068 GN=TTE1757 PE=3 SV=1 && PF01966:HD domain|PF13286:Phosphohydrolase-associated domain	HD
CI595_RS11555	689	557	440	366	656	650	249.143	236.803	168.445	194.437	172.723	189.017	437.032	577.022	-0.400877	0.344249	0.69087	512.011	713.639	-0.478826	0.257098	0.387387	566.092	505.221	0.164148	0.699822	0.901516	CI595_RS11555	NC_999999999.1	2581133	2582098	+	966	protein_coding	DMT family transporter&&-- && PF00892:EamA-like transporter family	DUF6
CI595_RS01170	453	371	760	179	857	737	187.04	180.1	332.221	108.582	257.653	244.715	213.748	379.373	-0.827504	0.0558947	0.256137	668.897	475.34	0.492829	0.244925	0.372389	641.863	872.645	-0.443011	0.292374	0.57547	CI595_RS01170	NC_999999999.1	251974	252819	-	846	protein_coding	hypothetical protein&&-- && -	-
[truncated: 4,330 more rows]
